# Supplementary material for: Relationship between gut microbiota and circulating metabolites in population-based cohorts
Source: Nat Commun. 2019 Dec 20;10:5813. doi: 10.1038/s41467-019-13721-1 (PMC6925111; doi:10.1038/s41467-019-13721-1)
Supplement: Supplementary file 4 — Supplementary Data 1 [file 41467_2019_13721_MOESM4_ESM.xlsx]

## Sheet: Supplemenatry Data 1 
Supplementary Data 1. List of all circulating metabolites tested for association with gut microbiota.
Label	Metabolite name	Group
Ala	Alanine	Amino acids
Gln	Glutamine	Amino acids
His	Histidine	Amino acids
Ile	Isoleucine	Amino acids
Leu	Leucine	Amino acids
Phe	Phenylalanine	Amino acids
Tyr	Tyrosine	Amino acids
Val	Valine	Amino acids
ApoA1	Apolipoprotein A_I	Apolipoproteins
ApoB	Apolipoprotein B	Apolipoproteins
EstC	Esterified cholesterol	Cholesterol
FreeC	Free cholesterol	Cholesterol
HDL2-C	Total cholesterol in HDL2	Cholesterol
HDL3-C	Total cholesterol in HDL3	Cholesterol
HDL-C	Total cholesterol in HDL	Cholesterol
LDL-C	Total cholesterol in LDL	Cholesterol
Remnant-C	RemNAt cholesterol (non_HDL_ non_LDL _cholesterol)	Cholesterol
Serum-C	Serum total cholesterol	Cholesterol
VLDL-C	Total cholesterol in VLDL	Cholesterol
DHA	22:6_ docosahexaenoic acid	Fatty acids & saturation
FAw3	Omega_3 fatty acids	Fatty acids & saturation
FAw6	Omega_6 fatty acids	Fatty acids & saturation
LA	18:2_ linoleic acid	Fatty acids & saturation
MUFA	Monounsaturated fatty acids	Fatty acids & saturation
PUFA	Polyunsaturated fatty acids	Fatty acids & saturation
SFA	Saturated fatty acids	Fatty acids & saturation
TotFA	Total fatty acids	Fatty acids & saturation
Alb	Albumin	Fluid balance
Crea	Creatinine	Fluid balance
HDL-TG	Triglycerides in HDL	Glycerides & phospholipids
LDL-TG	Triglycerides in LDL	Glycerides & phospholipids
PC	Phosphatidylcholine and other cholines	Glycerides & phospholipids
Serum-TG	Serum total triglycerides	Glycerides & phospholipids
SM	Sphingomyelins	Glycerides & phospholipids
TotCho	Total cholines	Glycerides & phospholipids
TotPG	Total phosphoglycerides	Glycerides & phospholipids
VLDL-TG	Triglycerides in VLDL	Glycerides & phospholipids
Cit	Citrate	Glycolysis related metabolites
Glc	Glucose	Glycolysis related metabolites
Lac	Lactate	Glycolysis related metabolites
Gp	Glycoprotein acetyls_ mainly a1_acid glycoprotein	Inflammation
AcAce	Acetoacetate	Ketone bodies
Ace	Acetate	Ketone bodies
bOHBut	3_hydroxybutyrate	Ketone bodies
HDL-D	Mean diameter for HDL particles	Lipoprotein particle sizes
LDL-D	Mean diameter for LDL particles	Lipoprotein particle sizes
VLDL-D	Mean diameter for VLDL particles	Lipoprotein particle sizes
IDL-C	Total cholesterol in IDL	Lipoprotein subclasses
IDL-CE	Cholesterol esters in IDL	Lipoprotein subclasses
IDL-FC	Free cholesterol in IDL	Lipoprotein subclasses
IDL-L	Total lipids in IDL	Lipoprotein subclasses
IDL-P	Concentration of IDL particles	Lipoprotein subclasses
IDL-PL	Phospholipids in IDL	Lipoprotein subclasses
IDL-TG	Triglycerides in IDL	Lipoprotein subclasses
L-HDL-C	Total cholesterol in large HDL	Lipoprotein subclasses
L-HDL-CE	Cholesterol esters in large HDL	Lipoprotein subclasses
L-HDL-FC	Free cholesterol in large HDL	Lipoprotein subclasses
L-HDL-L	Total lipids in large HDL	Lipoprotein subclasses
L-HDL-P	Concentration of large HDL particles	Lipoprotein subclasses
L-HDL-PL	Phospholipids in large HDL	Lipoprotein subclasses
L-HDL-TG	Triglycerides in large HDL	Lipoprotein subclasses
L-LDL-C	Total cholesterol in large LDL	Lipoprotein subclasses
L-LDL-CE	Cholesterol esters in large LDL	Lipoprotein subclasses
L-LDL-FC	Free cholesterol in large LDL	Lipoprotein subclasses
L-LDL-L	Total lipids in large LDL	Lipoprotein subclasses
L-LDL-P	Concentration of large LDL particles	Lipoprotein subclasses
L-LDL-PL	Phospholipids in large LDL	Lipoprotein subclasses
L-LDL-TG	Triglycerides in large LDL	Lipoprotein subclasses
L-VLDL-C	Total cholesterol in large VLDL	Lipoprotein subclasses
L-VLDL-CE	Cholesterol esters in large VLDL	Lipoprotein subclasses
L-VLDL-FC	Free cholesterol in large VLDL	Lipoprotein subclasses
L-VLDL-L	Total lipids in large VLDL	Lipoprotein subclasses
L-VLDL-P	Concentration of large VLDL particles	Lipoprotein subclasses
L-VLDL-PL	Phospholipids in large VLDL	Lipoprotein subclasses
L-VLDL-TG	Triglycerides in large VLDL	Lipoprotein subclasses
M-HDL-C	Total cholesterol in medium HDL	Lipoprotein subclasses
M-HDL-CE	Cholesterol esters in medium HDL	Lipoprotein subclasses
M-HDL-FC	Free cholesterol in medium HDL	Lipoprotein subclasses
M-HDL-L	Total lipids in medium HDL	Lipoprotein subclasses
M-HDL-P	Concentration of medium HDL particles	Lipoprotein subclasses
M-HDL-PL	Phospholipids in medium HDL	Lipoprotein subclasses
M-HDL-TG	Triglycerides in medium HDL	Lipoprotein subclasses
M-LDL-C	Total cholesterol in medium LDL	Lipoprotein subclasses
M-LDL-CE	Cholesterol esters in medium LDL	Lipoprotein subclasses
M-LDL-FC	Free cholesterol in medium LDL	Lipoprotein subclasses
M-LDL-L	Total lipids in medium LDL	Lipoprotein subclasses
M-LDL-P	Concentration of medium LDL particles	Lipoprotein subclasses
M-LDL-PL	Phospholipids in medium LDL	Lipoprotein subclasses
M-LDL-TG	Triglycerides in medium LDL	Lipoprotein subclasses
M-VLDL-C	Total cholesterol in medium VLDL	Lipoprotein subclasses
M-VLDL-CE	Cholesterol esters in medium VLDL	Lipoprotein subclasses
M-VLDL-FC	Free cholesterol in medium VLDL	Lipoprotein subclasses
M-VLDL-L	Total lipids in medium VLDL	Lipoprotein subclasses
M-VLDL-P	Concentration of medium VLDL particles	Lipoprotein subclasses
M-VLDL-PL	Phospholipids in medium VLDL	Lipoprotein subclasses
M-VLDL-TG	Triglycerides in medium VLDL	Lipoprotein subclasses
S-HDL-C	Total cholesterol in small HDL	Lipoprotein subclasses
S-HDL-CE	Cholesterol esters in small HDL	Lipoprotein subclasses
S-HDL-FC	Free cholesterol in small HDL	Lipoprotein subclasses
S-HDL-L	Total lipids in small HDL	Lipoprotein subclasses
S-HDL-P	Concentration of small HDL particles	Lipoprotein subclasses
S-HDL-PL	Phospholipids in small HDL	Lipoprotein subclasses
S-HDL-TG	Triglycerides in small HDL	Lipoprotein subclasses
S-LDL-C	Total cholesterol in small LDL	Lipoprotein subclasses
S-LDL-CE	Cholesterol esters in small LDL	Lipoprotein subclasses
S-LDL-FC	Free cholesterol in small LDL	Lipoprotein subclasses
S-LDL-L	Total lipids in small LDL	Lipoprotein subclasses
S-LDL-P	Concentration of small LDL particles	Lipoprotein subclasses
S-LDL-PL	Phospholipids in small LDL	Lipoprotein subclasses
S-LDL-TG	Triglycerides in small LDL	Lipoprotein subclasses
S-VLDL-C	Total cholesterol in small VLDL	Lipoprotein subclasses
S-VLDL-CE	Cholesterol esters in small VLDL	Lipoprotein subclasses
S-VLDL-FC	Free cholesterol in small VLDL	Lipoprotein subclasses
S-VLDL-L	Total lipids in small VLDL	Lipoprotein subclasses
S-VLDL-P	Concentration of small VLDL particles	Lipoprotein subclasses
S-VLDL-PL	Phospholipids in small VLDL	Lipoprotein subclasses
S-VLDL-TG	Triglycerides in small VLDL	Lipoprotein subclasses
XL-HDL-C	Total cholesterol in very large HDL	Lipoprotein subclasses
XL-HDL-CE	Cholesterol esters in very large HDL	Lipoprotein subclasses
XL-HDL-FC	Free cholesterol in very large HDL	Lipoprotein subclasses
XL-HDL-L	Total lipids in very large HDL	Lipoprotein subclasses
XL-HDL-P	Concentration of very large HDL particles	Lipoprotein subclasses
XL-HDL-PL	Phospholipids in very large HDL	Lipoprotein subclasses
XL-HDL-TG	Triglycerides in very large HDL	Lipoprotein subclasses
XL-VLDL-C	Total cholesterol in very large VLDL	Lipoprotein subclasses
XL-VLDL-CE	Cholesterol esters in very large VLDL	Lipoprotein subclasses
XL-VLDL-FC	Free cholesterol in very large VLDL	Lipoprotein subclasses
XL-VLDL-L	Total lipids in very large VLDL	Lipoprotein subclasses
XL-VLDL-P	Concentration of very large VLDL particles	Lipoprotein subclasses
XL-VLDL-PL	Phospholipids in very large VLDL	Lipoprotein subclasses
XL-VLDL-TG	Triglycerides in very large VLDL	Lipoprotein subclasses
XS-VLDL-C	Total cholesterol in very small VLDL	Lipoprotein subclasses
XS-VLDL-CE	Cholesterol esters in very small VLDL	Lipoprotein subclasses
XS-VLDL-FC	Free cholesterol in very small VLDL	Lipoprotein subclasses
XS-VLDL-L	Total lipids in very small VLDL	Lipoprotein subclasses
XS-VLDL-P	Concentration of very small VLDL particles	Lipoprotein subclasses
XS-VLDL-PL	Phospholipids in very small VLDL	Lipoprotein subclasses
XS-VLDL-TG	Triglycerides in very small VLDL	Lipoprotein subclasses
XXL-VLDL-C	Total cholesterol in chylomicrons and extremely large VLDL	Lipoprotein subclasses
XXL-VLDL-CE	Cholesterol esters in chylomicrons and extremely large VLDL	Lipoprotein subclasses
XXL-VLDL-FC	Free cholesterol in chylomicrons and extremely large VLDL	Lipoprotein subclasses
XXL-VLDL-L	Total lipids in chylomicrons and extremely large VLDL	Lipoprotein subclasses
XXL-VLDL-P	Concentration of chylomicrons and extremely large VLDL particles	Lipoprotein subclasses
XXL-VLDL-PL	Phospholipids in chylomicrons and extremely large VLDL	Lipoprotein subclasses
XXL-VLDL-TG	Triglycerides in chylomicrons and extremely large VLDL	Lipoprotein subclasses
