# Supplementary material for: Relationship between gut microbiota and circulating metabolites in population-based cohorts
Source: Nat Commun. 2019 Dec 20;10:5813. doi: 10.1038/s41467-019-13721-1 (PMC6925111; doi:10.1038/s41467-019-13721-1)
Supplement: Supplementary file 5 — Supplementary Data 2 [file 41467_2019_13721_MOESM5_ESM.xlsx]

## Sheet: Supplementary Data 2
Supplementary Data 2. List of microbial taxa tested for association with metabolites.
Taxon	Taxon_short
family.Acidaminococcaceae.id.2166	fam.Acidaminococcaceae
family.Actinomycetaceae.id.421	fam.Actinomycetaceae
family.Aerococcaceae.id.1802	fam.Aerococcaceae
family.Alcaligenaceae.id.2875	fam.Alcaligenaceae
family.Anaeroplasmataceae.id.3925	fam.Anaeroplasmataceae
family.Bacillaceae.id.1680	fam.Bacillaceae
family.Bacteroidaceae.id.917	fam.Bacteroidaceae
family.BacteroidalesS247group.id.11173	fam.BacteroidalesS247group
family.Bifidobacteriaceae.id.433	fam.Bifidobacteriaceae
family.Brevibacteriaceae.id.521	fam.Brevibacteriaceae
family.Burkholderiaceae.id.2899	fam.Burkholderiaceae
family.Campylobacteraceae.id.3273	fam.Campylobacteraceae
family.Cardiobacteriaceae.id.3410	fam.Cardiobacteriaceae
family.Carnobacteriaceae.id.1811	fam.Carnobacteriaceae
family.Christensenellaceae.id.1866	fam.Christensenellaceae
family.Clostridiaceae1.id.1869	fam.Clostridiaceae1
family.ClostridialesvadinBB60group.id.11286	fam.ClostridialesvadinBB60group
family.Comamonadaceae.id.2913	fam.Comamonadaceae
family.Coriobacteriaceae.id.811	fam.Coriobacteriaceae
family.Corynebacteriaceae.id.448	fam.Corynebacteriaceae
family.Defluviitaleaceae.id.1924	fam.Defluviitaleaceae
family.Desulfovibrionaceae.id.3169	fam.Desulfovibrionaceae
family.Elusimicrobiaceae.id.1635	fam.Elusimicrobiaceae
family.Enterobacteriaceae.id.3469	fam.Enterobacteriaceae
family.Enterococcaceae.id.1828	fam.Enterococcaceae
family.Erysipelotrichaceae.id.2149	fam.Erysipelotrichaceae
family.Eubacteriaceae.id.1928	fam.Eubacteriaceae
family.FamilyXI.id.1732	fam.FamilyXI.id.1732
family.FamilyXI.id.1936	fam.FamilyXI.id.1936
family.FamilyXIII.id.1957	fam.FamilyXIII.id.1957
family.Flavobacteriaceae.id.1109	fam.Flavobacteriaceae
family.Fusobacteriaceae.id.2208	fam.Fusobacteriaceae
family.Lachnospiraceae.id.1987	fam.Lachnospiraceae
family.Lactobacillaceae.id.1836	fam.Lactobacillaceae
family.Leptotrichiaceae.id.2215	fam.Leptotrichiaceae
family.Leuconostocaceae.id.1839	fam.Leuconostocaceae
family.Listeriaceae.id.1737	fam.Listeriaceae
family.Methanobacteriaceae.id.121	fam.Methanobacteriaceae
family.Microbacteriaceae.id.580	fam.Microbacteriaceae
family.Micrococcaceae.id.636	fam.Micrococcaceae
family.Moraxellaceae.id.3710	fam.Moraxellaceae
family.Neisseriaceae.id.3010	fam.Neisseriaceae
family.Oxalobacteraceae.id.2966	fam.Oxalobacteraceae
family.Paenibacillaceae.id.1740	fam.Paenibacillaceae
family.Pasteurellaceae.id.3689	fam.Pasteurellaceae
family.Peptococcaceae.id.2024	fam.Peptococcaceae
family.Peptostreptococcaceae.id.2042	fam.Peptostreptococcaceae
family.Planococcaceae.id.1753	fam.Planococcaceae
family.Porphyromonadaceae.id.943	fam.Porphyromonadaceae
family.Prevotellaceae.id.960	fam.Prevotellaceae
family.Pseudomonadaceae.id.3718	fam.Pseudomonadaceae
family.Rhodospirillaceae.id.2717	fam.Rhodospirillaceae
family.Rikenellaceae.id.967	fam.Rikenellaceae
family.Ruminococcaceae.id.2050	fam.Ruminococcaceae
family.Staphylococcaceae.id.1775	fam.Staphylococcaceae
family.Streptococcaceae.id.1850	fam.Streptococcaceae
family.Succinivibrionaceae.id.3326	fam.Succinivibrionaceae
family.Synergistaceae.id.3901	fam.Synergistaceae
family.Syntrophomonadaceae.id.2072	fam.Syntrophomonadaceae
family.Thermoanaerobacteraceae.id.2126	fam.Thermoanaerobacteraceae
family.unknownfamily.id.1000000004	fam.unknownfamily.id.1000000004
family.unknownfamily.id.1000000271	fam.unknownfamily.id.1000000271
family.unknownfamily.id.1000001214	fam.unknownfamily.id.1000001214
family.unknownfamily.id.1000005471	fam.unknownfamily.id.1000005471
family.unknownfamily.id.1000006161	fam.unknownfamily.id.1000006161
family.unknownfamily.id.11572	fam.unknownfamily.id.11572
family.unknownfamily.id.14406	fam.unknownfamily.id.14406
family.unknownfamily.id.1855	fam.unknownfamily.id.1855
family.unknownfamily.id.987	fam.unknownfamily.id.987
family.vadinBE97.id.14446	fam.vadinBE97.id.14446
family.Veillonellaceae.id.2172	fam.Veillonellaceae
family.Verrucomicrobiaceae.id.4036	fam.Verrucomicrobiaceae
family.Victivallaceae.id.2255	fam.Victivallaceae
genus..Bacteroidespectinophilusgroup.id.14371	gen.Bacteroidespectinophilusgroup
genus..Clostridiuminnocuumgroup.id.14397	gen.Clostridiuminnocuumgroup
genus..Eubacteriumbrachygroup.id.11296	gen.Eubacteriumbrachygroup
genus..Eubacteriumcoprostanoligenesgroup.id.11375	gen.Eubacteriumcoprostanoligenesgroup
genus..Eubacteriumeligensgroup.id.14372	gen.Eubacteriumeligensgroup
genus..Eubacteriumfissicatenagroup.id.14373	gen.Eubacteriumfissicatenagroup
genus..Eubacteriumhalliigroup.id.11338	gen.Eubacteriumhalliigroup
genus..Eubacteriumnodatumgroup.id.11297	gen.Eubacteriumnodatumgroup
genus..Eubacteriumoxidoreducensgroup.id.11339	gen.Eubacteriumoxidoreducensgroup
genus..Eubacteriumrectalegroup.id.14374	gen.Eubacteriumrectalegroup
genus..Eubacteriumruminantiumgroup.id.11340	gen.Eubacteriumruminantiumgroup
genus..Eubacteriumsaphenumgroup.id.14363	gen.Eubacteriumsaphenumgroup
genus..Eubacteriumtenuegroup.id.14380	gen.Eubacteriumtenuegroup
genus..Eubacteriumventriosumgroup.id.11341	gen.Eubacteriumventriosumgroup
genus..Eubacteriumxylanophilumgroup.id.14375	gen.Eubacteriumxylanophilumgroup
genus..Ruminococcusgauvreauiigroup.id.11342	gen.Ruminococcusgauvreauiigroup
genus..Ruminococcusgnavusgroup.id.14376	gen.Ruminococcusgnavusgroup
genus..Ruminococcustorquesgroup.id.14377	gen.Ruminococcustorquesgroup
genus.Abiotrophia.id.1803	gen.Abiotrophia
genus.Acetanaerobacterium.id.2051	gen.Acetanaerobacterium
genus.Acidaminococcus.id.2167	gen.Acidaminococcus
genus.Acinetobacter.id.3711	gen.Acinetobacter
genus.Actinomyces.id.423	gen.Actinomyces
genus.Adlercreutzia.id.812	gen.Adlercreutzia
genus.Aggregatibacter.id.3691	gen.Aggregatibacter
genus.Akkermansia.id.4037	gen.Akkermansia
genus.Alistipes.id.968	gen.Alistipes
genus.Allisonella.id.2174	gen.Allisonella
genus.Alloprevotella.id.961	gen.Alloprevotella
genus.Alloscardovia.id.435	gen.Alloscardovia
genus.Anaerococcus.id.1937	gen.Anaerococcus
genus.Anaerofilum.id.2053	gen.Anaerofilum
genus.Anaerofustis.id.1931	gen.Anaerofustis
genus.Anaeroglobus.id.2176	gen.Anaeroglobus
genus.Anaeroplasma.id.3926	gen.Anaeroplasma
genus.Anaerosporobacter.id.1990	gen.Anaerosporobacter
genus.Anaerostipes.id.1991	gen.Anaerostipes
genus.Anaerotruncus.id.2054	gen.Anaerotruncus
genus.Asaccharobacter.id.813	gen.Asaccharobacter
genus.Atopobium.id.814	gen.Atopobium
genus.Bacillus.id.1688	gen.Bacillus
genus.Bacteroides.id.918	gen.Bacteroides
genus.Barnesiella.id.944	gen.Barnesiella
genus.Bifidobacterium.id.436	gen.Bifidobacterium
genus.Bilophila.id.3170	gen.Bilophila
genus.Biostraticola.id.3471	gen.Biostraticola
genus.Blautia.id.1992	gen.Blautia
genus.Brevibacterium.id.522	gen.Brevibacterium
genus.Brochothrix.id.1738	gen.Brochothrix
genus.Butyricicoccus.id.2055	gen.Butyricicoccus
genus.Butyricimonas.id.945	gen.Butyricimonas
genus.Butyrivibrio.id.1993	gen.Butyrivibrio
genus.Campylobacter.id.3275	gen.Campylobacter
genus.CandidatusSoleaferrea.id.11350	gen.CandidatusSoleaferrea
genus.CandidatusStoquefichus.id.11379	gen.CandidatusStoquefichus
genus.Caproiciproducens.id.14382	gen.Caproiciproducens
genus.Cardiobacterium.id.3411	gen.Cardiobacterium
genus.Carnobacterium.id.1818	gen.Carnobacterium
genus.Catabacter.id.11282	gen.Catabacter
genus.Catenibacterium.id.2153	gen.Catenibacterium
genus.Catenisphaera.id.14395	gen.Catenisphaera
genus.Cellulosilyticum.id.1995	gen.Cellulosilyticum
genus.Christensenella.id.1867	gen.Christensenella
genus.ChristensenellaceaeR7group.id.11283	gen.ChristensenellaceaeR7group
genus.Cloacibacillus.id.3908	gen.Cloacibacillus
genus.Clostridiumsensustricto1.id.1873	gen.Clostridiumsensustricto1
genus.Clostridiumsensustricto13.id.1877	gen.Clostridiumsensustricto13
genus.Clostridiumsensustricto6.id.1888	gen.Clostridiumsensustricto6
genus.Collinsella.id.815	gen.Collinsella
genus.Coprobacillus.id.2154	gen.Coprobacillus
genus.Coprobacter.id.949	gen.Coprobacter
genus.Coprococcus1.id.11301	gen.Coprococcus1
genus.Coprococcus2.id.11302	gen.Coprococcus2
genus.Coprococcus3.id.11303	gen.Coprococcus3
genus.CoriobacteriaceaeUCG002.id.11158	gen.CoriobacteriaceaeUCG002
genus.CoriobacteriaceaeUCG003.id.11159	gen.CoriobacteriaceaeUCG003
genus.Corynebacterium.id.449	gen.Corynebacterium
genus.Corynebacterium1.id.11143	gen.Corynebacterium1
genus.Cryptobacterium.id.817	gen.Cryptobacterium
genus.DefluviitaleaceaeUCG011.id.11287	gen.DefluviitaleaceaeUCG011
genus.Denitrobacterium.id.818	gen.Denitrobacterium
genus.Desulfovibrio.id.3173	gen.Desulfovibrio
genus.Dialister.id.2183	gen.Dialister
genus.Dielma.id.11380	gen.Dielma
genus.Dorea.id.1997	gen.Dorea
genus.Eggerthella.id.819	gen.Eggerthella
genus.Eisenbergiella.id.11304	gen.Eisenbergiella
genus.Elusimicrobium.id.1636	gen.Elusimicrobium
genus.Enterococcus.id.1831	gen.Enterococcus
genus.Enterorhabdus.id.820	gen.Enterorhabdus
genus.Epulopiscium.id.1998	gen.Epulopiscium
genus.Erysipelatoclostridium.id.11381	gen.Erysipelatoclostridium
genus.ErysipelotrichaceaeUCG003.id.11384	gen.ErysipelotrichaceaeUCG003
genus.ErysipelotrichaceaeUCG004.id.11385	gen.ErysipelotrichaceaeUCG004
genus.ErysipelotrichaceaeUCG006.id.11386	gen.ErysipelotrichaceaeUCG006
genus.EscherichiaShigella.id.3504	gen.EscherichiaShigella
genus.Eubacterium.id.1932	gen.Eubacterium
genus.Ezakiella.id.11289	gen.Ezakiella
genus.Faecalibacterium.id.2057	gen.Faecalibacterium
genus.Faecalicoccus.id.11391	gen.Faecalicoccus
genus.Faecalitalea.id.11392	gen.Faecalitalea
genus.FamilyXIIIAD3011group.id.11293	gen.FamilyXIIIAD3011group
genus.FamilyXIIIUCG001.id.11294	gen.FamilyXIIIUCG001
genus.FamilyXIIIUCG002.id.11295	gen.FamilyXIIIUCG002
genus.Fastidiosipila.id.2058	gen.Fastidiosipila
genus.Finegoldia.id.1940	gen.Finegoldia
genus.Flavonifractor.id.2059	gen.Flavonifractor
genus.Fusicatenibacter.id.11305	gen.Fusicatenibacter
genus.Fusobacterium.id.2210	gen.Fusobacterium
genus.Gallicola.id.1941	gen.Gallicola
genus.Gardnerella.id.437	gen.Gardnerella
genus.Gelria.id.2134	gen.Gelria
genus.Gemella.id.1733	gen.Gemella
genus.Gordonibacter.id.821	gen.Gordonibacter
genus.Granulicatella.id.1821	gen.Granulicatella
genus.Haemophilus.id.3698	gen.Haemophilus
genus.HafniaObesumbacterium.id.14636	gen.HafniaObesumbacterium
genus.Holdemanella.id.11393	gen.Holdemanella
genus.Holdemania.id.2157	gen.Holdemania
genus.Howardella.id.2000	gen.Howardella
genus.Hungatella.id.11306	gen.Hungatella
genus.Hydrogenoanaerobacterium.id.2060	gen.Hydrogenoanaerobacterium
genus.Intestinibacter.id.11345	gen.Intestinibacter
genus.Intestinimonas.id.2062	gen.Intestinimonas
genus.Isobaculum.id.1822	gen.Isobaculum
genus.Klebsiella.id.3507	gen.Klebsiella
genus.Kocuria.id.642	gen.Kocuria
genus.Lachnoanaerobaculum.id.2003	gen.Lachnoanaerobaculum
genus.Lachnoclostridium.id.11308	gen.Lachnoclostridium
genus.Lachnospira.id.2004	gen.Lachnospira
genus.LachnospiraceaeAC2044group.id.11313	gen.LachnospiraceaeAC2044group
genus.LachnospiraceaeFCS020group.id.11314	gen.LachnospiraceaeFCS020group
genus.LachnospiraceaeNC2004group.id.11316	gen.LachnospiraceaeNC2004group
genus.LachnospiraceaeND3007group.id.11317	gen.LachnospiraceaeND3007group
genus.LachnospiraceaeNK3A20group.id.11318	gen.LachnospiraceaeNK3A20group
genus.LachnospiraceaeNK4A136group.id.11319	gen.LachnospiraceaeNK4A136group
genus.LachnospiraceaeNK4B4group.id.11320	gen.LachnospiraceaeNK4B4group
genus.LachnospiraceaeUCG001.id.11321	gen.LachnospiraceaeUCG001
genus.LachnospiraceaeUCG003.id.11323	gen.LachnospiraceaeUCG003
genus.LachnospiraceaeUCG004.id.11324	gen.LachnospiraceaeUCG004
genus.LachnospiraceaeUCG007.id.11327	gen.LachnospiraceaeUCG007
genus.LachnospiraceaeUCG008.id.11328	gen.LachnospiraceaeUCG008
genus.LachnospiraceaeUCG010.id.11330	gen.LachnospiraceaeUCG010
genus.Lactobacillus.id.1837	gen.Lactobacillus
genus.Lactococcus.id.1851	gen.Lactococcus
genus.Lactonifactor.id.11332	gen.Lactonifactor
genus.Lawsonella.id.14206	gen.Lawsonella
genus.Leptotrichia.id.2216	gen.Leptotrichia
genus.Leuconostoc.id.1841	gen.Leuconostoc
genus.Marvinbryantia.id.2005	gen.Marvinbryantia
genus.Megamonas.id.2184	gen.Megamonas
genus.Megasphaera.id.2185	gen.Megasphaera
genus.Metascardovia.id.438	gen.Metascardovia
genus.Methanobrevibacter.id.123	gen.Methanobrevibacter
genus.Methanosphaera.id.124	gen.Methanosphaera
genus.Mitsuokella.id.2186	gen.Mitsuokella
genus.Mobiluncus.id.425	gen.Mobiluncus
genus.Mogibacterium.id.1960	gen.Mogibacterium
genus.Morganella.id.3512	gen.Morganella
genus.Murdochiella.id.1944	gen.Murdochiella
genus.Murimonas.id.14368	gen.Murimonas
genus.Neisseria.id.3032	gen.Neisseria
genus.Odoribacter.id.952	gen.Odoribacter
genus.Olsenella.id.822	gen.Olsenella
genus.Oribacterium.id.2008	gen.Oribacterium
genus.Oscillibacter.id.2063	gen.Oscillibacter
genus.Oscillospira.id.2064	gen.Oscillospira
genus.Oxalobacter.id.2978	gen.Oxalobacter
genus.Paeniclostridium.id.14378	gen.Paeniclostridium
genus.Papillibacter.id.2065	gen.Papillibacter
genus.Parabacteroides.id.954	gen.Parabacteroides
genus.Paraprevotella.id.962	gen.Paraprevotella
genus.Parascardovia.id.439	gen.Parascardovia
genus.Parasporobacterium.id.2009	gen.Parasporobacterium
genus.Parasutterella.id.2892	gen.Parasutterella
genus.Parvibacter.id.824	gen.Parvibacter
genus.Parvimonas.id.1945	gen.Parvimonas
genus.Pediococcus.id.1838	gen.Pediococcus
genus.Peptococcus.id.2037	gen.Peptococcus
genus.Peptoniphilus.id.1946	gen.Peptoniphilus
genus.Peptostreptococcus.id.2045	gen.Peptostreptococcus
genus.Phascolarctobacterium.id.2168	gen.Phascolarctobacterium
genus.Porphyromonas.id.956	gen.Porphyromonas
genus.possiblegenusSk018.id.2019	gen.possiblegenusSk018
genus.Prevotella.id.963	gen.Prevotella
genus.Prevotella1.id.11179	gen.Prevotella1
genus.Prevotella2.id.11180	gen.Prevotella2
genus.Prevotella6.id.11181	gen.Prevotella6
genus.Prevotella7.id.11182	gen.Prevotella7
genus.Prevotella9.id.11183	gen.Prevotella9
genus.PrevotellaceaeNK3B31group.id.11185	gen.PrevotellaceaeNK3B31group
genus.PrevotellaceaeUCG001.id.11186	gen.PrevotellaceaeUCG001
genus.PrevotellaceaeUCG003.id.11187	gen.PrevotellaceaeUCG003
genus.PrevotellaceaeUCG004.id.11188	gen.PrevotellaceaeUCG004
genus.Pseudobutyrivibrio.id.2010	gen.Pseudobutyrivibrio
genus.Pseudoflavonifractor.id.2066	gen.Pseudoflavonifractor
genus.Pseudomonas.id.3723	gen.Pseudomonas
genus.Rikenella.id.973	gen.Rikenella
genus.RikenellaceaeRC9gutgroup.id.11191	gen.RikenellaceaeRC9gutgroup
genus.Romboutsia.id.11347	gen.Romboutsia
genus.Roseburia.id.2012	gen.Roseburia
genus.Rothia.id.646	gen.Rothia
genus.Ruminiclostridium.id.11353	gen.Ruminiclostridium
genus.Ruminiclostridium1.id.11354	gen.Ruminiclostridium1
genus.Ruminiclostridium5.id.11355	gen.Ruminiclostridium5
genus.Ruminiclostridium6.id.11356	gen.Ruminiclostridium6
genus.Ruminiclostridium9.id.11357	gen.Ruminiclostridium9
genus.RuminococcaceaeNK4A214group.id.11358	gen.RuminococcaceaeNK4A214group
genus.RuminococcaceaeUCG002.id.11360	gen.RuminococcaceaeUCG002
genus.RuminococcaceaeUCG003.id.11361	gen.RuminococcaceaeUCG003
genus.RuminococcaceaeUCG004.id.11362	gen.RuminococcaceaeUCG004
genus.RuminococcaceaeUCG005.id.11363	gen.RuminococcaceaeUCG005
genus.RuminococcaceaeUCG007.id.11364	gen.RuminococcaceaeUCG007
genus.RuminococcaceaeUCG008.id.11365	gen.RuminococcaceaeUCG008
genus.RuminococcaceaeUCG009.id.11366	gen.RuminococcaceaeUCG009
genus.RuminococcaceaeUCG010.id.11367	gen.RuminococcaceaeUCG010
genus.RuminococcaceaeUCG011.id.11368	gen.RuminococcaceaeUCG011
genus.RuminococcaceaeUCG013.id.11370	gen.RuminococcaceaeUCG013
genus.RuminococcaceaeUCG014.id.11371	gen.RuminococcaceaeUCG014
genus.RuminococcaceaeV9D2013group.id.11372	gen.RuminococcaceaeV9D2013group
genus.Ruminococcus1.id.11373	gen.Ruminococcus1
genus.Ruminococcus2.id.11374	gen.Ruminococcus2
genus.Sarcina.id.1896	gen.Sarcina
genus.Scardovia.id.440	gen.Scardovia
genus.Sellimonas.id.14369	gen.Sellimonas
genus.Senegalimassilia.id.11160	gen.Senegalimassilia
genus.Slackia.id.825	gen.Slackia
genus.Sneathia.id.2218	gen.Sneathia
genus.Solobacterium.id.2161	gen.Solobacterium
genus.Staphylococcus.id.1780	gen.Staphylococcus
genus.Stomatobaculum.id.2015	gen.Stomatobaculum
genus.Streptococcus.id.1853	gen.Streptococcus
genus.Subdoligranulum.id.2070	gen.Subdoligranulum
genus.Succinatimonas.id.3329	gen.Succinatimonas
genus.Succiniclasticum.id.2169	gen.Succiniclasticum
genus.Succinivibrio.id.3331	gen.Succinivibrio
genus.Sutterella.id.2896	gen.Sutterella
genus.Synergistes.id.3913	gen.Synergistes
genus.Terrisporobacter.id.11348	gen.Terrisporobacter
genus.Turicibacter.id.2162	gen.Turicibacter
genus.Tyzzerella.id.11334	gen.Tyzzerella
genus.Tyzzerella3.id.11335	gen.Tyzzerella3
genus.Tyzzerella4.id.11336	gen.Tyzzerella4
genus.unknowngenus.id.1000000005	gen.unknowngen.id.1000000005
genus.unknowngenus.id.1000000073	gen.unknowngen.id.1000000073
genus.unknowngenus.id.1000000272	gen.unknowngen.id.1000000272
genus.unknowngenus.id.1000001215	gen.unknowngen.id.1000001215
genus.unknowngenus.id.1000003999	gen.unknowngen.id.1000003999
genus.unknowngenus.id.1000005472	gen.unknowngen.id.1000005472
genus.unknowngenus.id.1000005479	gen.unknowngen.id.1000005479
genus.unknowngenus.id.1000006162	gen.unknowngen.id.1000006162
genus.unknowngenus.id.1000013899	gen.unknowngen.id.1000013899
genus.unknowngenus.id.1000027565	gen.unknowngen.id.1000027565
genus.unknowngenus.id.1000036183	gen.unknowngen.id.1000036183
genus.unknowngenus.id.1000043796	gen.unknowngen.id.1000043796
genus.unknowngenus.id.1000073353	gen.unknowngen.id.1000073353
genus.unknowngenus.id.1854	gen.unknowngen.id.1854
genus.unknowngenus.id.1868	gen.unknowngen.id.1868
genus.unknowngenus.id.1961	gen.unknowngen.id.1961
genus.unknowngenus.id.2001	gen.unknowngen.id.2001
genus.unknowngenus.id.2041	gen.unknowngen.id.2041
genus.unknowngenus.id.2071	gen.unknowngen.id.2071
genus.unknowngenus.id.2163	gen.unknowngen.id.2163
genus.unknowngenus.id.2200	gen.unknowngen.id.2200
genus.unknowngenus.id.2755	gen.unknowngen.id.2755
genus.unknowngenus.id.3332	gen.unknowngen.id.3332
genus.unknowngenus.id.428	gen.unknowngen.id.428
genus.unknowngenus.id.441	gen.unknowngen.id.441
genus.unknowngenus.id.826	gen.unknowngen.id.826
genus.unknowngenus.id.959	gen.unknowngen.id.959
genus.unknowngenus.id.964	gen.unknowngen.id.964
genus.Varibaculum.id.427	gen.Varibaculum
genus.Veillonella.id.2198	gen.Veillonella
genus.Victivallis.id.2256	gen.Victivallis
genus.Weissella.id.1843	gen.Weissella
