# Supplementary material for: Relationship between gut microbiota and circulating metabolites in population-based cohorts
Source: Nat Commun. 2019 Dec 20;10:5813. doi: 10.1038/s41467-019-13721-1 (PMC6925111; doi:10.1038/s41467-019-13721-1)
Supplement: Supplementary file 6 — Supplementary Data 3 [file 41467_2019_13721_MOESM6_ESM.xlsx]

## Sheet: Supplementary Data 3
Supplementary Data 3. Correlation matrix between all microbial taxa and metabolites. Spearman correlation coefficient is shown.
	family.Acidaminococcaceae.id.2166	family.Actinomycetaceae.id.421	family.Aerococcaceae.id.1802	family.Alcaligenaceae.id.2875	family.Anaeroplasmataceae.id.3925	family.Bacillaceae.id.1680	family.Bacteroidaceae.id.917	family.BacteroidalesS247group.id.11173	family.Bifidobacteriaceae.id.433	family.Brevibacteriaceae.id.521	family.Burkholderiaceae.id.2899	family.Campylobacteraceae.id.3273	family.Cardiobacteriaceae.id.3410	family.Carnobacteriaceae.id.1811	family.Christensenellaceae.id.1866	family.Clostridiaceae1.id.1869	family.ClostridialesvadinBB60group.id.11286	family.Comamonadaceae.id.2913	family.Coriobacteriaceae.id.811	family.Corynebacteriaceae.id.448	family.Defluviitaleaceae.id.1924	family.Desulfovibrionaceae.id.3169	family.Elusimicrobiaceae.id.1635	family.Enterobacteriaceae.id.3469	family.Enterococcaceae.id.1828	family.Erysipelotrichaceae.id.2149	family.Eubacteriaceae.id.1928	family.FamilyXI.id.1732	family.FamilyXI.id.1936	family.FamilyXIII.id.1957	family.Fusobacteriaceae.id.2208	family.Lachnospiraceae.id.1987	family.Lactobacillaceae.id.1836	family.Leptotrichiaceae.id.2215	family.Leuconostocaceae.id.1839	family.Listeriaceae.id.1737	family.Methanobacteriaceae.id.121	family.Micrococcaceae.id.636	family.Moraxellaceae.id.3710	family.Neisseriaceae.id.3010	family.Oxalobacteraceae.id.2966	family.Paenibacillaceae.id.1740	family.Pasteurellaceae.id.3689	family.Peptococcaceae.id.2024	family.Peptostreptococcaceae.id.2042	family.Planococcaceae.id.1753	family.Porphyromonadaceae.id.943	family.Prevotellaceae.id.960	family.Pseudomonadaceae.id.3718
family.Acidaminococcaceae.id.2166	1	-0.170413	-0.0684376	0.30418	0.0649649	0.0618285	0.254898	0.196407	-0.200555	0.000942346	-0.0305531	0.0967535	-0.00392256	-0.11224	0.123709	-0.0161339	0.250223	0.0155691	-0.116955	-0.0481257	0.146758	0.373476	0.045703	0.0860039	-0.0205945	-0.0989776	-0.0685598	-0.090346	0.000567835	0.114248	0.00514409	-0.256899	-0.0668611	-0.0127082	-0.0411474	0.00543692	0.0660434	-0.0711117	-0.00861631	-0.0133695	0.200149	0.0404581	0.0119866	0.236203	-0.116625	0.0805662	0.288596	0.322285	0.0376748
family.Actinomycetaceae.id.421	-0.170413	1	0.0725883	-0.280944	-0.0792651	-0.0270194	-0.310309	-0.0975021	0.221688	0.00222192	0.0117872	-0.0149348	0.083046	0.243836	-0.11022	0.124379	-0.26929	-0.0508619	0.330684	0.102365	-0.103006	-0.278882	-0.0185923	-0.10318	0.139812	0.213371	0.0871083	0.196624	0.107193	0.0536207	0.0653496	0.223948	0.212193	0.0129495	0.139762	0.0717305	-0.0137879	0.280315	0.0512429	0.0579202	-0.198929	0.0124804	0.0785337	-0.0985722	0.261666	-0.0990932	-0.328197	-0.12976	-0.0472174
family.Aerococcaceae.id.1802	-0.0684376	0.0725883	1	-0.0268694	-0.0146333	0.00142973	-0.0738191	-0.0158043	0.00335318	-0.0104196	-0.00600307	0.00469232	-0.00849858	0.0785091	-0.0339596	-0.0083953	-0.0593399	0.0429253	0.0226985	0.109663	-0.057445	-0.0425145	0.0420385	0.0524433	0.0655493	0.0466108	0.0042356	0.168991	0.0848752	-0.0699853	0.100043	0.0564606	0.0570296	0.185424	0.0185192	0.0583475	-0.0476702	0.0336966	0.00360069	0.00654607	-0.0513057	-0.00600307	0.00212824	-0.0574789	0.0184891	-0.022208	-0.0866931	-0.0360167	0.00411286
family.Alcaligenaceae.id.2875	0.30418	-0.280944	-0.0268694	1	0.115626	0.0378645	0.559593	0.0687092	-0.181158	-0.0464446	-0.0393079	0.0635504	0.0207395	-0.0766676	-0.0322151	-0.163134	0.293475	0.0476643	-0.337819	-0.0595772	0.0776821	0.459354	0.0470607	0.0568456	-0.0604636	-0.185078	-0.148536	-0.0653914	-0.0497962	-0.108216	-0.0221436	-0.322539	-0.112316	0.0131421	-0.0558784	0.0037839	-0.0836557	-0.0823995	-0.0278923	-0.010105	0.290285	0.0275357	0.0802584	0.057359	-0.213819	0.0804233	0.589887	0.197831	0.0335202
family.Anaeroplasmataceae.id.3925	0.0649649	-0.0792651	-0.0146333	0.115626	1	-0.00141796	0.0271629	0.135479	-0.0630495	-0.0284418	-0.0163863	0.0141918	-0.0231981	-0.0349476	0.209635	0.0382387	0.206999	0.0723056	-0.109753	-0.0142514	0.0862484	0.192787	0.100219	0.00574438	0.00708388	-0.0623812	-0.0733782	-0.0145424	-0.0628237	0.00302166	-0.0453079	-0.141627	-0.086498	0.0398385	0.0156688	-0.00323689	0.0357686	-0.0459961	-0.044349	-0.00335442	0.106705	-0.0163863	0.103877	0.0570653	0.0143128	0.0874285	0.0817954	0.119169	0.0137646
family.Bacillaceae.id.1680	0.0618285	-0.0270194	0.00142973	0.0378645	-0.00141796	1	0.0116846	0.0110045	-0.0401576	0.0311535	-0.00918772	0.0585109	-0.0130071	-0.0047619	0.0602695	0.0374483	0.0827521	-0.0116839	-0.0710652	0.0092832	0.0151063	0.0663381	0.0902498	0.111967	0.0763793	-0.0304607	-0.0148522	-0.0243286	-0.00604036	0.0263027	-0.00841245	-0.0337232	-0.0152009	0.0118476	-0.0369867	0.363095	-0.0108301	-0.0270138	0.319491	0.257042	0.0621728	0.148059	0.0278025	0.0142362	-0.00549351	0.327449	0.0212382	0.00374795	0.141846
family.Bacteroidaceae.id.917	0.254898	-0.310309	-0.0738191	0.559593	0.0271629	0.0116846	1	-0.00473966	-0.252724	-0.0467162	-0.00430834	0.104791	0.0178905	-0.152129	-0.0425849	-0.207827	0.215954	0.00586919	-0.347517	-0.0905695	0.0625195	0.406133	-0.0185335	0.145718	-0.0505107	-0.258382	-0.0904244	-0.0733957	-0.0116423	-0.0828093	-0.036129	-0.345822	-0.11003	0.0186907	-0.0982256	-0.0389401	-0.0178948	-0.110206	-0.032252	-0.0342867	0.24232	0.0399158	0.0218374	0.0463606	-0.288004	0.0456087	0.770625	0.087891	0.0332639
family.BacteroidalesS247group.id.11173	0.196407	-0.0975021	-0.0158043	0.0687092	0.135479	0.0110045	-0.00473966	1	-0.122727	0.0345716	-0.00195572	0.0613769	0.0677454	-0.0728638	0.312971	0.0673912	0.277055	0.0252077	0.024817	-0.0320552	0.139942	0.239141	0.0787579	0.00970117	0.0240078	-0.00500493	-0.0410713	-0.0397181	-0.0410098	0.135009	0.00251076	-0.189712	-0.0803021	-0.0279519	-0.00928174	0.0142091	0.174508	-0.0659573	-0.0161814	-0.00650106	0.130511	0.0356514	0.0177407	0.25835	0.0206914	0.00872477	0.11226	0.287489	0.0205263
family.Bifidobacteriaceae.id.433	-0.200555	0.221688	0.00335318	-0.181158	-0.0630495	-0.0401576	-0.252724	-0.122727	1	-0.00639391	0.00386328	-0.0587034	-0.0169731	0.0633571	-0.0426522	0.164075	-0.163837	0.0164059	0.287948	0.0290961	-0.0359978	-0.234984	-0.0397564	-0.104953	-0.00198329	0.112166	0.0879468	0.021481	0.0363085	-0.00211712	-0.00769255	0.0841267	0.163447	0.0114232	0.0585217	-0.00351777	0.0734378	0.0555749	-0.00294836	-0.00584482	-0.0863415	-0.0384414	0.0108226	-0.129278	0.277217	-0.0592674	-0.268213	-0.137576	-0.0751601
family.Brevibacteriaceae.id.521	0.000942346	0.00222192	-0.0104196	-0.0464446	-0.0284418	0.0311535	-0.0467162	0.0345716	-0.00639391	1	-0.0036567	-0.022208	-0.0051768	0.050451	0.0264745	-0.0555139	-0.0107314	-0.0137006	0.0284298	0.064368	-0.030242	-0.010855	-0.00792993	-0.00115033	0.0356967	0.019254	0.0140381	-0.0305967	0.00117538	-0.00771538	-0.0242249	0.0544628	0.0436825	-0.00874767	0.0362786	-0.0114736	0.0160741	0.0260465	0.0326407	-0.0147003	-0.0217795	-0.00365669	-0.0311366	-0.00877106	-0.0591266	-0.0135277	-0.0144197	0.0130543	-0.0151782
family.Burkholderiaceae.id.2899	-0.0305531	0.0117872	-0.00600307	-0.0393079	-0.0163863	-0.00918772	-0.00430834	-0.00195572	0.00386328	-0.0036567	1	-0.0127948	-0.00298253	-0.0222066	0.000464271	0.017843	0.0127856	-0.00789334	-0.0153579	-0.0150626	-0.0224343	-0.0189309	-0.00456869	0.032332	0.00583631	-0.0393326	-0.00249019	-0.0176278	0.0384502	-0.018257	-0.0139568	0.00863524	0.00160681	-0.00503982	0.0279365	-0.00661034	0.0100097	-0.0224421	-0.00883487	-0.00846934	-0.0328919	-0.00210674	0.00291542	-3.76176e-05	-0.0116273	-0.00779375	-0.0275416	-0.0409573	-0.00874467
family.Campylobacteraceae.id.3273	0.0967535	-0.0149348	0.00469232	0.0635504	0.0141918	0.0585109	0.104791	0.0613769	-0.0587034	-0.022208	-0.0127948	1	0.0228911	-0.00851049	0.0785743	0.0199204	0.0771071	0.00340482	-0.0672454	-0.0158181	0.0619071	0.137087	0.0310822	0.065743	0.0036898	-0.0190085	-0.0313714	0.0292792	0.115889	-0.000861553	-0.00635283	-0.136108	0.00110715	-0.030608	-0.0123896	0.0178335	0.0510608	-0.00457945	0.00419561	0.0239813	0.0735126	0.045093	0.0715593	0.0303452	-0.0280147	0.0501012	0.0931593	0.0709723	0.00591486
family.Cardiobacteriaceae.id.3410	-0.00392256	0.083046	-0.00849858	0.0207395	-0.0231981	-0.0130071	0.0178905	0.0677454	-0.0169731	-0.0051768	-0.00298253	0.0228911	1	0.113833	7.88725e-05	0.00690117	-0.0190496	-0.0111746	-0.0159584	0.052978	-0.0120354	0.00176809	-0.00646792	-0.0135871	0.0487881	0.0175752	-0.0325872	0.0776702	0.0136436	-0.0221918	0.0212828	-0.0527119	0.0555558	-0.0071349	-0.000847202	-0.0093583	-0.0141707	0.0743047	-0.0125076	-0.0119901	-0.000956609	-0.00298252	0.0751947	0.0299295	0.019143	-0.0110337	-0.00116998	0.0274303	-0.0123799
family.Carnobacteriaceae.id.1811	-0.11224	0.243836	0.0785091	-0.0766676	-0.0349476	-0.0047619	-0.152129	-0.0728638	0.0633571	0.050451	-0.0222066	-0.00851049	0.113833	1	-0.165466	-0.0104861	-0.190683	0.000573597	0.0474294	0.10468	-0.13493	-0.152447	0.0088372	-0.0677166	0.080328	0.119762	-0.0112902	0.212745	0.00857558	-0.183151	0.116069	0.1428	0.0829994	0.125157	0.0979015	0.0329311	-0.112341	0.258746	0.0666528	0.103978	-0.121692	-0.0222066	0.21346	-0.153552	0.0351047	-0.03864	-0.196067	-0.0477074	0.0133366
family.Christensenellaceae.id.1866	0.123709	-0.11022	-0.0339596	-0.0322151	0.209635	0.0602695	-0.0425849	0.312971	-0.0426522	0.0264745	0.000464271	0.0785743	7.88725e-05	-0.165466	1	0.295863	0.507218	0.0589729	0.0410229	-0.0189846	0.334007	0.204282	0.0299059	0.0821136	-0.0630112	-0.0290407	0.00137116	-0.140909	-0.0263979	0.369755	0.0154415	-0.326705	-0.121925	0.0156096	-5.46164e-05	0.0252314	0.362129	-0.103081	0.0348786	0.022336	0.255113	0.0333765	0.0663959	0.41019	0.210761	0.0956131	0.118166	0.151086	0.0621528
family.Clostridiaceae1.id.1869	-0.0161339	0.124379	-0.0083953	-0.163134	0.0382387	0.0374483	-0.207827	0.0673912	0.164075	-0.0555139	0.017843	0.0199204	0.00690117	-0.0104861	0.295863	1	0.0606178	0.0566325	0.183019	0.0388336	0.141859	-0.126016	0.0120124	0.0267623	0.087525	0.0915464	0.0286104	0.0148373	0.038798	0.165647	-0.0078451	-0.161716	0.0645827	0.0204789	0.0602803	0.0311754	0.152729	-0.0169733	0.0109675	0.00933432	-0.0696055	0.0242932	0.162885	0.168333	0.695584	0.0117384	-0.181017	0.0210325	0.0149674
family.ClostridialesvadinBB60group.id.11286	0.250223	-0.26929	-0.0593399	0.293475	0.206999	0.0827521	0.215954	0.277055	-0.163837	-0.0107314	0.0127856	0.0771071	-0.0190496	-0.190683	0.507218	0.0606178	1	0.0372594	-0.169438	-0.0425099	0.324116	0.392177	0.102934	0.173341	-0.0665441	-0.189946	0.0101408	-0.144947	-0.0425605	0.261362	-0.0296472	-0.447747	-0.142201	-0.00951761	-0.0698938	-0.00175447	0.2559	-0.157975	0.00585759	-0.0121386	0.392424	0.0624489	0.0287218	0.384511	-0.0281418	0.157428	0.380389	0.205014	0.0775317
family.Comamonadaceae.id.2913	0.0155691	-0.0508619	0.0429253	0.0476643	0.0723056	-0.0116839	0.00586919	0.0252077	0.0164059	-0.0137006	-0.00789334	0.00340482	-0.0111746	0.000573597	0.0589729	0.0566325	0.0372594	1	-0.0182351	0.028391	0.0319465	0.0249505	0.0681952	0.0266345	0.0358977	-0.00231442	-0.0107446	-0.0147876	0.0279388	-9.50333e-05	0.024285	-0.0655778	-0.0036977	0.0195008	0.051588	0.00419167	0.0261946	0.0257012	0.0123802	0.0146713	0.0266545	-0.00789333	0.076489	0.0267634	0.0429468	0.02297	-0.00282597	0.052734	0.0587436
family.Coriobacteriaceae.id.811	-0.116955	0.330684	0.0226985	-0.337819	-0.109753	-0.0710652	-0.347517	0.024817	0.287948	0.0284298	-0.0153579	-0.0672454	-0.0159584	0.0474294	0.0410229	0.183019	-0.169438	-0.0182351	1	0.0356063	0.0207658	-0.190582	-0.0510855	-0.14074	0.0288889	0.308762	0.149577	0.0474617	0.0489885	0.240917	-0.00906541	0.220071	0.136835	-0.00565992	0.0732826	0.0314549	0.188408	0.0403975	0.0193178	0.0231356	-0.141181	-0.0237488	-0.0854451	0.123512	0.284406	-0.0868042	-0.270703	0.0150163	-0.055198
family.Corynebacteriaceae.id.448	-0.0481257	0.102365	0.109663	-0.0595772	-0.0142514	0.0092832	-0.0905695	-0.0320552	0.0290961	0.064368	-0.0150626	-0.0158181	0.052978	0.10468	-0.0189846	0.0388336	-0.0425099	0.028391	0.0356063	1	0.00959628	-0.0737686	0.0138193	-0.0301192	0.0569808	0.0807903	0.00973644	0.0735268	0.122593	-0.000619091	0.116816	0.05312	0.0509207	0.122258	0.0616381	0.0566533	0.0032172	0.0724586	0.065545	0.113007	-0.0545089	-0.0150626	0.0729094	-0.038607	0.0428876	0.00129376	-0.0844258	-0.00508916	-0.0242807
family.Defluviitaleaceae.id.1924	0.146758	-0.103006	-0.057445	0.0776821	0.0862484	0.0151063	0.0625195	0.139942	-0.0359978	-0.030242	-0.0224343	0.0619071	-0.0120354	-0.13493	0.334007	0.141859	0.324116	0.0319465	0.0207658	0.00959628	1	0.141692	0.0467691	0.079378	-0.0310781	-0.0646436	0.0843	-0.1015	-0.0362525	0.333036	-0.042152	-0.179375	-0.0424981	-0.0124296	-0.015071	-0.0576005	0.208557	-0.0873376	-0.0255366	-0.0320843	0.187774	0.00135116	-0.0499155	0.287888	0.0998917	0.0605373	0.170419	0.0268896	0.0292297
family.Desulfovibrionaceae.id.3169	0.373476	-0.278882	-0.0425145	0.459354	0.192787	0.0663381	0.406133	0.239141	-0.234984	-0.010855	-0.0189309	0.137087	0.00176809	-0.152447	0.204282	-0.126016	0.392177	0.0249505	-0.190582	-0.0737686	0.141692	1	0.0884356	0.170404	-0.0439338	-0.140073	-0.0438405	-0.121616	-0.00416275	0.13715	-0.00229206	-0.39057	-0.142874	-0.015303	-0.0892235	0.0337874	0.112242	-0.137599	-0.00238264	0.0041399	0.368391	0.0293678	-0.00459875	0.179522	-0.179392	0.0789489	0.509623	0.333739	0.0164597
family.Elusimicrobiaceae.id.1635	0.045703	-0.0185923	0.0420385	0.0470607	0.100219	0.0902498	-0.0185335	0.0787579	-0.0397564	-0.00792993	-0.00456869	0.0310822	-0.00646792	0.0088372	0.0299059	0.0120124	0.102934	0.0681952	-0.0510855	0.0138193	0.0467691	0.0884356	1	0.0301441	0.0448241	-0.0235143	-0.0649829	-0.0176183	-0.0356718	0.0171534	0.0481019	-0.0438179	-0.0248709	0.0547353	-0.0251031	-0.0143352	-0.0547277	-0.0129249	-0.0191594	0.020659	0.0633352	-0.00456869	0.0363356	0.0168079	-0.0128132	0.0264954	0.0127442	0.0935668	0.0189647
family.Enterobacteriaceae.id.3469	0.0860039	-0.10318	0.0524433	0.0568456	0.00574438	0.111967	0.145718	0.00970117	-0.104953	-0.00115033	0.032332	0.065743	-0.0135871	-0.0677166	0.0821136	0.0267623	0.173341	0.0266345	-0.14074	-0.0301192	0.079378	0.170404	0.0301441	1	0.177105	-0.103109	-0.00293084	-0.0312415	0.0751158	0.0515077	0.109128	-0.36091	0.0423181	-0.00805693	-0.0228992	-0.00472221	0.0791658	-0.0337751	0.0339425	0.00726665	0.0978739	0.0378352	-0.0755872	0.124363	-0.0344158	0.168096	0.157578	0.00409542	0.118433
family.Enterococcaceae.id.1828	-0.0205945	0.139812	0.0655493	-0.0604636	0.00708388	0.0763793	-0.0505107	0.0240078	-0.00198329	0.0356967	0.00583631	0.0036898	0.0487881	0.080328	-0.0630112	0.087525	-0.0665441	0.0358977	0.0288889	0.0569808	-0.0310781	-0.0439338	0.0448241	0.177105	1	0.00990838	-0.0104568	0.0815091	0.0365561	-0.0377452	0.0249764	-0.0597337	0.14764	0.0158655	0.0853557	0.138407	-0.0334182	0.102988	0.0866727	0.0731328	-0.0378172	-0.0247096	0.0777745	-0.0182571	0.103717	0.0425597	-0.0407627	0.0156203	0.0159434
family.Erysipelotrichaceae.id.2149	-0.0989776	0.213371	0.0466108	-0.185078	-0.0623812	-0.0304607	-0.258382	-0.00500493	0.112166	0.019254	-0.0393326	-0.0190085	0.0175752	0.119762	-0.0290407	0.0915464	-0.189946	-0.00231442	0.308762	0.0807903	-0.0646436	-0.140073	-0.0235143	-0.103109	0.00990838	1	0.0575092	0.0982788	0.0689522	0.0721505	0.0593624	0.231124	0.108052	-0.0206755	0.103889	0.0189952	0.0281753	0.0322798	0.0196925	0.0112256	-0.124349	-0.0111545	-0.0292624	0.0528106	0.183954	-0.0414096	-0.221147	0.0141754	0.0114763
family.Eubacteriaceae.id.1928	-0.0685598	0.0871083	0.0042356	-0.148536	-0.0733782	-0.0148522	-0.0904244	-0.0410713	0.0879468	0.0140381	-0.00249019	-0.0313714	-0.0325872	-0.0112902	0.00137116	0.0286104	0.0101408	-0.0107446	0.149577	0.00973644	0.0843	-0.0438405	-0.0649829	-0.00293084	-0.0104568	0.0575092	1	-0.0222032	0.089853	0.189462	0.0376836	0.0517547	-0.00546347	-0.0635371	-0.0364365	-0.035927	0.155387	0.00458729	-0.010209	-0.0345864	-0.00256395	0.0343669	-0.143876	0.0556922	0.0771978	0.0249728	-0.0472756	-0.195604	0.0380407
family.FamilyXI.id.1732	-0.090346	0.196624	0.168991	-0.0653914	-0.0145424	-0.0243286	-0.0733957	-0.0397181	0.021481	-0.0305967	-0.0176278	0.0292792	0.0776702	0.212745	-0.140909	0.0148373	-0.144947	-0.0147876	0.0474617	0.0735268	-0.1015	-0.121616	-0.0176183	-0.0312415	0.0815091	0.0982788	-0.0222032	1	0.0757469	-0.0700433	0.0936359	0.0794567	0.0760762	0.0165141	0.0770202	0.0383017	-0.082049	0.154021	0.0222402	0.0372978	-0.0708766	-0.0176278	0.116611	-0.0962282	0.0126793	-0.0410658	-0.115383	-0.0403157	-0.0291425
family.FamilyXI.id.1936	0.000567835	0.107193	0.0848752	-0.0497962	-0.0628237	-0.00604036	-0.0116423	-0.0410098	0.0363085	0.00117538	0.0384502	0.115889	0.0136436	0.00857558	-0.0263979	0.038798	-0.0425605	0.0279388	0.0489885	0.122593	-0.0362525	-0.00416275	-0.0356718	0.0751158	0.0365561	0.0689522	0.089853	0.0757469	1	0.00737339	0.150893	0.0404269	0.0437379	0.000302734	0.0266541	-0.00376422	-0.00294706	0.0288239	-0.00146494	-0.00557785	-0.076023	0.0384052	-0.0342753	-0.0312441	0.0627353	-0.00539805	-0.0412274	-0.0388891	0.00878953
family.FamilyXIII.id.1957	0.114248	0.0536207	-0.0699853	-0.108216	0.00302166	0.0263027	-0.0828093	0.135009	-0.00211712	-0.00771538	-0.018257	-0.000861553	-0.0221918	-0.183151	0.369755	0.165647	0.261362	-9.50333e-05	0.240917	-0.000619091	0.333036	0.13715	0.0171534	0.0515077	-0.0377452	0.0721505	0.189462	-0.0700433	0.00737339	1	-0.0336342	-0.0749955	-0.0926253	-0.0657049	-0.00778054	0.00584356	0.266674	-0.114222	0.00667707	0.00804766	0.154042	0.00537278	-0.192586	0.340658	0.182155	0.00637021	0.0422298	0.0478109	0.00533014
family.Fusobacteriaceae.id.2208	0.00514409	0.0653496	0.100043	-0.0221436	-0.0453079	-0.00841245	-0.036129	0.00251076	-0.00769255	-0.0242249	-0.0139568	-0.00635283	0.0212828	0.116069	0.0154415	-0.0078451	-0.0296472	0.024285	-0.00906541	0.116816	-0.042152	-0.00229206	0.0481019	0.109128	0.0249764	0.0593624	0.0376836	0.0936359	0.150893	-0.0336342	1	-0.00125191	0.0454046	0.0602289	0.013152	0.062298	-0.00134982	0.0734166	0.0505709	0.0569779	-0.0413555	-0.0139568	0.0810477	-0.0162438	0.0109566	0.0097985	-0.0353264	0.00461685	0.0401602
family.Lachnospiraceae.id.1987	-0.256899	0.223948	0.0564606	-0.322539	-0.141627	-0.0337232	-0.345822	-0.189712	0.0841267	0.0544628	0.00863524	-0.136108	-0.0527119	0.1428	-0.326705	-0.161716	-0.447747	-0.0655778	0.220071	0.05312	-0.179375	-0.39057	-0.0438179	-0.36091	-0.0597337	0.231124	0.0517547	0.0794567	0.0404269	-0.0749955	-0.00125191	1	0.0385621	0.00373094	0.0280363	0.0359388	-0.21395	0.0470133	0.0382006	0.00860813	-0.279403	-0.0405767	-0.126875	-0.270639	-0.0697971	-0.143269	-0.43831	-0.331188	-0.0302386
family.Lactobacillaceae.id.1836	-0.0668611	0.212193	0.0570296	-0.112316	-0.086498	-0.0152009	-0.11003	-0.0803021	0.163447	0.0436825	0.00160681	0.00110715	0.0555558	0.0829994	-0.121925	0.0645827	-0.142201	-0.0036977	0.136835	0.0509207	-0.0424981	-0.142874	-0.0248709	0.0423181	0.14764	0.108052	-0.00546347	0.0760762	0.0437379	-0.0926253	0.0454046	0.0385621	1	-0.00193876	0.154258	0.0384505	-0.00328788	0.13542	0.0426689	0.0254153	-0.121163	-0.0230885	0.0435352	-0.0315877	0.107392	-0.0439697	-0.118436	0.00385199	0.00829815
family.Leptotrichiaceae.id.2215	-0.0127082	0.0129495	0.185424	0.0131421	0.0398385	0.0118476	0.0186907	-0.0279519	0.0114232	-0.00874767	-0.00503982	-0.030608	-0.0071349	0.125157	0.0156096	0.0204789	-0.00951761	0.0195008	-0.00565992	0.122258	-0.0124296	-0.015303	0.0547353	-0.00805693	0.0158655	-0.0206755	-0.0635371	0.0165141	0.000302734	-0.0657049	0.0602289	0.00373094	-0.00193876	1	0.026826	0.0307317	-0.00383959	0.0783867	0.0145836	0.161021	-0.0267669	-0.00503982	0.0770173	0.00116106	0.0130959	-0.0186445	-0.00235536	0.0109022	-0.0209193
family.Leuconostocaceae.id.1839	-0.0411474	0.139762	0.0185192	-0.0558784	0.0156688	-0.0369867	-0.0982256	-0.00928174	0.0585217	0.0362786	0.0279365	-0.0123896	-0.000847202	0.0979015	-5.46164e-05	0.0602803	-0.0698938	0.051588	0.0732826	0.0616381	-0.015071	-0.0892235	-0.0251031	-0.0228992	0.0853557	0.103889	-0.0364365	0.0770202	0.0266541	-0.00778054	0.013152	0.0280363	0.154258	0.026826	1	0.0224658	-0.00156913	0.108516	0.0851509	0.0372467	-0.0805816	-0.0198796	0.112906	-0.00612817	0.0991157	-0.0130397	-0.0869727	0.0215869	-0.0105083
family.Listeriaceae.id.1737	0.00543692	0.0717305	0.0583475	0.0037839	-0.00323689	0.363095	-0.0389401	0.0142091	-0.00351777	-0.0114736	-0.00661034	0.0178335	-0.0093583	0.0329311	0.0252314	0.0311754	-0.00175447	0.00419167	0.0314549	0.0566533	-0.0576005	0.0337874	-0.0143352	-0.00472221	0.138407	0.0189952	-0.035927	0.0383017	-0.00376422	0.00584356	0.062298	0.0359388	0.0384505	0.0307317	0.0224658	1	-0.057903	-0.032787	0.430367	0.375611	0.018571	-0.00661034	0.0260122	0.020932	0.0258871	-0.0244545	-0.0148005	0.0359805	0.0807414
family.Methanobacteriaceae.id.121	0.0660434	-0.0137879	-0.0476702	-0.0836557	0.0357686	-0.0108301	-0.0178948	0.174508	0.0734378	0.0160741	0.0100097	0.0510608	-0.0141707	-0.112341	0.362129	0.152729	0.2559	0.0261946	0.188408	0.0032172	0.208557	0.112242	-0.0547277	0.0791658	-0.0334182	0.0281753	0.155387	-0.082049	-0.00294706	0.266674	-0.00134982	-0.21395	-0.00328788	-0.00383959	-0.00156913	-0.057903	1	-0.0777298	-0.0269302	-0.0515487	0.126834	-0.0252363	-0.051982	0.25023	0.114407	0.0342935	0.0847243	0.0609161	0.047225
family.Micrococcaceae.id.636	-0.0711117	0.280315	0.0336966	-0.0823995	-0.0459961	-0.0270138	-0.110206	-0.0659573	0.0555749	0.0260465	-0.0224421	-0.00457945	0.0743047	0.258746	-0.103081	-0.0169733	-0.157975	0.0257012	0.0403975	0.0724586	-0.0873376	-0.137599	-0.0129249	-0.0337751	0.102988	0.0322798	0.00458729	0.154021	0.0288239	-0.114222	0.0734166	0.0470133	0.13542	0.0783867	0.108516	-0.032787	-0.0777298	1	0.00838944	0.0376431	-0.0789936	0.0189418	0.230432	-0.102928	0.0409745	-0.0420486	-0.147673	-0.0453012	-0.0350477
family.Moraxellaceae.id.3710	-0.00861631	0.0512429	0.00360069	-0.0278923	-0.044349	0.319491	-0.032252	-0.0161814	-0.00294836	0.0326407	-0.00883487	0.00419561	-0.0125076	0.0666528	0.0348786	0.0109675	0.00585759	0.0123802	0.0193178	0.065545	-0.0255366	-0.00238264	-0.0191594	0.0339425	0.0866727	0.0196925	-0.010209	0.0222402	-0.00146494	0.00667707	0.0505709	0.0382006	0.0426689	0.0145836	0.0851509	0.430367	-0.0269302	0.00838944	1	0.352691	0.0156324	0.0763416	0.0234872	0.00804955	0.00403732	0.0381936	-0.0206332	-0.052297	0.149155
family.Neisseriaceae.id.3010	-0.0133695	0.0579202	0.00654607	-0.010105	-0.00335442	0.257042	-0.0342867	-0.00650106	-0.00584482	-0.0147003	-0.00846934	0.0239813	-0.0119901	0.103978	0.022336	0.00933432	-0.0121386	0.0146713	0.0231356	0.113007	-0.0320843	0.0041399	0.020659	0.00726665	0.0731328	0.0112256	-0.0345864	0.0372978	-0.00557785	0.00804766	0.0569779	0.00860813	0.0254153	0.161021	0.0372467	0.375611	-0.0515487	0.0376431	0.352691	1	-0.0172908	-0.00846933	0.129533	-0.00657437	0.0211694	-0.0313317	-0.0321666	0.00133005	0.0512969
family.Oxalobacteraceae.id.2966	0.200149	-0.198929	-0.0513057	0.290285	0.106705	0.0621728	0.24232	0.130511	-0.0863415	-0.0217795	-0.0328919	0.0735126	-0.000956609	-0.121692	0.255113	-0.0696055	0.392424	0.0266545	-0.141181	-0.0545089	0.187774	0.368391	0.0633352	0.0978739	-0.0378172	-0.124349	-0.00256395	-0.0708766	-0.076023	0.154042	-0.0413555	-0.279403	-0.121163	-0.0267669	-0.0805816	0.018571	0.126834	-0.0789936	0.0156324	-0.0172908	1	0.031546	-0.0442642	0.247647	-0.115604	0.0812065	0.352051	0.207025	0.00203475
family.Paenibacillaceae.id.1740	0.0404581	0.0124804	-0.00600307	0.0275357	-0.0163863	0.148059	0.0399158	0.0356514	-0.0384414	-0.00365669	-0.00210674	0.045093	-0.00298252	-0.0222066	0.0333765	0.0242932	0.0624489	-0.00789333	-0.0237488	-0.0150626	0.00135116	0.0293678	-0.00456869	0.0378352	-0.0247096	-0.0111545	0.0343669	-0.0176278	0.0384052	0.00537278	-0.0139568	-0.0405767	-0.0230885	-0.00503982	-0.0198796	-0.00661034	-0.0252363	0.0189418	0.0763416	-0.00846933	0.031546	1	-0.0101448	0.0326723	0.00882209	0.181467	0.0442284	-0.0177145	0.0769564
family.Pasteurellaceae.id.3689	0.0119866	0.0785337	0.00212824	0.0802584	0.103877	0.0278025	0.0218374	0.0177407	0.0108226	-0.0311366	0.00291542	0.0715593	0.0751947	0.21346	0.0663959	0.162885	0.0287218	0.076489	-0.0854451	0.0729094	-0.0499155	-0.00459875	0.0363356	-0.0755872	0.0777745	-0.0292624	-0.143876	0.116611	-0.0342753	-0.192586	0.0810477	-0.126875	0.0435352	0.0770173	0.112906	0.0260122	-0.051982	0.230432	0.0234872	0.129533	-0.0442642	-0.0101448	1	-0.057918	0.132084	-0.0398012	-0.0218439	0.117274	0.000414154
family.Peptococcaceae.id.2024	0.236203	-0.0985722	-0.0574789	0.057359	0.0570653	0.0142362	0.0463606	0.25835	-0.129278	-0.00877106	-3.76176e-05	0.0303452	0.0299295	-0.153552	0.41019	0.168333	0.384511	0.0267634	0.123512	-0.038607	0.287888	0.179522	0.0168079	0.124363	-0.0182571	0.0528106	0.0556922	-0.0962282	-0.0312441	0.340658	-0.0162438	-0.270639	-0.0315877	0.00116106	-0.00612817	0.020932	0.25023	-0.102928	0.00804955	-0.00657437	0.247647	0.0326723	-0.057918	1	0.0726162	0.0957824	0.187052	0.23078	0.0713337
family.Peptostreptococcaceae.id.2042	-0.116625	0.261666	0.0184891	-0.213819	0.0143128	-0.00549351	-0.288004	0.0206914	0.277217	-0.0591266	-0.0116273	-0.0280147	0.019143	0.0351047	0.210761	0.695584	-0.0281418	0.0429468	0.284406	0.0428876	0.0998917	-0.179392	-0.0128132	-0.0344158	0.103717	0.183954	0.0771978	0.0126793	0.0627353	0.182155	0.0109566	-0.0697971	0.107392	0.0130959	0.0991157	0.0258871	0.114407	0.0409745	0.00403732	0.0211694	-0.115604	0.00882209	0.132084	0.0726162	1	-0.0290848	-0.257851	-0.0454799	-0.0332224
family.Planococcaceae.id.1753	0.0805662	-0.0990932	-0.022208	0.0804233	0.0874285	0.327449	0.0456087	0.00872477	-0.0592674	-0.0135277	-0.00779375	0.0501012	-0.0110337	-0.03864	0.0956131	0.0117384	0.157428	0.02297	-0.0868042	0.00129376	0.0605373	0.0789489	0.0264954	0.168096	0.0425597	-0.0414096	0.0249728	-0.0410658	-0.00539805	0.00637021	0.0097985	-0.143269	-0.0439697	-0.0186445	-0.0130397	-0.0244545	0.0342935	-0.0420486	0.0381936	-0.0313317	0.0812065	0.181467	-0.0398012	0.0957824	-0.0290848	1	0.0893158	0.043112	0.0852551
family.Porphyromonadaceae.id.943	0.288596	-0.328197	-0.0866931	0.589887	0.0817954	0.0212382	0.770625	0.11226	-0.268213	-0.0144197	-0.0275416	0.0931593	-0.00116998	-0.196067	0.118166	-0.181017	0.380389	-0.00282597	-0.270703	-0.0844258	0.170419	0.509623	0.0127442	0.157578	-0.0407627	-0.221147	-0.0472756	-0.115383	-0.0412274	0.0422298	-0.0353264	-0.43831	-0.118436	-0.00235536	-0.0869727	-0.0148005	0.0847243	-0.147673	-0.0206332	-0.0321666	0.352051	0.0442284	-0.0218439	0.187052	-0.257851	0.0893158	1	0.235267	0.0334337
family.Prevotellaceae.id.960	0.322285	-0.12976	-0.0360167	0.197831	0.119169	0.00374795	0.087891	0.287489	-0.137576	0.0130543	-0.0409573	0.0709723	0.0274303	-0.0477074	0.151086	0.0210325	0.205014	0.052734	0.0150163	-0.00508916	0.0268896	0.333739	0.0935668	0.00409542	0.0156203	0.0141754	-0.195604	-0.0403157	-0.0388891	0.0478109	0.00461685	-0.331188	0.00385199	0.0109022	0.0215869	0.0359805	0.0609161	-0.0453012	-0.052297	0.00133005	0.207025	-0.0177145	0.117274	0.23078	-0.0454799	0.043112	0.235267	1	-0.0112172
family.Pseudomonadaceae.id.3718	0.0376748	-0.0472174	0.00411286	0.0335202	0.0137646	0.141846	0.0332639	0.0205263	-0.0751601	-0.0151782	-0.00874467	0.00591486	-0.0123799	0.0133366	0.0621528	0.0149674	0.0775317	0.0587436	-0.055198	-0.0242807	0.0292297	0.0164597	0.0189647	0.118433	0.0159434	0.0114763	0.0380407	-0.0291425	0.00878953	0.00533014	0.0401602	-0.0302386	0.00829815	-0.0209193	-0.0105083	0.0807414	0.047225	-0.0350477	0.149155	0.0512969	0.00203475	0.0769564	0.000414154	0.0713337	-0.0332224	0.0852551	0.0334337	-0.0112172	1
family.Rhodospirillaceae.id.2717	0.209029	-0.226028	-0.0356822	0.329615	0.140207	0.0837961	0.310809	0.119932	-0.199728	0.00440356	-0.0192165	0.00797857	-0.0201294	-0.128101	0.221612	-0.144439	0.352321	-0.0297468	-0.193948	-0.0573073	0.161328	0.350411	0.0693719	0.0372464	-0.112252	-0.155749	-0.0438487	-0.101302	-0.0638216	0.101547	-0.0156926	-0.159396	-0.129885	0.0117432	-0.110554	0.00171899	0.073325	-0.139465	0.00433963	-0.0186279	0.2648	0.0350179	-0.0633923	0.144558	-0.227399	0.086159	0.417845	0.058299	0.00697706
family.Rikenellaceae.id.967	0.19819	-0.272435	-0.0986765	0.404499	0.0363129	-0.00381549	0.622053	0.0621298	-0.204036	-0.0249719	0.0124804	0.0173151	0.0138562	-0.218991	0.176845	-0.112896	0.393431	0.00531188	-0.185254	-0.0727666	0.235816	0.366159	0.00234862	0.161729	-0.0673596	-0.20239	0.0110876	-0.104567	-0.0437851	0.195644	-0.0704862	-0.365795	-0.125819	0.00341562	-0.0828382	-0.0442037	0.134401	-0.14477	-0.0310086	-0.0681436	0.30611	0.0332211	-0.0866939	0.248413	-0.186089	0.0501036	0.722105	0.0926032	0.0458242
family.Ruminococcaceae.id.2050	0.156159	-0.187348	-0.0726237	0.132103	0.129086	-0.0155036	0.100026	0.158061	-0.0603524	-0.0252383	0.0121079	0.00638263	-0.0186923	-0.149178	0.439018	0.152589	0.385182	0.0243936	-0.097041	-0.0190636	0.337627	0.23225	0.0115615	-0.048289	-0.0876195	-0.183683	-0.00749148	-0.138869	-0.0934817	0.276953	-0.100066	-0.394547	-0.163599	0.0533943	-0.0375656	-0.00839143	0.168216	-0.101231	-0.040787	0.00523124	0.223103	0.00724343	0.0384475	0.257388	0.0612716	0.00651689	0.201424	0.0717794	-0.00490799
family.Staphylococcaceae.id.1775	-0.0175515	0.123689	-0.00473218	-0.0470379	-0.0517088	0.202626	-0.093664	-0.0199708	0.00504317	0.0640307	-0.0103426	-0.0113962	0.0346599	0.0658761	-0.0172148	0.0533362	-0.0339226	-0.0193031	0.027379	-0.017549	-0.0622769	-0.0197135	-0.022429	-0.0267717	0.195486	0.0540893	0.0106756	0.0328412	-0.00593859	0.000627253	0.0258135	0.0456315	0.0797513	0.00499119	0.0387199	0.394699	-0.011672	0.0418815	0.247193	0.283525	-0.0217447	-0.0103426	0.0187899	-0.00254892	0.037533	-0.000153532	-0.0595425	0.00439488	0.0479938
family.Streptococcaceae.id.1850	-0.150303	0.39632	0.0734686	-0.233068	-0.141909	-0.0134969	-0.208976	-0.156573	0.129915	0.0153761	-0.0291017	0.00331343	0.0710801	0.304595	-0.242606	0.0251259	-0.347792	0.000968561	0.161654	0.0632711	-0.15256	-0.320724	-0.0285833	-0.0925617	0.144869	0.123408	0.000740186	0.233577	0.095333	-0.144813	0.0642259	0.214608	0.362052	0.0162614	0.190396	0.0668932	-0.137724	0.341542	0.0672897	0.0577036	-0.260254	-0.0141959	0.205351	-0.179681	0.113604	-0.097862	-0.300845	-0.127827	-0.00138289
family.Succinivibrionaceae.id.3326	0.0800553	-0.0376544	0.0226158	0.0384774	0.0342294	-0.0144692	-0.0415459	0.117636	-0.0113927	-0.0225455	-0.0129892	-0.014464	-0.0183889	-0.00193088	0.0258996	-0.0173005	0.0843184	-0.000545816	0.00979591	0.0589203	0.0384802	0.131603	0.111686	0.0281389	0.0264085	0.0461486	0.0215981	-0.0131691	-0.0221444	0.0604053	0.0452364	-0.0615302	-0.0257421	0.0646453	0.000634812	0.0515484	0.0590168	0.0120389	0.0295509	0.064579	0.0938554	-0.0129892	-0.0379513	0.143521	0.00227295	0.00131339	0.0115071	0.146888	-0.025811
family.Synergistaceae.id.3901	0.160841	-0.0992932	-0.031394	0.0663513	0.0392808	0.0497487	0.0769567	0.146408	-0.0493234	-0.00219322	-0.0170584	0.056711	-0.0241497	-0.109526	0.233291	-0.00213237	0.320052	0.0547242	-0.0493044	-0.02611	0.146641	0.228081	0.0250473	0.144958	-0.0371709	-0.0978916	0.124231	-0.0675905	0.0354605	0.169842	0.02355	-0.205072	-0.0602154	-0.00349862	0.0131723	-0.00870913	0.25045	-0.0555803	-0.0350617	-0.0224855	0.214138	0.0344402	-0.0385013	0.221051	-0.0323035	0.0718999	0.146363	0.063385	0.00942956
family.Syntrophomonadaceae.id.2072	0.0456267	-0.0899551	-0.0181627	0.104981	0.018731	-0.00170264	0.0968327	0.0509923	-0.0474449	-0.0110636	-0.00637409	0.0228954	-0.00902383	-0.055045	0.108433	0.0247705	0.155785	0.0702065	-0.0393749	-0.0287177	0.0211528	0.096074	0.0379585	0.0267592	-0.0498159	-0.0358552	0.00269676	-0.00888697	-0.0454944	0.0732063	-0.024428	-0.080517	-0.0378293	-0.0152483	-0.0472015	-0.02	0.046526	-0.0679	0.00174595	-0.0256245	0.112265	-0.00637408	-0.0233922	0.0992597	0.00826091	0.0070966	0.0919775	0.0355452	0.00151973
family.Thermoanaerobacteraceae.id.2126	0.163461	-0.185176	-0.0193233	0.193334	0.0775513	0.0519165	0.220573	0.170843	-0.129938	0.0040467	-0.0216438	0.0418852	-0.00518485	-0.145058	0.320695	-0.0140285	0.43723	0.0173091	-0.113462	-0.051861	0.178559	0.27567	0.0902873	0.172791	-0.0887511	-0.154387	0.0799047	-0.0838109	-0.0516277	0.177044	-0.0447369	-0.317276	-0.130448	-0.00397058	-0.0670488	-0.0563615	0.283003	-0.0981895	-0.0404515	-0.0777113	0.262598	0.0658389	-0.024384	0.286118	-0.0640605	0.154091	0.315011	0.102047	0.0910766
family.unknownfamily.id.1000000004	0.0125473	0.0365443	-0.0136706	-0.0375877	-0.00070162	0.0484241	-0.0650382	-0.0289618	0.00309505	-0.0212634	-0.0122506	0.0229831	-0.0173432	-0.0055917	0.0377996	0.0375018	0.000418611	0.00481249	-0.00393309	0.0387823	-0.0357551	-0.0299546	0.00298336	0.0174991	0.00479009	-0.00279153	-0.00126526	-0.0353453	0.0538966	0.0529521	0.047489	-0.0119616	0.038836	0.0210352	-0.00307015	0.00142574	0.0448636	0.021204	-0.00494723	-0.00167222	-0.0457128	0.0474989	0.0293679	0.00477611	0.0459888	0.0227013	-0.0693936	0.0170461	0.00925613
family.unknownfamily.id.1000000271	0.114131	-0.127717	-0.0137311	0.227403	0.0733942	0.111177	0.134789	0.119867	-0.0470527	0.0163636	-0.0122501	0.00516002	-0.0173426	-0.075325	0.218903	-0.00385617	0.357719	0.0232264	-0.08633	0.0154877	0.0552844	0.24781	0.00315912	0.10922	-0.0528176	-0.105604	-0.00595891	-0.0603838	-0.0376325	0.0760789	-0.0516132	-0.207276	-0.0868246	-0.00420775	-0.0404744	0.0216361	0.103462	-0.117392	0.0421123	-0.00184311	0.29126	0.114897	0.0260607	0.15978	-0.0421846	0.130205	0.228945	0.0983447	0.0746827
family.unknownfamily.id.1000001214	0.180623	-0.179893	-0.0283344	0.231413	0.142742	0.0188995	0.14942	0.13935	-0.228912	0.0251916	-0.0326231	-0.00445867	-0.0106342	-0.106919	0.152604	-0.115058	0.280463	0.0450633	-0.0852535	-0.00688612	0.153391	0.216776	0.100305	-0.000370012	-0.0760186	-0.0322663	-0.0125448	-0.106096	-0.0681536	0.0488655	-0.042224	-0.0573168	-0.12726	-0.0381376	-0.0235756	-0.0490569	0.0554601	-0.0859932	0.00256509	-0.0287761	0.165773	0.0436632	-0.0353158	0.150967	-0.188664	0.0984655	0.270553	0.102616	0.0567395
family.unknownfamily.id.1000005471	0.120165	-0.16678	-0.0531647	0.0566594	0.192379	0.0718341	0.0138666	0.242379	-0.0636418	0.00317148	0.012687	0.0598293	-0.0150819	-0.146901	0.52834	0.157385	0.424232	0.0531854	-0.0104924	0.00987993	0.237784	0.184228	0.0544343	0.0568814	-0.021364	-0.0218991	-0.01708	-0.0850672	-0.0624056	0.2283	0.00470298	-0.304199	-0.0573551	0.019578	-0.0117902	0.036727	0.242433	-0.0960392	0.00440673	-0.00621632	0.241238	0.00372291	0.0734949	0.288589	0.0607822	0.120296	0.17622	0.20747	0.0997423
family.unknownfamily.id.1000006161	0.147393	-0.131886	-0.0354185	0.171445	0.116602	0.104213	0.139741	0.0666359	-0.0888229	0.00910759	0.0176361	0.0225049	-0.0012819	-0.130933	0.337899	0.0634888	0.467836	0.0333197	-0.079375	-0.0456578	0.217334	0.211944	0.0482913	0.136009	-0.0644518	-0.132879	0.0628381	-0.0886073	-0.0571466	0.212956	-0.0754197	-0.275562	-0.0937952	-0.0123873	-0.0269428	-0.0146961	0.185824	-0.111377	0.0325419	-0.0325048	0.274879	0.0663082	-0.00673577	0.219496	0.0174979	0.123785	0.252935	0.0609359	0.0518187
family.unknownfamily.id.11572	-0.0793583	0.257045	0.102252	-0.0649496	-0.0358463	0.00710641	-0.109078	-0.0255521	0.0628424	-0.0242197	-0.00895723	-0.0161584	-0.000646979	0.163442	-0.0739293	0.0550817	-0.144639	0.0046548	0.204014	0.0765607	-0.0927768	-0.136478	-0.0156094	-0.0881129	0.0151422	0.140863	0.010519	0.153618	0.122662	-0.0373999	0.0683772	0.105797	0.0188806	0.0709623	0.0143958	0.0384071	-0.0692257	0.069331	0.0049235	0.0401538	-0.112519	0.0587572	0.0924473	-0.0402596	0.116661	-0.0203647	-0.119301	0.00599961	-0.0212996
family.unknownfamily.id.14406	0.0238509	0.032529	-0.00600307	-0.00887178	-0.0163863	-0.00918772	-0.00484688	-0.0180592	-0.0105683	-0.0036567	-0.00210674	0.0451336	-0.00298253	-0.0222066	0.00360274	-0.0201873	-0.00614268	-0.00789334	0.0220619	0.035146	0.00409288	0.0164143	-0.00456869	-0.0113905	-0.0247096	-0.0139651	0.0134726	0.031647	0.00636708	0.0331524	0.151564	0.0362123	0.00633159	-0.00503982	0.0186827	-0.00661034	0.0152766	0.04849	0.0740859	0.0760438	-0.0328919	-0.00210674	0.0285711	-0.0254295	-0.000687239	-0.00779375	-0.0122943	-0.0281897	0.0729889
family.unknownfamily.id.1855	-0.0220417	0.0494011	-0.0159835	-0.0405504	-0.0245003	0.0361031	-0.0512818	-0.0313491	0.0364538	0.0633624	-0.00560933	-0.0340668	-0.00794115	0.0154557	-0.0321411	-0.0349723	-0.0511599	0.013519	0.030038	-0.019393	-0.023738	-0.016499	-0.0121644	-0.00444481	0.0703834	0.0384177	-0.00554739	-0.0300306	-0.0149832	-0.0429369	0.0257487	-0.0190308	0.190494	-0.0134188	0.0275218	-0.0176004	-0.0191605	0.0826043	-0.0235234	-0.0225501	-0.0200156	-0.00560932	0.0566531	0.00143097	0.0197953	-0.0207513	-0.0340663	0.0283398	-0.0232832
family.unknownfamily.id.987	0.133991	-0.0447808	-0.0209542	0.0407209	0.090056	0.00449512	-0.0145031	0.260214	-0.071461	0.0297722	0.0206329	0.0347876	-0.030536	-0.0644933	0.0875591	-0.0147598	0.143228	0.0328333	0.00549593	-0.0148976	0.0401904	0.201178	0.0441267	0.0301632	0.0169195	0.0466445	-0.076978	-0.00524384	-0.0336676	0.0849275	0.020575	-0.157169	-0.011666	-0.0377644	-0.00313284	0.00306157	0.0756454	-0.0188552	-0.0323318	0.00160263	0.134148	0.0112713	0.0027153	0.17658	-0.0332364	0.00475654	0.0518986	0.290567	-0.0323684
family.vadinBE97.id.14446	0.186107	-0.155876	-0.0231787	0.262605	0.13843	0.118952	0.159073	0.185462	-0.0881956	0.03705	-0.0144504	0.0561037	0.0154092	-0.0986146	0.243331	-0.0202332	0.419108	0.0949091	-0.117019	-0.0609088	0.0941442	0.315142	0.158363	0.110504	-0.0405676	-0.122882	-0.0137318	-0.0787306	-0.0357322	0.133614	-0.0201988	-0.28544	-0.110752	-0.0120433	-0.0588088	0.0080695	0.142796	-0.0772205	0.0101555	-0.0145096	0.322372	0.0923461	0.0395641	0.199692	-0.0638134	0.130482	0.267128	0.19323	0.0328996
family.Veillonellaceae.id.2172	-0.331544	0.0677989	-0.0355924	0.0457716	-1.43744e-05	-0.0526808	-0.0213854	-0.030442	0.145872	-0.0224063	-0.0158378	0.0184037	-0.00496498	0.0549759	-0.0940842	0.0649614	-0.0550248	-0.00397612	-0.00112662	0.013693	-0.0570516	0.00280804	0.0172183	-0.0146115	0.0176176	-0.0529286	-0.0636167	0.0259951	0.00292315	-0.0840501	0.0458279	-0.128992	0.106465	0.00216024	0.0318951	-0.0150578	-0.0234566	0.0657527	-0.0504212	-0.00392464	-0.0428661	0.00390438	0.167093	-0.107481	0.115925	-0.0433812	-0.00353596	0.121846	-0.0539457
family.Verrucomicrobiaceae.id.4036	0.0813293	-0.0949838	-0.0228664	0.00884893	0.0283112	0.008855	0.0456182	0.0225435	-0.0583512	0.0236498	0.00887533	0.0310931	-0.0517488	-0.120475	0.252379	0.0145047	0.205533	-0.00549102	-0.0486882	0.00526425	0.225886	0.104377	0.00350595	0.112502	-0.068147	-0.103881	0.158444	-0.031452	0.00830141	0.280297	0.0244617	-0.0942996	-0.116251	0.0139817	-0.035249	-0.0144075	0.209997	-0.100434	0.00850286	0.00665042	0.130437	0.0561744	-0.114337	0.1485	-0.0151828	0.00411315	0.121427	-0.110146	0.0283179
family.Victivallaceae.id.2255	0.207119	-0.189657	-0.0523192	0.295218	0.154005	0.0834065	0.201577	0.192521	-0.123285	0.021157	-0.0183611	0.0366855	0.0374155	-0.0998539	0.211022	-0.0507464	0.410707	0.0883575	-0.137209	0.000203597	0.0953702	0.35371	0.0848273	0.092663	-0.0378744	-0.134046	-0.0318491	-0.0901841	-0.0281815	0.139207	-0.063591	-0.289168	-0.140474	-0.0267993	-0.0288922	-0.0146542	0.116639	-0.0873488	0.0104189	-0.0510631	0.290627	0.0668633	0.0281257	0.142931	-0.0985561	0.124503	0.298242	0.201179	0.0140733
genus.Abiotrophia.id.1803	-0.056494	0.0722736	0.814542	-0.0354213	-0.0190187	0.0124275	-0.0807467	-0.0148549	-0.0153053	-0.00848351	-0.00488762	0.0206078	-0.00691944	0.102213	-0.0744119	-0.0338418	-0.0608623	0.0616362	-0.00721905	0.102051	-0.0850946	-0.0439125	0.0566877	0.0598608	0.0720385	0.0392051	0.0106609	0.205261	0.064403	-0.0916366	0.0924604	0.062878	0.0701823	0.0493489	0.0248281	0.0789929	-0.0421432	0.017528	0.0146706	0.0178453	-0.0393607	-0.00488762	0.0188634	-0.0732643	-0.00798825	-0.0180814	-0.106388	-0.051321	0.0151917
genus.Acetanaerobacterium.id.2051	0.0235172	-0.028101	-0.0377031	0.0678838	-0.0468935	0.0265125	0.0974802	-0.0137722	0.0131902	-0.00751109	-0.0185503	0.0321924	0.00394145	-0.00890748	-0.0731849	-0.0588341	-0.0379314	0.0141668	-0.0514288	-0.01644	0.0756321	0.0339188	0.00205383	0.0492726	0.00691944	0.0238306	0.0576834	-0.00878521	0.0303706	0.0825738	0.0358427	0.0310895	-0.0334985	-0.00845165	-0.0487853	-0.000389589	-0.0701362	0.00201453	-0.0229906	-0.0162803	0.00331389	-0.0185503	-0.0620725	-0.0180933	-0.0281433	-0.0314069	0.0648544	-0.0950983	-0.00145535
genus.Acidaminococcus.id.2167	0.224666	0.0486358	0.0138358	0.00987182	-0.0630542	-0.0438791	-0.00988029	0.0586935	0.104031	-0.00625803	-0.0195049	0.0457248	-0.00179905	0.0313506	-0.0643469	0.0157595	-0.0506365	0.0282709	0.0540191	0.0397253	-0.0386184	0.104417	0.0383662	0.0729209	0.0505687	-0.000798123	-0.00703214	0.0678639	0.0371996	0.039622	0.0396116	-0.149238	0.110849	-0.0140254	0.011846	-0.0094993	0.0552179	0.0630246	-0.0608231	-0.00685584	0.0446962	-0.0195049	0.0128125	0.0523223	0.0117638	-0.00274954	0.03699	0.187866	-0.0399378
genus.Acinetobacter.id.3711	0.0266616	0.0167639	-0.0204312	0.010898	-0.0399939	0.379084	0.0010077	0.000705649	-0.00294897	-0.0124454	-0.00717021	0.00972562	-0.0101509	-0.00868599	0.0562842	0.00412289	0.0492353	0.0282843	-0.0207856	0.0424206	-0.027498	0.0493817	-0.0155494	0.0560408	0.0816261	-0.0350896	-0.030414	-0.0153798	0.00891645	0.0273697	0.0183375	-0.0224614	0.0169389	-0.0171528	0.0450804	0.436307	-0.00225947	-0.0430685	0.81582	0.388311	0.0549086	0.0953245	-9.6766e-05	0.0424841	-0.0227455	0.0587641	0.0185259	-0.0284848	0.170892
genus.Actinomyces.id.423	-0.168403	0.990603	0.0717145	-0.277236	-0.0853655	-0.029771	-0.313006	-0.093571	0.212294	0.00432949	0.00873978	-0.017013	0.0841981	0.239251	-0.112768	0.125491	-0.271357	-0.0471443	0.326616	0.10478	-0.102644	-0.279632	-0.0275191	-0.110975	0.14074	0.214233	0.0864736	0.199733	0.0968043	0.048353	0.0647627	0.229212	0.216462	0.0159122	0.147864	0.0729783	-0.0159517	0.283551	0.0540166	0.0605133	-0.201051	0.0134515	0.0762498	-0.0974861	0.258515	-0.103747	-0.324281	-0.127355	-0.0519991
genus.Adlercreutzia.id.812	-0.146625	0.143301	0.00591982	-0.108073	-0.118553	-0.0165936	-0.0743453	-0.132475	0.0398176	0.0127155	-0.00694833	-0.0790339	-0.00644011	0.0881814	-0.0698406	0.0442384	-0.179972	-0.0105901	0.258581	0.0639804	-0.00742556	-0.238593	-0.0647161	-0.114496	-0.0775067	0.137622	0.103989	0.0644927	0.0388701	0.0547212	0.0175428	0.258983	0.0418865	0.0392998	0.0209696	-0.0489184	-0.0345658	0.00578493	0.0164438	-0.0345535	-0.159069	-0.00694838	-0.0885376	-0.0709318	0.0891489	-0.0183719	-0.0838536	-0.22484	0.0112602
genus.Aggregatibacter.id.3691	-0.0478952	-0.00100619	0.0403265	-0.0263188	0.031854	-0.0206313	-0.0236141	0.0160548	0.0328321	-0.00821124	-0.00473076	0.101714	-0.00669737	0.0223153	0.023257	0.0522304	0.0101437	-0.0177248	-0.0171148	0.0135282	0.0230605	0.00155859	-0.0102592	0.00247104	-0.00296065	-0.0147071	0.00112061	0.0431323	-0.0116473	-0.0365394	0.0919648	-0.046895	-0.0182786	-0.0113171	-0.0036599	0.0826156	-0.0113974	0.0606797	0.0532359	0.0188841	0.00609143	-0.00473076	0.162303	-0.0278407	0.0533016	-0.0175011	-0.0392134	0.00869911	-0.0196365
genus.Akkermansia.id.4037	0.0813293	-0.0949838	-0.0228664	0.00884893	0.0283112	0.008855	0.0456182	0.0225435	-0.0583512	0.0236498	0.00887533	0.0310931	-0.0517488	-0.120475	0.252379	0.0145047	0.205533	-0.00549102	-0.0486882	0.00526425	0.225886	0.104377	0.00350595	0.112502	-0.068147	-0.103881	0.158444	-0.031452	0.00830141	0.280297	0.0244617	-0.0942996	-0.116251	0.0139817	-0.035249	-0.0144075	0.209997	-0.100434	0.00850286	0.00665042	0.130437	0.0561744	-0.114337	0.1485	-0.0151828	0.00411315	0.121427	-0.110146	0.0283179
genus.Alistipes.id.968	0.178633	-0.257186	-0.0997559	0.380737	0.0168895	-0.00744674	0.622242	0.0277168	-0.19586	-0.0238551	0.0135951	0.0203629	0.000604746	-0.209131	0.160878	-0.116651	0.351838	-0.0101847	-0.18104	-0.0670806	0.230692	0.338821	-0.0106826	0.16711	-0.0672285	-0.216114	0.0160044	-0.0993668	-0.032085	0.186627	-0.064387	-0.330761	-0.120528	0.0104055	-0.0837471	-0.0424684	0.121742	-0.145358	-0.0252542	-0.0631576	0.28116	0.0192682	-0.0947918	0.217158	-0.186854	0.0470134	0.707596	0.0539845	0.0401369
genus.Allisonella.id.2174	0.158392	-0.0216417	-0.051689	0.0895761	0.0706972	-0.0116642	-0.00231931	0.145564	-0.0317675	-0.0149708	-0.0222599	0.0383311	-0.00811711	-0.060234	0.0405097	0.0237713	0.0558503	0.0107435	0.0446846	-0.0470583	0.00392009	0.150586	0.0240962	0.00965983	-0.0137368	0.0335764	-0.0679764	0.00302869	-0.0242936	0.0217881	-0.0253153	-0.108569	0.066112	-0.0221737	0.0542535	0.00225565	-0.00176198	0.0329969	-0.0159352	-0.0340134	0.129164	-0.0222599	0.0317863	0.145859	0.0350447	-0.000581642	0.0633315	0.286098	-0.00891529
genus.Alloprevotella.id.961	0.144774	0.0325811	0.00923854	0.0171958	0.0492197	0.0265675	-0.125744	0.299411	-0.0347013	0.0203014	0.00878496	0.0313134	0.0539654	0.0507781	0.0978785	0.043123	0.104231	0.0525013	0.0855356	0.0525025	-0.0138552	0.163092	0.120275	-0.00135713	0.0577943	0.104768	-0.0912105	-0.00448829	-0.0022038	0.0729006	0.0189356	-0.115495	0.0233073	0.0070491	0.00587133	0.0980737	0.01342	0.0466603	0.0210463	0.0724663	0.104302	-0.0243687	0.0747807	0.19206	0.0234108	-0.0183918	-0.0105504	0.429912	0.0111512
genus.Alloscardovia.id.435	-0.0305679	0.206598	-0.0126707	-0.0550417	-0.0481339	-0.0378413	-0.0940801	-0.0443191	0.0591436	0.0140159	-0.0121125	0.00327773	0.0292249	0.100483	-0.0440872	0.0447992	-0.0866616	-0.0286974	0.11384	0.0194928	-0.0215882	-0.0555868	0.00205373	-0.0425973	0.0457088	0.0547314	0.00855324	0.0461344	0.0313491	-0.0163315	-0.0271108	-0.000494478	0.105801	-0.00145194	0.0826755	-0.0380055	0.00707865	0.16638	-0.0214182	-0.0333709	-0.0530027	-0.0121125	0.107846	-0.038261	0.108577	-0.0448094	-0.0706731	0.00157985	0.0262638
genus.Anaerococcus.id.1937	-0.0128868	0.0616311	0.0994001	0.0127443	-0.0162918	0.00616877	0.0230542	-0.0249944	0.0131559	0.0240954	-0.0101054	0.0303551	-0.0143063	-0.0174825	-0.0144183	-0.0138823	0.0139923	0.00178862	0.0101579	0.0784441	-0.0191995	0.0130454	0.0114796	0.0930445	0.0229624	0.0480417	0.0929003	0.0552017	0.444719	0.0120713	0.117479	0.00692099	0.030586	0.0364145	0.0185748	-0.00833301	0.019667	0.0250997	-0.0074713	-0.00380963	-0.0119721	-0.0101054	-0.0692207	-0.0181013	0.0125031	0.0413627	0.0160804	-0.0321796	-0.00672913
genus.Anaerofilum.id.2053	0.149711	-0.142443	-0.0792103	0.105539	0.030625	-0.00796099	0.129425	0.124189	-0.144013	-0.00693787	-0.0413127	0.0547887	-0.0170479	-0.123237	0.239249	0.0435041	0.199361	0.0104572	0.0102066	-0.00773688	0.23365	0.221374	0.0271919	0.0677714	-0.0386728	-0.06373	-0.00756694	-0.0636481	-0.05789	0.207726	-0.0603681	-0.18853	-0.0523162	-0.0446626	-0.0313799	-0.0350782	0.101946	-0.0831927	-0.0146727	-0.0246179	0.128096	0.0222862	-0.0553399	0.22004	-0.00423655	0.04081	0.187779	0.0966526	0.0162838
genus.Anaerofustis.id.1931	-0.0900611	0.0701746	0.0297148	-0.140913	-0.0767981	-0.0117455	-0.0948372	-0.047809	0.0830495	0.0213035	-0.00251361	-0.0219538	-0.023419	-0.0101725	-0.0127272	0.00994577	-0.00929538	-0.0125268	0.13405	0.0212289	0.0874367	-0.0484409	-0.0532489	-0.0385326	-0.0143106	0.0464954	0.843386	-0.0121364	0.079411	0.169927	0.0267454	0.0724471	-0.00685828	-0.0493439	-0.0491136	-0.0251935	0.100456	0.0248921	0.00730402	-0.0215628	-0.0251018	0.00905291	-0.119507	0.0164429	0.0603303	-0.0131956	-0.0537977	-0.173691	0.0101159
genus.Anaeroglobus.id.2176	-0.0185912	0.0523081	-0.00982019	-0.0159239	-0.0268056	-0.0150298	-0.00436891	-0.0252511	-0.00398295	-0.00598184	-0.00344633	-0.0209304	-0.004879	-0.0102047	-0.0253879	-0.0456926	-0.0567942	-0.0129124	-0.000569598	0.00885788	-0.0526209	-0.00382671	-0.00747374	0.00363925	0.0263571	0.00813956	0.0220542	0.0315972	0.0526233	-0.0471305	0.0788939	0.016601	0.0727461	-0.00824444	0.082175	-0.0108136	-0.0197222	0.0793159	-0.0144526	-0.0138547	-0.0141515	-0.00344633	-0.0356497	-0.0588151	0.000922155	-0.0127495	-0.0502644	-0.013542	-0.0143051
genus.Anaeroplasma.id.3926	0.0649649	-0.0792651	-0.0146333	0.115626	1	-0.00141796	0.0271629	0.135479	-0.0630495	-0.0284418	-0.0163863	0.0141918	-0.0231981	-0.0349476	0.209635	0.0382387	0.206999	0.0723056	-0.109753	-0.0142514	0.0862484	0.192787	0.100219	0.00574438	0.00708388	-0.0623812	-0.0733782	-0.0145424	-0.0628237	0.00302166	-0.0453079	-0.141627	-0.086498	0.0398385	0.0156688	-0.00323689	0.0357686	-0.0459961	-0.044349	-0.00335442	0.106705	-0.0163863	0.103877	0.0570653	0.0143128	0.0874285	0.0817954	0.119169	0.0137646
genus.Anaerosporobacter.id.1990	0.026004	-0.0458557	-0.0233246	0.0647938	0.0907421	0.00699011	0.0725625	0.0849285	-0.0904851	-0.0142079	-0.00818564	0.0126034	-0.0115884	-0.0459894	0.0950582	-0.0281433	0.124611	0.0650852	-0.0805532	-0.00419039	0.0804649	0.0677938	0.0230255	-0.0151714	-0.0202114	-0.0311682	-0.0384506	-0.00801393	-0.0127844	0.0299078	0.0181781	-0.0450482	-0.0527592	-0.019582	0.0278395	-0.0256841	0.00573645	-0.00174053	-0.0128501	-0.0329072	0.0783482	-0.00818563	0.0370879	0.0585623	-0.052783	0.0697285	0.0779843	0.0287896	0.0104207
genus.Anaerostipes.id.1991	-0.166711	0.151061	0.019173	-0.196073	-0.111722	0.0188869	-0.131884	-0.180341	0.129238	0.0317388	0.0074282	-0.0913012	-0.045088	0.0167953	-0.125612	-0.142126	-0.204951	-0.0387778	0.135791	0.00155654	-0.0376688	-0.271189	-0.0328624	-0.206411	-0.0223066	0.0719932	0.0926941	0.031494	0.0793195	0.0676006	-0.00661876	0.527062	-0.0117409	-0.0270735	-0.00951839	0.00643578	-0.0671724	-0.0208782	0.039991	-0.0346595	-0.170526	-0.015155	-0.106212	-0.152	-0.0516796	-0.0301294	-0.189269	-0.283881	-0.00936993
genus.Anaerotruncus.id.2054	0.314704	-0.22579	-0.0886224	0.236232	0.0764895	0.0579869	0.263525	0.248982	-0.187061	0.00444857	-0.0221567	0.0788155	-0.0207056	-0.235234	0.421339	0.0812505	0.469698	-0.0162537	-0.0749697	-0.0356768	0.383519	0.431048	0.0250607	0.213599	-0.0255274	-0.157311	0.0579019	-0.140304	-0.0313266	0.391948	-0.0385541	-0.384406	-0.0952331	-0.0150929	-0.0599877	0.0237406	0.235128	-0.162582	-0.0340163	-0.0291193	0.356053	0.00064736	-0.1355	0.405601	0.00607828	0.0779672	0.399732	0.19264	0.00839347
genus.Asaccharobacter.id.813	-0.0399064	0.0208329	-0.0266757	-0.015378	0.00765781	0.0148199	0.00848831	0.00364476	-0.0235345	-0.0162492	-0.00936168	-0.0163537	-0.0132534	0.0072752	-0.00767318	0.01183	-0.0443435	0.0279648	0.0944545	-0.00736488	0.0240388	-0.040915	0.0156469	-0.0654896	-0.0393006	0.0492878	-0.0211067	-0.026904	-0.0141665	-0.00728568	0.0149173	0.0858682	-0.0171709	0.0435189	0.0186017	-0.0293742	0.00103117	0.0236061	-0.0014968	-0.0179385	-0.0227245	-0.00936168	-0.000676076	-0.00933807	0.0182043	0.0297584	0.0181606	-0.0409755	-5.46338e-05
genus.Atopobium.id.814	0.0137482	0.201327	0.0791436	-0.053702	-0.0279223	-0.0256126	-0.0667901	-0.0616821	0.0803164	0.0351576	-0.0199636	0.0316277	-0.0282626	0.109511	-0.0610576	0.0334885	-0.0724549	-0.0304077	0.153008	0.0507022	-0.0598276	-0.0732171	-0.0244854	-0.00791818	0.0353981	-0.0031551	0.0751496	0.0980453	0.0706686	-0.0338271	0.0519999	0.00999648	0.141411	0.0592838	0.0602061	0.00445464	0.0336514	0.132528	0.0484263	-0.00156147	-0.0594949	0.0202273	0.0755805	-0.0175398	0.0709346	-0.00594171	-0.0710735	-0.00417777	-0.0385809
genus.Bacillus.id.1688	0.0648758	-0.0176369	0.00510555	0.0501521	0.0079279	0.934882	0.0253927	0.0152661	-0.0371845	0.0351912	-0.00856178	0.0698083	-0.012121	-0.0030956	0.0657665	0.0386058	0.0933401	-0.00788145	-0.0687275	0.0186576	0.0307972	0.0820994	0.0987994	0.121828	0.0954928	-0.0260906	-0.0216021	-0.026464	-0.0152451	0.0426082	-0.0153781	-0.0488367	-0.0096988	0.0154856	-0.0396588	0.390155	-0.00620352	-0.0442764	0.303108	0.278188	0.0701066	0.0758671	0.0309883	0.0382987	-0.000890549	0.329298	0.0411598	0.0374457	0.134699
genus.Bacteroides.id.918	0.254898	-0.310309	-0.0738191	0.559593	0.0271629	0.0116846	1	-0.00473966	-0.252724	-0.0467162	-0.00430834	0.104791	0.0178905	-0.152129	-0.0425849	-0.207827	0.215954	0.00586919	-0.347517	-0.0905695	0.0625195	0.406133	-0.0185335	0.145718	-0.0505107	-0.258382	-0.0904244	-0.0733957	-0.0116423	-0.0828093	-0.036129	-0.345822	-0.11003	0.0186907	-0.0982256	-0.0389401	-0.0178948	-0.110206	-0.032252	-0.0342867	0.24232	0.0399158	0.0218374	0.0463606	-0.288004	0.0456087	0.770625	0.087891	0.0332639
genus..Bacteroidespectinophilusgroup.id.14371	0.0238811	-0.0234602	0.034817	-0.0214096	0.0748912	-0.0503458	-0.0483056	0.163417	-0.0526649	-0.0200375	-0.0115443	0.0221201	-0.0163433	-0.018446	0.185775	0.106141	0.113006	0.0445358	0.00205065	0.00542108	0.0691754	0.0769066	0.0674315	-0.000900097	0.0189117	-0.00684724	-0.049625	0.0445689	-0.000954847	0.0710565	0.0273649	-0.077694	-0.0479114	-0.0276166	-0.0184901	0.00693301	0.00400847	-0.0205516	-0.0183511	-0.030912	-0.00791676	-0.0115443	0.0759956	0.10256	0.0705358	-0.00838867	-0.00342389	0.10293	0.0496112
genus.Barnesiella.id.944	0.138196	-0.21291	-0.0513572	0.36325	0.0578765	0.0156921	0.5081	-0.0355261	-0.130257	-0.0489004	0.00266982	0.0301193	0.00564308	-0.123207	0.128816	-0.0882863	0.236446	0.00795395	-0.110379	-0.0419861	0.150191	0.27751	-0.00963359	0.0922993	-0.0333812	-0.170461	-0.0452407	-0.0803513	-0.0280862	0.0474078	-0.0358657	-0.256392	-0.0511808	0.0101327	-0.0355644	-0.0130039	0.0491661	-0.0999824	0.020396	-0.0175977	0.217488	0.0204904	-0.0355332	0.118639	-0.120272	0.0600783	0.686394	0.0836732	0.0293338
genus.Bifidobacterium.id.436	-0.200693	0.219653	0.00285481	-0.181328	-0.0623773	-0.0395363	-0.25292	-0.121617	0.999861	-0.00630806	0.00393765	-0.0589289	-0.0166711	0.0620948	-0.0417902	0.163829	-0.163142	0.0166566	0.286602	0.0291369	-0.0358999	-0.234283	-0.0393775	-0.104994	-0.00240609	0.111288	0.0867987	0.0213078	0.0351441	-0.00240608	-0.00756434	0.084121	0.162143	0.0112676	0.0577161	-0.00324842	0.0733403	0.0544477	-0.00258754	-0.00557898	-0.0862972	-0.038312	0.0106302	-0.129009	0.276428	-0.0588843	-0.26853	-0.13756	-0.0747453
genus.Bilophila.id.3170	0.216602	-0.211346	-0.0688551	0.442678	0.0857299	0.0189183	0.411987	0.0205517	-0.164673	-0.00339202	-0.0417797	0.0724894	-0.0141354	-0.119639	-0.00968947	-0.1504	0.214705	-0.0165071	-0.26224	-0.0467971	0.0545748	0.562109	0.0134696	0.105814	-0.0947328	-0.194643	-0.0444556	-0.0689447	0.0504834	-0.0214967	0.0051297	-0.23144	-0.120272	0.0173969	-0.106657	-0.00279731	0.0112983	-0.0785098	-0.0159521	0.00899352	0.258212	0.0179122	-0.0126664	-0.115371	-0.193955	0.0526858	0.447558	0.0563982	0.0112016
genus.Biostraticola.id.3471	0.0208367	-0.0563506	-0.00600307	0.0376119	-0.0163863	0.068546	0.0132221	0.0261942	-0.0167347	-0.0036567	-0.00210674	-0.0127948	-0.00298253	0.0139638	0.0439386	-0.0116658	0.0567048	-0.00789334	-0.0382555	-0.0150626	0.058467	0.00937153	-0.00456869	0.0429793	-0.0247096	-0.0428053	0.0134726	-0.0176278	-0.0257161	-0.00895207	-0.0139568	-0.00852381	-0.0507292	-0.00503982	-0.0198796	-0.00661034	0.0141783	-0.0224421	0.0762224	-0.00846934	0.02171	0.332397	-0.0335597	0.0292289	-0.0188341	0.0874199	0.037663	-0.0433687	0.0768365
genus.Blautia.id.1992	-0.28999	0.323875	0.0826039	-0.441386	-0.16948	-0.0450993	-0.441242	-0.196208	0.165858	0.0456203	-0.00612823	-0.136736	-0.0398823	0.165351	-0.308538	-0.129646	-0.465469	-0.0578232	0.316443	0.0993815	-0.161912	-0.440527	-0.0670227	-0.277292	0.0106961	0.258888	0.129002	0.121514	0.0851068	-0.0360267	0.0480165	0.81965	0.106342	0.0144965	0.069708	0.0339427	-0.167059	0.117209	0.0264691	0.00266574	-0.335902	-0.0435926	-0.166192	-0.269369	-0.00594946	-0.144504	-0.512746	-0.331328	-0.0424109
genus.Brevibacterium.id.522	0.000942346	0.00222192	-0.0104196	-0.0464446	-0.0284418	0.0311535	-0.0467162	0.0345716	-0.00639391	1	-0.0036567	-0.022208	-0.0051768	0.050451	0.0264745	-0.0555139	-0.0107314	-0.0137006	0.0284298	0.064368	-0.030242	-0.010855	-0.00792993	-0.00115033	0.0356967	0.019254	0.0140381	-0.0305967	0.00117538	-0.00771538	-0.0242249	0.0544628	0.0436825	-0.00874767	0.0362786	-0.0114736	0.0160741	0.0260465	0.0326407	-0.0147003	-0.0217795	-0.00365669	-0.0311366	-0.00877106	-0.0591266	-0.0135277	-0.0144197	0.0130543	-0.0151782
genus.Brochothrix.id.1738	-0.0144977	0.0264177	0.0844682	0.0138229	-0.0211694	0.0483427	0.0201007	-0.00572214	-0.0120194	-0.00472409	-0.0027217	0.0733701	-0.00385313	0.00652975	0.00499249	-0.0102595	-0.0326935	-0.0101974	0.0238202	0.0231062	-0.0559578	0.0332214	-0.0059023	-0.00260423	0.0154822	0.0146776	-0.00128481	0.0168938	-0.00837108	-0.0256034	0.027038	0.00827797	0.0503446	-0.00651094	0.0448143	0.408446	-0.00530139	0.0339118	0.0515604	-0.0109415	0.0517689	-0.0027217	0.00736007	0.0253712	0.0146525	-0.0100687	0.0147228	-0.0193796	-0.0112972
genus.Butyricicoccus.id.2055	-0.0164175	0.0948261	0.0472857	0.0362329	-0.0179523	-0.0177028	-0.0417677	-0.0835064	-0.0629234	0.0334928	-0.0189435	-0.114086	0.00285274	0.102521	-0.182641	-0.0799585	-0.253779	-0.0351952	0.0628663	-0.0147758	-0.100034	-0.0702224	0.000672364	-0.213992	-0.00479363	0.100469	-0.0679513	0.0416823	-0.0447448	-0.0860903	-0.0233472	0.35574	0.023144	0.0310744	0.0268954	0.0390121	-0.13755	0.0633066	0.00437003	0.0110277	-0.113569	-0.0359191	0.0679332	-0.116256	-0.0203778	-0.0975828	-0.0966642	0.0292938	-0.0235948
genus.Butyricimonas.id.945	0.255668	-0.268306	-0.0496892	0.381581	0.0991941	0.0285987	0.502739	0.226436	-0.209778	-0.0328749	-0.049182	0.0767273	0.0351814	-0.161414	0.214704	-0.123099	0.370128	0.00818246	-0.143273	-0.0753935	0.136934	0.477441	0.0179558	0.141356	-0.0383278	-0.170563	-0.0401856	-0.0876042	-0.0077458	0.128806	-0.00473962	-0.350027	-0.112559	0.00218468	-0.0915183	0.0219528	0.144441	-0.16373	-0.00463056	-0.0328784	0.34549	0.0413791	-0.0511881	0.206466	-0.206972	0.0705247	0.648169	0.30522	0.0273532
genus.Butyrivibrio.id.1993	0.119473	-0.101265	0.023451	0.0887835	0.184749	0.0332164	-0.0216135	0.221849	-0.0847156	0.0116006	0.000616208	0.0129485	-0.020702	-0.0664803	0.323813	0.179464	0.297886	0.0744343	-0.0184945	-0.00456606	0.125431	0.167299	0.0888973	0.0500658	0.0469133	-0.0182968	-0.0648402	-0.0161384	-0.0571402	0.0836929	-0.00945172	-0.1771	-0.0533006	0.0733374	-0.022951	0.0436003	0.105956	-0.049845	-0.00712624	0.0295263	0.178605	0.0516749	0.0809555	0.209409	0.0829285	0.0746997	0.0779141	0.223806	0.0790436
genus.Campylobacter.id.3275	0.0940289	-0.0243364	0.00712956	0.0589531	0.02076	0.0481467	0.105615	0.051107	-0.0476545	-0.021505	-0.0123897	0.966018	0.0247431	-0.00677986	0.0710422	0.0231556	0.0639424	-0.0115266	-0.0711241	-0.0106372	0.0599472	0.124661	0.0334237	0.0536158	-0.00130074	-0.0230194	-0.0426533	0.0283696	0.122876	-0.0037899	-0.00125654	-0.126468	0.0112681	-0.0296391	-0.00522536	-0.000232614	0.0566247	0.00382017	-0.00849461	0.0109779	0.0700892	0.047303	0.0690975	0.020521	-0.029558	0.0545523	0.0890712	0.0597292	-0.00701581
genus.CandidatusSoleaferrea.id.11350	0.108833	0.002949	-0.0221592	-0.00196883	0.00439136	0.00394694	0.0160554	0.0487651	-0.0471871	-0.0220446	-0.0131847	0.00421814	-0.0494233	-0.0896944	0.140168	0.0349214	0.161607	0.0219899	0.0761572	0.0529367	0.167712	0.0958374	-0.0140132	0.0714628	-0.0278057	0.00446067	0.131251	-0.0648304	0.0113676	0.273131	-0.0150497	-0.0358486	-0.0535885	-0.0383255	-0.00536457	0.00849636	0.147445	-0.0621061	0.000826093	-0.0362766	0.0608822	0.00247558	-0.0580023	0.166577	0.0237028	0.0256122	0.0603591	0.0549132	0.0053566
genus.CandidatusStoquefichus.id.11379	-0.0599462	0.0117536	-0.0171052	0.000175689	-0.0282325	0.00164312	0.0333847	-0.0418032	-0.0491698	-0.0104194	-0.00600296	-0.0159838	-0.00849842	0.0199899	-0.0917401	-0.0799081	-0.0756934	-0.0224913	-0.0231662	-0.00697778	-0.0304647	-0.0551383	-0.013018	0.0235608	0.0286557	-0.00340092	0.0188041	-0.00102558	-0.00198976	-0.0443201	0.00245762	0.0676226	0.00339981	-0.0143605	0.00748585	-0.0188355	-0.0240828	0.0600093	0.00382306	-0.0241326	-0.030528	-0.00600295	-0.0220912	-0.0427225	-0.0607071	-0.0222075	-0.0215257	-0.0571973	-0.0249171
genus.Caproiciproducens.id.14382	0.145277	-0.116212	-0.0265869	0.12833	0.0427621	0.0495896	0.110652	0.107606	-0.116203	-0.0216904	-0.0267195	0.037165	-0.0164294	-0.132193	0.191095	0.0560662	0.251238	0.0231524	-0.0551335	-0.0420499	0.14365	0.238749	0.0613836	0.133985	-0.0166549	-0.0904039	0.00895603	-0.0445344	-0.0426823	0.211643	-0.00919121	-0.220705	-0.118545	-0.000148161	-0.0345512	0.0456541	0.109555	-0.0622627	0.0413414	-0.0274422	0.217963	0.00996988	-0.0168884	0.203445	0.0103568	0.044415	0.190552	0.142068	0.0288617
genus.Cardiobacterium.id.3411	-0.00392256	0.083046	-0.00849858	0.0207395	-0.0231981	-0.0130071	0.0178905	0.0677454	-0.0169731	-0.0051768	-0.00298253	0.0228911	1	0.113833	7.88725e-05	0.00690117	-0.0190496	-0.0111746	-0.0159584	0.052978	-0.0120354	0.00176809	-0.00646792	-0.0135871	0.0487881	0.0175752	-0.0325872	0.0776702	0.0136436	-0.0221918	0.0212828	-0.0527119	0.0555558	-0.0071349	-0.000847202	-0.0093583	-0.0141707	0.0743047	-0.0125076	-0.0119901	-0.000956609	-0.00298252	0.0751947	0.0299295	0.019143	-0.0110337	-0.00116998	0.0274303	-0.0123799
genus.Carnobacterium.id.1818	-0.0363032	0.0326364	0.107428	-0.0230804	-0.000308996	0.000579375	-0.0519717	-0.0281424	0.0399717	0.05754	-0.00612892	0.00329439	-0.00867675	0.287834	-0.0209832	0.047748	-0.0339779	-0.0229633	-0.0297206	0.0482739	-0.0253	-0.0402696	-0.0132912	0.0325089	0.0431121	0.0166003	-0.0109466	0.0154651	0.0207142	-0.0631837	0.000314172	0.0385677	0.0520475	0.0828325	0.0863386	0.0191526	-0.0475358	0.0692469	0.0321298	0.00530362	-0.0344304	-0.00612892	0.0688245	-0.0179536	0.0161982	0.0101823	-0.0660938	-0.0237659	0.0902348
genus.Catabacter.id.11282	0.0128026	0.0317035	-0.0185141	-0.0637464	-0.0402241	-0.0247376	-0.00555942	-0.000440507	-0.00710001	0.0206221	-0.01763	0.00458535	-0.0249589	-0.0316663	0.0936721	0.00429977	0.0613074	-0.0174012	0.0762299	0.0295311	0.113334	0.0392552	-0.0382325	0.0235196	-0.00680352	0.05673	0.125739	-0.0442798	-0.00233825	0.17735	0.00312492	-0.0226198	0.0336878	-0.00490473	-0.00642667	-0.0409392	0.142899	-0.00551887	-0.016712	-0.0139923	0.0238714	-0.01763	-0.0893003	0.114452	0.0115813	-0.0152958	0.0381522	-0.0284415	0.0293429
genus.Catenibacterium.id.2153	0.0998877	0.00701709	-0.0142047	-0.016539	-0.0229612	0.02567	-0.116279	0.122795	0.0455529	0.0278322	-0.0233197	0.0375364	0.0201751	0.00935856	0.0281941	0.0401514	0.0491326	0.015973	0.139457	0.0351478	0.00934824	0.0689317	0.044773	0.0307579	0.0217025	0.286039	-0.00951746	0.0315101	0.00835085	0.0443461	0.0444952	-0.123147	0.0842877	0.0303287	0.0250964	0.019559	0.0706001	0.0575126	-0.00254511	0.0384904	0.0549034	-0.0233197	0.0572576	0.160554	0.0266789	0.0133995	-0.0387328	0.256635	-0.0343739
genus.Catenisphaera.id.14395	0.0661183	0.0136013	0.00121998	-0.00483497	0.0188833	0.0155978	-0.0555555	0.0531317	0.0571297	0.0284571	0.0677331	0.0712629	-0.0131292	0.0163083	0.0830061	0.0797867	0.0732817	0.0089268	0.0708441	0.066775	0.0242463	0.112119	0.0162122	0.0722038	0.0221442	0.10202	0.00545071	-0.00494867	0.0163283	0.0623414	0.0158983	-0.108005	0.0898705	0.0105812	0.0205494	-0.00363907	0.10179	-0.00131137	0.0188529	0.022984	0.0561325	0.0692237	0.0208574	0.107792	0.0574153	0.0517323	0.0136347	0.0897807	0.000695185
genus.Cellulosilyticum.id.1995	-0.0120232	0.0290098	0.0283277	-0.0563881	0.00713397	0.00395148	-0.0119708	0.0411413	-0.0457375	-0.00996873	-0.00574331	0.0552251	-0.00813084	-0.00216417	0.0957237	0.149817	0.0316659	-0.0215185	-0.00204079	-0.0222933	0.023001	-0.0184936	-0.012455	0.0287999	0.074398	-0.0319126	0.00921808	0.00356007	0.0154674	0.0557892	-0.0169628	-0.108775	-0.000771492	-0.0137393	0.0106675	-0.0180208	0.0164053	0.0739546	-0.0240853	-0.0230887	0.0160265	-0.00574331	0.0287808	0.0659418	0.122334	-0.021247	-0.0247334	-0.0040938	-0.0238394
genus.ChristensenellaceaeR7group.id.11283	0.124393	-0.101595	-0.0296747	-0.0370698	0.20924	0.0650382	-0.0520813	0.313383	-0.0405629	0.0294102	0.000798612	0.0807327	0.00397025	-0.15892	0.993744	0.307127	0.489846	0.0565507	0.044604	-0.0157388	0.319646	0.194535	0.0310474	0.0778322	-0.0575808	-0.020714	-0.0135011	-0.140216	-0.0290746	0.352699	0.0187692	-0.320269	-0.114713	0.0201234	0.00213035	0.0290057	0.354037	-0.0938097	0.0361334	0.0271337	0.247349	0.0339185	0.0793461	0.399176	0.219971	0.0955367	0.105494	0.160931	0.0591424
genus.Christensenella.id.1867	0.00927338	0.0220628	-0.0268543	-0.0941724	-0.0118714	0.00140385	-0.0178883	0.0320606	0.0569454	-0.0269689	-0.0155377	-0.0154401	-0.0219968	0.00459014	0.0511554	0.0489959	-0.0175729	0.0242992	0.0711655	0.0855985	0.0723291	-0.0185278	0.0571009	-0.00440858	-0.0218533	0.0204702	0.089011	0.0120764	0.052139	0.113059	0.0799961	0.0259107	-0.013811	0.0252336	-0.00920923	-0.0328223	0.0575621	-0.0121537	-0.0172997	-0.000420826	-0.0241468	-0.0155377	0.000162175	0.0319838	0.0188172	-0.0168483	-0.0127025	-0.0231819	0.023944
genus.Cloacibacillus.id.3908	0.127013	-0.0998245	-0.0399401	0.0416517	0.0334721	0.0321726	0.0484458	0.109446	-0.0536546	0.00806535	-0.0140167	0.0341772	-0.0198436	-0.0868413	0.215941	0.0121857	0.268438	0.0249651	-0.0424572	-0.0226619	0.129525	0.192383	-0.00414096	0.117722	-0.0301873	-0.0703083	0.124354	-0.0507854	0.0287059	0.157785	0.0226983	-0.17537	-0.0469339	-0.0335313	-0.00238777	-0.026428	0.260819	-0.06864	-0.030069	-0.0429304	0.199929	0.0428146	-0.0457181	0.162192	-0.0268361	0.0420203	0.124193	0.0173695	0.0226592
genus..Clostridiuminnocuumgroup.id.14397	-0.116208	0.0786259	0.0270365	-0.0651736	-0.117262	-0.0091757	0.0393597	-0.152246	-0.0136419	-0.0160719	0.000304488	0.0184085	-0.0198787	0.0998189	-0.218347	-0.136728	-0.163282	0.0304272	-0.0373529	0.0172054	-0.066238	-0.0861322	0.0194466	0.121572	0.039338	0.108705	0.187853	0.0228459	0.102048	-0.0192018	0.0566386	0.150765	0.0499372	-0.0436166	0.00130391	-0.00272268	-0.0666643	0.0182356	-0.000875217	-0.0213382	-0.112519	0.00882746	-0.0936911	-0.135022	-0.0736275	0.00691806	-0.0165345	-0.211384	0.00812749
genus.Clostridiumsensustricto13.id.1877	0.00104423	0.0275865	0.075778	0.0116348	0.00982891	-0.0130071	-0.0138809	0.0175642	-0.0240436	-0.00517679	-0.00298252	-0.0181136	-0.00422237	0.0241749	0.0203739	0.0810518	-0.0217591	-0.0111746	0.0158672	-0.0213241	-0.0226255	-0.0455217	-0.00646791	-0.0343564	0.0473553	0.0334347	0.0196804	0.0725034	-0.0136644	0.00699129	-0.0197586	-0.0229089	0.0350743	-0.00713488	0.00592538	-0.00935828	-0.0357272	0.0242381	-0.0125075	-0.0119901	-0.0222456	-0.00298252	0.00606728	0.0549131	0.0767703	-0.0110336	-0.012152	-0.0220015	-0.0123799
genus.Clostridiumsensustricto1.id.1873	-0.0176823	0.128005	-0.00767367	-0.165022	0.0381748	0.0364806	-0.208224	0.0655725	0.167397	-0.0549368	0.0178815	0.0159039	0.00729683	-0.00839576	0.295039	0.998283	0.0572293	0.0559847	0.186031	0.0391581	0.141725	-0.128345	0.0114009	0.0246811	0.0871517	0.0905241	0.0260256	0.0161411	0.0398421	0.165429	-0.00809315	-0.157888	0.064727	0.020944	0.0622315	0.0321703	0.152597	-0.0155617	0.012049	0.0101969	-0.0720989	0.024314	0.163851	0.168402	0.696569	0.00778944	-0.183216	0.0178649	0.015836
genus.Collinsella.id.815	-0.0607514	0.186705	0.0168365	-0.16504	-0.115111	-0.0318422	-0.165546	-0.0140952	0.249485	-0.00264541	0.0114775	-0.0553483	-0.0119818	0.0332667	-0.04169	0.0767904	-0.140646	-0.0529268	0.608981	0.0278793	-0.0455884	-0.0939939	-0.0243403	-0.0982502	-0.0210852	0.143322	0.00347562	0.00103427	0.0212058	0.0882818	-0.0184525	0.154075	0.0717108	-0.036424	0.00163805	0.00521255	0.0178414	-0.00090899	-0.0239241	0.00166432	-0.0726061	-0.0214399	-0.026561	0.0278234	0.144284	-0.0504341	-0.149015	0.0430847	-0.0448859
genus.Coprobacillus.id.2154	-0.00147319	0.0293099	-0.00762787	-0.0336936	-0.0652795	-0.00552467	0.0525611	0.00422002	0.0105395	-0.00870271	-0.0190949	0.0497798	-0.0270328	-0.0152219	-0.0572097	-0.0252101	-0.0317715	-0.0163565	0.079685	0.0435743	0.00975113	0.00503189	-0.0207145	0.115752	-0.0101374	0.0867296	0.0208807	0.00531115	0.0623958	0.0611697	0.0487884	0.0116539	0.031544	-0.0107449	-0.0276609	-0.0169957	0.0086677	-0.0344621	-0.0274386	-0.021286	-0.0193083	0.029479	-0.131909	-0.00805563	0.0229851	-0.0246815	0.0560116	-0.063092	-0.0257739
genus.Coprobacter.id.949	0.166846	-0.221117	-0.0397977	0.344073	0.0452398	0.0303802	0.431335	0.062517	-0.140814	-0.0248217	-0.0325212	0.0379728	0.0182767	-0.0894118	0.0719524	-0.143223	0.253053	-0.0639332	-0.187745	-0.0845655	0.0580908	0.303469	-0.0160524	0.0783077	-0.0685949	-0.159662	-0.0589742	-0.0669455	-0.0343395	0.0234479	0.0304426	-0.229133	-0.0893585	-0.00257347	-0.0798286	-0.00190177	0.0259978	-0.0924987	0.0133542	-0.0461823	0.236067	0.00491415	-0.0314796	0.0871116	-0.195936	0.0551512	0.487387	0.0654056	0.0438249
genus.Coprococcus1.id.11301	-0.0151682	0.081635	0.0312363	-0.160029	0.0174593	0.0250823	-0.123707	0.049792	0.0776981	-0.00650103	0.00250729	-0.0535781	-0.0561491	-0.0338871	0.214429	0.125371	0.0566114	-0.0421277	0.187913	-0.00267936	0.174597	-0.0580811	0.033627	-0.0534657	-0.0336432	0.126173	0.0544877	-0.0127885	0.0678193	0.307297	0.052392	0.197746	-0.00220648	0.0312649	-0.0157747	0.0194941	0.0735736	-0.0738122	0.00657078	0.0121328	-0.00291513	0.0206219	-0.0813495	0.110922	0.1196	-0.0125922	-0.0759155	-0.0790013	-0.0216091
genus.Coprococcus2.id.11302	0.123222	-0.114918	-0.0423912	0.103241	0.129602	-0.0193439	0.000216035	0.248544	-0.0121127	0.0262126	-0.00705224	0.0585718	-0.0110632	-0.126328	0.420544	0.199608	0.30882	0.0302968	0.00632202	-0.00286963	0.200082	0.14718	0.0341015	-0.0158055	-0.0387278	-0.0555641	-0.123429	-0.12004	-0.0674195	0.114045	-0.0477795	-0.193921	-0.0184572	0.0351011	0.0271251	0.0108611	0.135306	-0.0978425	-0.0424866	-0.0082462	0.182074	0.00595201	0.103232	0.249426	0.145174	0.00062021	0.127789	0.221348	0.0215801
genus.Coprococcus3.id.11303	-0.0861914	0.21527	0.025463	-0.187357	-0.0559536	-0.0714009	-0.223061	-0.0144783	0.125697	0.0259356	0.00408701	-0.0752976	-0.0107962	0.0730012	-0.0285028	0.158537	-0.198154	-0.0477578	0.329171	0.0365359	-0.0719334	-0.168899	-0.0112776	-0.169687	-0.00122186	0.211542	-0.060322	0.0600129	-0.00527947	0.101262	-0.0552838	0.276619	0.0954767	0.0223565	0.060914	0.0141581	-0.0468312	0.0436421	0.00974031	-0.0045977	-0.128985	-0.0358155	-0.00926632	-0.0259263	0.210096	-0.110247	-0.236451	0.0040518	-0.0177962
genus.CoriobacteriaceaeUCG002.id.11158	0.00212111	0.0340105	-0.0289377	-0.00180339	-0.0592941	-0.00354865	-0.0175003	0.0332161	0.108602	0.0555873	-0.0163894	-0.0304669	-0.0232026	-0.0364379	0.0220128	0.0180182	0.0274999	-0.0107766	0.182592	0.000500222	0.0648274	0.029193	-0.0355421	0.0349455	-0.0102301	0.0264885	0.085842	-0.0302301	-0.00817576	0.0886851	-0.0391018	-0.0483499	0.0467572	-0.0392073	0.0026263	-0.0209031	0.170823	-0.000170939	-0.0340437	-0.0305668	0.0533375	-0.0163894	-0.0813428	0.0891145	0.0596199	0.00598711	0.0443559	0.0210789	-0.0440669
genus.CoriobacteriaceaeUCG003.id.11159	0.0504222	0.00905746	0.00998657	-0.00975544	0.0129507	0.00616275	-0.0919801	0.15462	0.0562623	0.0156063	-0.0119002	-0.0149902	0.0288898	-0.000861147	0.0925808	0.0735595	0.0620295	0.0240473	0.116214	0.0100531	0.028724	0.0764244	0.0323205	0.0252959	0.0233078	0.0758185	-0.0350825	0.0307707	-0.00877688	0.0552392	-0.00682005	-0.102743	0.0470406	0.0245302	0.0338832	0.00216188	0.0475385	0.0269401	-0.0184528	0.000411327	0.0570344	0.0493209	0.0753175	0.172591	0.0928927	0.0413163	-0.00551816	0.15401	0.0120424
genus.Corynebacterium1.id.11143	-0.0132522	0.0604053	0.0504147	-0.00747312	-0.0275729	0.0150951	0.0107973	-0.00966257	0.00530539	0.100666	-0.00738353	0.00662671	0.128145	0.0397187	-0.00644531	-0.0192737	-0.00620703	0.0258679	0.0395043	0.496879	0.0272895	0.00387894	-0.016012	-0.00418941	0.0620912	0.0140777	0.0150261	0.0300857	0.0958587	0.00475718	0.031189	-0.0163163	0.0534838	0.0242987	0.0413818	-0.0231674	0.039504	0.0217075	-0.0309637	-0.0051727	-0.0120941	-0.00738352	-0.0048534	0.00880017	-0.0260032	0.000805988	0.0226988	0.000972419	0.0172841
genus.Corynebacterium.id.449	-0.0701876	0.0996551	-0.00141324	-0.0500454	-0.015682	-0.0089774	-0.0904565	-0.0519003	0.0732478	-0.0174027	-0.0100263	-0.00701129	-0.0141943	0.00992527	-0.0103132	0.0495286	-0.0615914	0.00243888	0.041587	0.656148	0.000677593	-0.070894	-0.0217431	-0.0648877	0.0207936	0.072706	0.0423306	0.0482187	0.0539508	0.0431598	0.0172209	0.0472826	0.0334682	-0.0239852	0.073071	0.0169275	0.00758898	0.0463413	0.0123798	-0.0218083	-0.0449239	-0.0100263	0.00644042	-0.0603271	0.0965445	0.0232696	-0.0854925	-0.0242361	-0.0416172
genus.Cryptobacterium.id.817	0.00676942	0.0419568	-0.0115274	-0.0337886	-0.0314657	0.025253	-0.0292202	-0.0108524	0.00056399	0.0941201	-0.00404547	0.0360631	-0.0057272	0.0363531	0.0416794	0.00397693	-0.0254804	0.0328013	0.0220204	0.0236282	-0.00368538	-0.0168454	-0.00877304	-0.0207799	-0.00861455	0.0407007	0.0297636	-0.0107531	0.00555339	-0.0184616	0.000947051	0.0103469	0.00365878	0.0639145	0.0249361	-0.0126935	0.0446388	0.0231238	0.0274881	-0.0162633	0.0146825	-0.00404547	0.0549044	-0.00756832	-0.0113354	-0.014966	-0.0162506	-0.00687005	0.0259823
genus.DefluviitaleaceaeUCG011.id.11287	0.139403	-0.0968924	-0.0563325	0.0721083	0.0722902	0.015488	0.0597433	0.134543	-0.0323544	-0.0293252	-0.021974	0.0582544	-0.0111644	-0.134786	0.323725	0.143134	0.311734	0.0212521	0.0244375	0.011316	0.995654	0.132024	0.0456653	0.0764799	-0.0289354	-0.0626298	0.0872607	-0.100701	-0.03769	0.330234	-0.0435729	-0.17202	-0.0409655	-0.0111059	-0.0116293	-0.060774	0.203481	-0.0851932	-0.0244222	-0.0301106	0.178958	0.00217563	-0.0492602	0.284922	0.101635	0.0599797	0.163528	0.0207196	0.0290752
genus.Denitrobacterium.id.818	-0.00531522	0.0100161	-0.0120441	-0.0148375	0.0418413	-0.0184336	-0.0594589	0.00682576	0.0508402	-0.00733653	0.162967	0.00320209	-0.00598392	-0.0263731	-0.0168691	0.100155	-0.0221412	-0.0158366	0.0439941	-0.0302205	-0.0458674	-0.00550091	-0.00916629	0.00167475	0.00403195	0.0381121	0.0380682	-0.0353671	-0.0194778	0.00903102	-0.0280018	-0.0407854	0.0455281	-0.0101115	0.0458796	-0.0132625	0.0330797	-0.0450262	-0.0177256	-0.0169923	-0.0297743	-0.00422681	-0.010879	0.0266303	0.0864322	0.0310457	-0.0467964	0.0497896	-0.0175447
genus.Desulfovibrio.id.3173	0.331808	-0.230659	-0.00901997	0.306513	0.193173	0.0748463	0.254461	0.282568	-0.186148	-0.00799485	-0.00214388	0.120062	0.0153825	-0.140168	0.279257	-0.069911	0.392168	0.0510783	-0.096206	-0.0562207	0.152397	0.874507	0.0915411	0.151404	-0.0197749	-0.0640234	-0.0275207	-0.105403	-0.0314277	0.191923	-0.0104237	-0.345719	-0.112326	-0.0135427	-0.0550612	0.0361339	0.155992	-0.12366	0.0111979	0.000339738	0.338487	0.0199867	-0.0127581	0.266705	-0.109809	0.0715839	0.380514	0.374403	0.0196449
genus.Dialister.id.2183	-0.516227	0.0640301	-0.0341249	0.00376281	0.00464287	-0.0247938	-0.0327138	-0.100805	0.158907	-0.0123004	-0.0071604	-0.00558332	-0.00365901	0.0171463	-0.0530423	0.0654929	-0.0375573	-0.0132838	-0.00806076	0.041538	-0.0242026	-0.0650058	-0.0102118	-0.0194376	-0.00676712	-0.0584496	-0.00995818	0.00207321	0.033406	-0.0329041	0.0303998	-0.066936	0.0240829	-0.00374758	-0.0288013	-0.0184077	-0.0112164	0.00201566	-0.0262839	0.0281393	-0.0281803	0.00523758	0.105525	-0.154385	0.118199	-0.0159991	-0.0156911	-0.0211565	-0.0448008
genus.Dielma.id.11380	0.0384048	-0.0830247	-0.0218536	0.0702689	-0.033452	-0.014915	0.133626	-0.0129473	-0.0748299	-0.0253009	-0.0145767	0.0282441	-0.0206362	-0.0523376	-0.0345298	-0.0647173	0.00988951	0.00487202	-0.0494533	-0.0532132	0.0158007	0.0644769	-0.00774123	0.0606161	-0.0241222	0.0498864	0.0357668	-0.0423882	0.00978794	0.0449452	-0.0076445	-0.00563075	-0.0327835	-0.011543	-0.0353782	-0.00962976	0.00305574	-0.0411177	-0.0218263	-0.0456402	0.0393318	-0.0145766	-0.0939379	-0.0324977	-0.0811282	0.00544425	0.118558	-0.064133	0.0444375
genus.Dorea.id.1997	-0.162944	0.292388	0.0512768	-0.328048	-0.0948643	-0.0657888	-0.415371	-0.0778532	0.226915	-0.00313736	-0.0332413	-0.106772	-0.0174963	0.120378	-0.142668	0.153697	-0.32135	-0.0194489	0.398784	0.0848725	-0.131475	-0.265146	-0.0155258	-0.191552	0.0443403	0.283751	0.0418007	0.120892	0.118593	0.0930666	0.0195569	0.451614	0.111724	0.0287277	0.0710966	0.035937	-0.0590114	0.0620697	0.0134488	0.0233787	-0.206434	-0.036154	-0.0577939	-0.0965025	0.257709	-0.117262	-0.414477	-0.0503026	-0.0654417
genus.Eggerthella.id.819	-0.194054	0.172626	0.000330433	-0.14232	-0.170273	-0.02255	-0.0569927	-0.209652	0.0483596	-0.0279923	-0.0127577	-0.0503332	-0.029912	0.0946163	-0.292103	-0.0997245	-0.240527	-0.0246633	0.0481038	-0.000664859	-0.0762748	-0.277161	-0.0182779	-0.00684469	0.0113205	0.0330062	0.173577	0.0711151	0.12415	-0.0453348	0.0552931	0.287884	0.0538153	-0.0241331	0.0148297	-0.00780652	-0.0569223	0.0683504	0.0479258	0.0286006	-0.196997	0.0270401	-0.112187	-0.216436	-0.0022743	-0.0601512	-0.16356	-0.370083	0.0106361
genus.Eisenbergiella.id.11304	0.0342384	-0.00897597	-0.0195395	0.0113324	-0.131118	0.0259027	0.122673	-0.0615914	-0.0975468	-0.00143767	0.0316351	0.0252354	-0.0361983	-0.0251341	-0.0834257	-0.105118	-0.0256752	0.0144186	-0.0233073	0.0337301	0.0862678	0.0749813	-0.0455524	0.100415	-0.0113367	-0.0203282	0.157171	-0.0443905	0.116538	0.126572	0.0919716	0.066582	0.0338718	-0.00622378	-0.0626957	0.0123014	0.071069	-0.0188696	0.0298946	0.0214716	-0.00608361	0.034194	-0.15147	0.0188012	-0.0888305	-0.013581	0.122485	-0.195443	0.0465991
genus.Elusimicrobium.id.1636	0.045703	-0.0185923	0.0420385	0.0470607	0.100219	0.0902498	-0.0185335	0.0787579	-0.0397564	-0.00792993	-0.00456869	0.0310822	-0.00646792	0.0088372	0.0299059	0.0120124	0.102934	0.0681952	-0.0510855	0.0138193	0.0467691	0.0884356	1	0.0301441	0.0448241	-0.0235143	-0.0649829	-0.0176183	-0.0356718	0.0171534	0.0481019	-0.0438179	-0.0248709	0.0547353	-0.0251031	-0.0143352	-0.0547277	-0.0129249	-0.0191594	0.020659	0.0633352	-0.00456869	0.0363356	0.0168079	-0.0128132	0.0264954	0.0127442	0.0935668	0.0189647
genus.Enterococcus.id.1831	-0.0144058	0.132474	0.0561252	-0.050675	0.00982459	0.0777517	-0.0444511	0.0250716	-0.0100111	0.0364771	0.00638612	0.00629275	0.0496347	0.0740774	-0.0635094	0.0885135	-0.0616684	0.0367303	0.0245334	0.0502851	-0.0271763	-0.0392392	0.0460965	0.18013	0.99154	0.00812476	-0.00969856	0.0814493	0.0338854	-0.0323373	0.0267535	-0.0698257	0.143059	0.0170295	0.084386	0.129487	-0.0323068	0.103933	0.0882175	0.0753324	-0.0373614	-0.024425	0.0820314	-0.016155	0.105212	0.0443551	-0.0349034	0.0162013	0.016373
genus.Enterorhabdus.id.820	0.029321	0.079412	-0.0436172	-0.161713	0.0696739	-0.00374772	-0.190758	0.199241	0.0766464	0.0122618	-0.0209071	0.0135982	0.0669473	-0.0540371	0.236282	0.152508	0.0997067	0.0196929	0.375389	-0.00715265	0.0994213	0.0862004	-0.00821272	-0.0380905	0.00883314	0.20918	0.0388937	-0.043117	-0.0235531	0.238176	-0.051792	-0.0579735	0.0210275	-0.00680458	0.0214478	0.0515848	0.158872	-0.0449759	0.0033429	0.0310027	0.0775967	-0.0036198	-0.0158854	0.279366	0.16056	-0.00324832	-0.0742457	0.220991	0.0306149
genus.Epulopiscium.id.1998	0.0223603	0.0620439	0.0303247	-0.0370724	-0.0091124	-0.0244116	-0.0416386	0.0569406	-0.0401971	-0.0212597	-0.0122484	0.0572264	0.0248846	-0.0233009	0.133088	0.308803	0.0311766	0.00470123	0.0675091	-0.00267598	0.0391847	-0.00691579	-0.0265619	0.104111	0.0364068	0.0462766	0.0384274	-0.0105718	0.0226483	0.0768638	-0.000892264	-0.169238	0.0230517	0.0221893	-0.0396868	-0.0384319	0.0719412	0.00362834	-0.00676501	-0.0197512	-0.0299946	0.0480058	0.0150233	0.125871	0.28624	0.0222421	-0.00409706	0.0432759	0.00965269
genus.Erysipelatoclostridium.id.11381	-0.196459	0.110595	0.0632058	-0.118196	-0.0838727	-0.0437411	7.90771e-05	-0.185994	0.011484	-0.0388198	-0.034108	-0.0556872	-0.0576379	0.0718537	-0.205158	-0.0464522	-0.226065	-0.0594993	0.0562967	0.00427162	-0.0127038	-0.24492	-0.0204273	-0.00841868	-0.00513134	0.169183	0.179575	0.0715992	0.0562287	-0.00693778	0.0320506	0.271739	0.041373	0.0107589	0.0159692	-0.0520511	-0.123478	0.038699	-0.0223143	-0.0258397	-0.214091	0.00373664	-0.0890123	-0.151799	0.0342738	-0.074519	-0.100307	-0.369327	0.00166643
genus.ErysipelotrichaceaeUCG003.id.11384	-0.0882633	0.10268	0.0391615	-0.0501647	-0.014348	-0.0440021	-0.0780434	-0.0565083	-0.00476603	0.018489	-0.0219618	-0.0527372	-0.00304328	0.0800949	-0.0295202	-0.0520551	-0.190882	-0.00939757	0.133473	0.0570913	-0.0652736	-0.108513	-0.0257017	-0.161445	0.00233165	0.419451	-0.0683127	0.0491956	0.0206424	-0.0225046	0.00859955	0.330773	-0.00980226	-0.00891303	0.0442085	0.0356154	-0.089572	-0.0319974	0.0461662	0.0186695	-0.0919093	-0.0368205	-0.0583702	-0.090145	-0.0327098	-0.0400161	-0.0940191	-0.0745437	-0.00676636
genus.ErysipelotrichaceaeUCG004.id.11385	0.0631163	-0.099393	-0.0251746	0.0928227	0.153951	0.0600328	0.0421664	0.0927316	-0.0794875	0.0315382	-0.00883488	0.0941096	0.0448393	-0.0280107	0.190389	0.0110351	0.23762	0.127614	-0.0941252	-0.0377082	0.100396	0.159014	0.019211	0.037033	0.0108301	-0.0258498	-0.00327977	0.00516952	-0.00749278	0.0713916	-0.0302259	-0.164179	-0.105926	0.0146234	0.00857003	0.0254804	0.0759328	-0.0769101	0.0447951	0.0495929	0.161885	-0.00883487	0.018337	0.0958293	-0.0257694	0.103786	0.113515	0.10968	0.0457828
genus.ErysipelotrichaceaeUCG006.id.11386	0.033631	0.0203103	0.0200727	-0.0833786	-0.00496078	-0.00157052	-0.111196	0.111854	-0.0784805	-0.01127	-0.00649304	-0.0201038	-0.00919223	-0.00106366	0.033396	0.0542371	-0.00968129	-0.0243275	0.0388834	0.00487017	-0.0296908	0.00727471	0.0363167	-0.0275157	-0.0135968	0.0737194	0.00113163	-0.0236433	-0.0105677	0.0503014	-0.0239381	-0.0528863	0.024169	-0.0155329	-0.0329596	0.0157749	0.0135641	0.000282976	0.000431459	0.00282744	-0.010405	-0.00649303	0.0185943	0.139839	0.0399143	-0.0240206	-0.0778811	0.103862	0.0278234
genus.EscherichiaShigella.id.3504	0.0923351	-0.112428	0.0444128	0.0483341	-0.00859097	0.115528	0.143706	0.030412	-0.103497	0.00720718	0.0354742	0.0702392	-0.0097652	-0.0751693	0.0995801	0.0379916	0.1805	0.0159991	-0.125969	-0.0317642	0.0956339	0.181306	0.022202	0.936914	0.135521	-0.0966628	0.00321455	-0.0390196	0.0882369	0.083809	0.110084	-0.343182	0.0398298	-0.0233085	-0.0335442	0.00199748	0.094937	-0.0641124	0.0449545	0.0104994	0.106782	0.0386948	-0.106179	0.132864	-0.0222389	0.162878	0.166628	0.0135237	0.129124
genus..Eubacteriumbrachygroup.id.11296	-0.157984	0.173983	0.0146183	-0.145521	-0.140216	-0.0362439	-0.108678	-0.0947841	0.106904	0.0434338	-0.0181333	-0.111106	-0.00108654	0.0488008	-0.153185	0.00593859	-0.208692	-0.0544896	0.188972	0.0541523	0.0133854	-0.145842	-0.0650022	-0.0139155	-0.0128074	0.0465312	0.223648	0.0516096	0.0826132	0.176312	0.013484	0.175184	0.100807	-0.0309492	0.0425697	-0.0542642	0.0304988	0.0238078	0.0249971	-0.0362652	-0.130388	-0.00207244	-0.129234	-0.0508041	0.0672839	-0.0613755	-0.0882922	-0.175507	-0.0488452
genus..Eubacteriumcoprostanoligenesgroup.id.11375	0.139128	-0.011402	-0.0464314	-0.087185	0.0432571	-0.0220605	-0.0572258	0.0962856	0.0233804	0.00804754	0.0242346	-0.00718473	-0.00202436	-0.124624	0.305345	0.130708	0.243195	0.00443263	0.0880277	0.0501437	0.261609	0.161849	0.0139069	0.0644312	-0.0314087	-0.0439533	0.0837189	-0.049148	-0.00712067	0.39808	-0.0121945	-0.179674	-0.0687899	-0.0164394	-0.0587074	-0.0453398	0.146835	-0.0915419	-0.0267339	-0.00223942	0.162496	0.00550244	-0.0931569	0.213847	0.109974	0.00688697	0.0286261	0.106705	-0.0320712
genus..Eubacteriumeligensgroup.id.14372	0.216646	-0.181352	-0.0471561	0.236932	0.0888673	0.0282783	0.220827	0.11303	-0.160672	-0.00412655	-0.015773	0.0398564	0.0346813	-0.0794977	0.261204	0.131939	0.217116	0.0188701	-0.191373	-0.0555671	0.151776	0.197907	0.0257726	-0.00168583	-0.0199965	-0.141668	-0.124233	-0.100442	-0.0976719	0.0382647	0.00266296	-0.161689	-0.0714736	0.020257	-0.0198399	0.0338381	0.0139143	-0.0277957	0.00104845	-0.0244148	0.126573	0.0316024	0.17217	0.137195	0.00859317	0.0713807	0.220411	0.123943	0.0327744
genus..Eubacteriumfissicatenagroup.id.14373	-0.0679874	0.0940651	-0.0194736	-0.125027	-0.11126	0.000722768	-0.00625235	-0.0982548	0.0288503	-0.0269175	-0.0100031	-0.00377292	-0.0489435	0.00665385	-0.0587479	-0.0266563	-0.0586438	-0.0725723	0.0421415	0.014613	0.101612	-0.0950503	-0.021277	0.0380539	0.00559731	0.0369945	0.20399	-0.031109	0.100035	0.210009	0.0249764	0.132345	0.0107806	-0.0173631	-0.00365216	-0.0405761	0.039882	-0.0304529	0.00736835	-0.020168	-0.0577167	-0.0100203	-0.122904	-0.0361521	0.0410759	-0.0408052	-0.0232938	-0.205311	-0.00653695
genus..Eubacteriumhalliigroup.id.11338	-0.228001	0.294726	0.069593	-0.394381	-0.204613	-0.0274639	-0.377141	-0.141323	0.255637	0.0403019	0.0123122	-0.120898	0.00951709	0.117575	-0.178208	-0.0616898	-0.384589	-0.0394962	0.419938	0.094727	-0.0950854	-0.336817	-0.065123	-0.232739	-0.0193923	0.276519	0.09405	0.0629216	0.064797	0.0713885	0.0150321	0.621286	0.127301	0.0281834	0.0646428	0.0219048	-0.0312262	0.082179	0.0155653	0.00967474	-0.211608	-0.0457749	-0.13476	-0.118567	0.0625577	-0.115972	-0.400881	-0.173288	-0.0655907
genus.Eubacterium.id.1932	0.0291267	0.0564727	-0.0476634	-0.0594347	-0.0375315	0.00146581	-0.0282907	-0.0104604	0.0350833	0.0254235	0.0274803	-0.0251696	-0.0236807	-0.0207341	0.0378338	0.0512588	0.0401704	0.0140384	0.0971145	-0.00590515	0.022949	-0.0038469	-0.0362746	0.0594077	-0.0129409	0.0515206	0.532072	-0.0229084	0.0336125	0.123564	0.0112835	-0.0145037	-0.00740326	-0.0400153	0.00205876	-0.022593	0.141243	-0.0251502	-0.0258468	-0.0211684	0.0357504	0.0311307	-0.0718624	0.106953	0.0514171	0.0413005	-0.00634241	-0.0859599	0.026032
genus..Eubacteriumnodatumgroup.id.11297	-0.0293569	0.0424521	-0.00539897	-0.000317856	-0.0947964	-0.00519463	0.0534524	-0.0872952	0.00450594	-0.0127035	0.00409133	0.0126081	-0.0234259	-0.025115	-0.0743282	-0.0145127	-0.026353	-0.0102014	0.0462505	0.0150134	0.125355	-0.00780335	-0.0653605	0.0873744	-0.024482	0.0201667	0.1942	0.0114652	0.0768385	0.235139	0.0387283	0.0410648	0.0277181	-0.0605278	-0.0432387	0.0145168	0.0209592	-0.0371098	0.0267888	0.0153253	-0.0245062	0.0312329	-0.111281	0.0475883	0.00712443	-0.000886807	0.0389967	-0.176782	-0.0221119
genus..Eubacteriumoxidoreducensgroup.id.11339	0.237655	-0.212885	-0.0595697	0.239632	0.158314	0.0493453	0.213819	0.23012	-0.189244	-0.00378659	0.0177777	0.0716062	-0.0533491	-0.217691	0.453016	0.0515376	0.449852	0.000635694	-0.106465	-0.0912435	0.319066	0.392968	0.0716568	0.0572986	-0.0929589	-0.112218	-0.0510055	-0.143537	-0.0757491	0.297341	-0.0505434	-0.2042	-0.174143	0.00684707	-0.0492418	0.019198	0.194751	-0.165582	-0.0170456	-0.00732716	0.352011	0.0183726	-0.0144674	0.328929	-0.039226	0.0583553	0.374399	0.184394	0.0284778
genus..Eubacteriumrectalegroup.id.14374	-0.0955836	0.0399143	-0.0138704	-0.0373952	-0.0672756	-0.0752856	-0.0406877	-0.107696	0.0441602	0.0317503	0.0214494	-0.0487968	0.00461407	0.0813204	-0.177004	-0.0479003	-0.231351	-0.00765317	0.00160768	0.00627784	-0.124232	-0.196499	-0.0662814	-0.19621	-0.034058	0.0586969	-0.13417	0.0331893	-0.0378023	-0.215723	-0.0238397	0.379912	0.0403888	0.00734732	0.0252659	-0.0107117	-0.110602	0.0110733	0.0201929	-0.0199011	-0.123332	-0.0356334	0.0605353	-0.164828	-0.0409133	-0.0924777	-0.136801	-0.123343	-0.0321058
genus..Eubacteriumruminantiumgroup.id.11340	0.10722	-0.0999697	-0.00452619	0.0411918	0.131036	0.00448722	-0.0746236	0.188006	-0.0454173	0.0156543	-0.00543628	0.038658	-0.0240872	-0.0573094	0.290069	0.165855	0.232392	0.0115243	0.0158965	-0.013999	0.187239	0.113552	-0.00438293	-0.0233995	0.00669082	-0.0270736	-0.0527698	-0.0529489	-0.0302795	0.107359	0.0038988	-0.161203	-0.0919114	0.0274795	0.0172214	0.0355989	0.0979079	-0.0766513	-0.054009	0.0127931	0.129148	-0.0169039	0.0856405	0.212603	0.114324	0.0660197	0.0408156	0.258494	0.0217114
genus..Eubacteriumsaphenumgroup.id.14363	0.0243606	0.0530181	-0.00693419	-0.0300331	-0.0189279	-0.0106128	-0.0333346	0.0257569	-0.0389879	0.163206	-0.00243351	0.0354058	-0.00344513	0.0449361	0.0245671	-0.00256288	0.0143354	-0.00911764	-0.0304391	-0.0173989	-0.00627968	-0.0111776	-0.00527732	-0.00173856	0.0098059	0.0267387	0.00875838	0.056106	0.0315506	0.0132422	-0.0161215	-0.00696614	0.0463843	-0.00582152	0.0146933	-0.00763565	0.00858517	0.0406795	-0.0102052	-0.00978298	0.0148802	-0.00243351	0.0366509	-0.00369888	-0.0253276	-0.00900261	-0.014995	-0.00459928	-0.010101
genus..Eubacteriumtenuegroup.id.14380	-0.000360237	0.0138329	-0.0125404	-0.00517104	-0.0342308	0.0181754	0.00442786	0.0589593	0.0234274	-0.00763882	-0.00440097	0.028967	-0.00623048	-0.0463894	0.0363757	0.0694135	0.0504542	-0.0164891	0.0381803	-0.00732915	0.0601989	0.0555087	-0.00954397	0.012021	-0.00111215	0.0172869	0.0107159	-0.0131368	-0.0381783	0.0746149	0.0244823	-0.0423981	-0.00293274	-0.0105282	-0.00445266	-0.013809	0.0721226	-0.00894069	0.0607129	-0.0176924	0.0262573	-0.00440097	-0.0401315	0.0195792	0.0840841	-0.0162811	0.0313029	0.00779643	-0.0182676
genus..Eubacteriumventriosumgroup.id.11341	-0.043054	-0.00144449	-0.0106833	0.00768081	-0.00569103	-0.0494831	0.0655465	-0.124147	-0.0125781	0.0132652	-0.00862108	-0.0607124	-0.0185704	-0.00201708	0.0538725	0.0972747	-0.096142	0.0170267	0.0367498	0.0233563	0.00921364	-0.0673024	-0.00044279	-0.0799483	-0.0109473	0.0210983	-0.0688056	-0.0476387	-0.0791302	-0.0256558	-0.0184941	0.110354	0.00134124	0.0440963	0.0220577	-0.0381302	-0.032754	0.00207414	-0.00136069	-0.0179014	-0.0193667	-0.00242652	0.0561158	-0.0117327	0.0709578	-0.042869	0.0174194	-0.0612793	-0.00508831
genus..Eubacteriumxylanophilumgroup.id.14375	0.174996	-0.254616	-0.0860681	0.27896	0.179623	0.0565464	0.272683	0.142736	-0.209548	-0.0272461	0.0117917	0.0465647	0.000713174	-0.145442	0.372238	0.0866318	0.403609	-0.0223696	-0.214124	-0.0790994	0.296078	0.234602	0.0104927	0.00425174	-0.0703062	-0.184988	-0.105826	-0.145264	-0.143942	0.128066	-0.0600867	-0.183002	-0.13117	0.0112656	-0.0659587	0.000164712	0.0800884	-0.120922	-0.00940841	-0.0435053	0.261914	0.0388698	0.0891836	0.218799	-0.0286089	0.0795256	0.337526	0.0784429	0.0245955
genus.Ezakiella.id.11289	0.064721	0.0377129	-0.00141644	-0.0206407	-0.00494194	0.00944242	0.0378274	0.0355922	-0.0111428	0.00364172	0.0359363	0.164201	0.0149465	-0.0539791	0.0788293	0.0273047	0.0286295	-0.0133417	0.0353162	0.0668005	0.0415355	0.0657024	-0.0321409	0.00915322	-0.0430048	0.0492203	0.0435723	-0.0193682	0.595307	0.0555213	0.039473	-0.0177836	0.0420918	-0.0114995	0.040295	-0.0302018	0.0525823	-0.0398165	0.00347233	-0.0467401	0.0131815	0.0866224	-0.0266108	0.0521059	0.0309047	0.00268853	0.0407496	0.0182687	-0.00883635
genus.Faecalibacterium.id.2057	0.174869	-0.186076	-0.0584963	0.367127	0.118376	-0.0409862	0.25271	0.0492385	-0.0784779	-0.0383894	-0.0294713	-0.00289953	-0.000144596	-0.0115904	-0.0566933	-0.0344091	-0.00813106	0.0513052	-0.206709	-0.0353786	-0.0235829	0.153597	0.0134033	-0.219739	-0.0266967	-0.132639	-0.246109	-0.0233401	-0.154008	-0.264975	-0.0903877	-0.111694	-0.0793003	0.0458745	-0.00477157	0.0204219	-0.166736	0.01129	-0.0333158	0.00413602	0.0912682	-0.0207598	0.219265	-0.051698	-0.132109	-0.0325608	0.213685	0.207503	-0.0161689
genus.Faecalicoccus.id.11391	0.0241554	0.0321781	-0.0103646	-0.0319196	-0.0431895	0.00812938	0.0161817	-0.0259511	0.00647136	0.0542481	-0.0115449	-0.0120539	-0.0163441	-0.0096437	-0.0118051	0.0519724	-0.0459989	-0.0065614	0.0787804	0.0283877	0.00611957	0.0256708	-0.0250362	0.0904087	-0.046037	0.0448363	0.0802016	0.0149632	0.0459349	0.0627579	-0.014199	-0.0464217	0.0270596	-0.000401422	0.0554838	0.00410519	0.0833234	0.0180947	-0.00215388	0.0177129	-0.0370629	-0.0115449	-0.0173285	0.0307799	0.0287355	-0.00696476	0.0246471	0.00159382	0.0167177
genus.Faecalitalea.id.11392	-0.0947876	0.0486256	0.0790018	-0.0345423	-0.11128	0.0304655	0.0231284	-0.135502	-0.0488797	0.0174581	-0.0202794	-0.0748196	-0.0287097	0.0591436	-0.237847	-0.0986533	-0.179567	-0.0556465	0.00557811	0.0673952	-0.0854935	-0.0642652	-0.00687599	0.0169491	0.00283964	0.103979	0.150746	0.0398444	0.0822719	-0.049165	0.0744735	0.201203	0.0227927	0.0184863	-0.00106313	0.053141	-0.0727063	0.00169862	0.0536984	0.0346354	-0.123252	0.0208546	-0.0902626	-0.0610027	-0.074043	-0.0381905	-0.0382903	-0.155958	0.00715725
genus.FamilyXIIIAD3011group.id.11293	0.141837	0.0237503	-0.0620699	-0.118315	0.0509854	0.0385995	-0.1286	0.205812	0.0269614	-0.0351883	-0.0243537	0.0421773	-0.0204999	-0.174569	0.471151	0.216431	0.359496	0.0201541	0.217229	-0.0191666	0.272595	0.143882	0.0514431	0.0628243	-0.0411523	0.0457023	0.124145	-0.0862705	0.0110588	0.799843	-0.017547	-0.172282	-0.120028	-0.033802	-0.0212923	-0.00704189	0.293648	-0.100039	-0.00604175	0.00195492	0.221353	0.0175333	-0.141866	0.329075	0.232666	0.0339188	0.00667275	0.117739	0.0155017
genus.FamilyXIIIUCG001.id.11294	0.152859	-0.0631878	-0.0536258	0.0893978	0.0420923	-0.0306816	0.0987621	0.102611	-0.124328	0.0256815	0.0018619	-0.00995766	-0.0174233	-0.148329	0.190467	0.0387224	0.113291	-0.00978967	0.080569	-0.0573319	0.250939	0.1674	-0.0363528	-0.0139184	-0.0419622	0.00616637	-0.00192159	-0.0216091	-0.0665155	0.518466	-0.0550903	0.012803	-0.0321335	-0.0425248	0.029723	0.00678258	0.060897	-0.0663739	-0.0184382	-0.0372316	0.0696728	-0.0123508	-0.0807307	0.239769	-0.00920145	-0.031377	0.161868	0.10811	-0.00440118
genus.FamilyXIIIUCG002.id.11295	0.0119355	-0.0161712	-0.0139271	-0.00149752	0.0227215	-0.0213155	-0.00704274	0.052147	0.0338474	-0.00848353	-0.00488764	-0.00452031	-0.00691946	-0.0358072	0.0978108	0.0318617	0.115468	0.0208537	-0.00199613	-0.013135	0.083284	0.0705513	-0.0105994	-0.00715196	-0.0137443	-0.0170522	0.0514905	-0.019492	0.0237568	0.123076	0.0164633	-0.0735036	-0.0647148	-0.0116924	-0.0272392	-0.015336	0.0509116	-0.00326407	-0.0204969	0.0178717	0.0466768	-0.00488764	0.0129398	0.0615089	0.0113921	-0.0180815	0.0268176	0.0243579	-0.0202876
genus.Fastidiosipila.id.2058	-0.0307403	-0.0202094	-0.00600307	-0.0205393	-0.0163863	-0.00918772	-0.0226002	0.0161867	0.025037	-0.0036567	-0.00210674	-0.0127948	-0.00298253	0.0139638	0.00863544	-0.0120938	-0.0176477	-0.00789334	0.0120338	-0.0150626	0.00133879	0.0474398	-0.00456869	-0.00932798	0.0165741	-0.0156179	-0.0351819	0.0706388	0.0534636	0.0373312	0.0390636	0.00141135	0.0301659	-0.00503982	-0.0198796	-0.00661034	0.0184967	-0.0224421	-0.00883487	-0.00846934	0.0315405	-0.00210674	-0.0335597	-0.0201254	0.00546076	-0.00779375	-0.0162315	-0.0322088	-0.00874467
genus.Finegoldia.id.1940	-0.00248883	0.0432538	0.0668533	0.0194859	-0.0560106	0.0281671	0.00650238	-0.0291477	0.0329485	-0.0194096	-0.0111825	0.0511944	-0.0158311	0.0147544	-0.0306652	-0.00554497	-0.0560103	0.0326404	0.00668043	0.138686	0.0191635	0.0123388	0.00820392	0.0596691	0.0494587	0.0204569	0.0575609	0.00287914	0.450345	-0.00370899	0.0478288	0.010016	0.0242152	0.0026907	0.0185321	0.0497177	-0.0113918	0.0469327	-0.014528	0.00677465	-0.0266171	-0.0111825	-0.064147	-0.0833581	0.0273996	-0.00379105	-0.0256859	-0.0321948	0.0188874
genus.Flavonifractor.id.2059	0.01528	-0.0654332	-0.0158058	0.176665	-0.109665	-0.0456288	0.31054	-0.192483	-0.0850233	-0.0414434	0.0063956	0.0250233	-0.0258952	0.00465365	-0.323687	-0.217335	-0.168108	-0.0276009	-0.150998	-0.0496233	-0.0310672	0.056941	-0.0415466	0.0676368	-0.00561319	-0.017346	0.0929307	-0.0277492	0.117582	-0.0458765	0.0331624	0.106686	-0.01823	-0.0258614	-0.0538562	-0.0382438	-0.148871	-0.028404	-0.0233138	-0.049962	-0.0794303	0.0451777	-0.147025	-0.139475	-0.15874	-0.0213416	0.187013	-0.182746	-0.0434144
genus.Fusicatenibacter.id.11305	-0.192489	0.180911	0.0288341	-0.21271	-0.0744925	-0.0179153	-0.233416	-0.120699	0.217083	0.0337272	0.0173266	-0.0840023	-0.0503076	0.0818262	-0.124898	0.0456423	-0.254997	-0.00461237	0.182878	0.0273423	-0.0814608	-0.29592	-0.0211475	-0.210632	-0.00347798	0.121998	-0.0314206	0.0566572	0.0224999	-0.0437905	-0.00131797	0.508048	0.0775249	0.0130479	0.0582618	0.0465382	-0.127092	0.0454187	0.0670302	0.00863859	-0.159262	-0.035015	-0.0449262	-0.144887	0.0991329	-0.0600996	-0.28909	-0.205342	-0.0247018
genus.Fusobacterium.id.2210	0.00519066	0.0645613	0.100822	-0.0196552	-0.0445342	-0.00790281	-0.0323196	0.00470603	-0.0113082	-0.024116	-0.013894	-0.00561939	0.0215548	0.117897	0.0155293	-0.010877	-0.0273108	0.0248427	-0.0109791	0.118228	-0.0418985	0.00114824	0.0485537	0.10563	0.0211317	0.0593668	0.0356121	0.095085	0.153074	-0.0346916	0.994777	0.0014306	0.0486083	0.0608001	0.0075522	0.0629726	0.000151114	0.0750665	0.0513245	0.0577383	-0.0395892	-0.013894	0.0834158	-0.0129031	0.00713896	-0.00591054	-0.0319713	0.00396922	0.0408216
genus.Gallicola.id.1941	-0.00882301	0.0230091	-0.00693419	-0.0225087	-0.0189279	-0.0106128	0.0013514	-0.0129416	0.00112635	0.163206	-0.00243351	-0.0147793	-0.00344513	-0.0256509	0.0107632	-0.0290944	0.00100538	-0.00911764	0.0275593	0.0260983	0.039219	-0.0291074	-0.00527732	0.00952991	-0.0285422	-0.00395772	-0.0195635	-0.0203619	0.107358	0.0363959	-0.0161215	0.0279289	0.0315857	-0.00582152	-0.022963	-0.00763565	-0.0291507	-0.025923	-0.0102052	-0.00978298	-0.0379937	-0.00243351	0.00183348	0.0168323	-0.025215	-0.00900261	0.0162499	-0.0165186	-0.010101
genus.Gardnerella.id.437	0.0137137	0.00560312	-0.00918274	-0.0259084	0.00914905	-0.0140542	-0.0230457	0.0188246	0.031555	-0.00559355	-0.00322263	0.0183779	-0.00456229	-0.00616978	0.0178686	0.0243887	-0.00578753	-0.0120742	0.0380926	-0.0230408	0.0126453	0.0312131	-0.0069886	-0.0275091	0.0371854	0.0303933	-0.0137021	0.0597724	0.0566033	0.0149334	0.0505174	0.00849814	0.0615597	-0.00770927	-0.00514653	-0.0101117	0.0354093	-0.00719884	-0.0135145	-0.0129553	-0.0144452	-0.00322262	-0.0171546	0.0226092	0.00802127	-0.0119219	-0.0164178	-0.00572659	-0.0133765
genus.Gelria.id.2134	0.160802	-0.183957	-0.0186155	0.197099	0.0751707	0.053311	0.222037	0.175049	-0.130314	0.00459379	-0.0214958	0.0433072	-0.0047978	-0.142933	0.319477	-0.0152624	0.436908	0.0184838	-0.112384	-0.0510438	0.183076	0.277845	0.091441	0.173604	-0.0904241	-0.152599	0.0737601	-0.0819149	-0.0494045	0.177224	-0.0430999	-0.31981	-0.133016	-0.00328866	-0.0703221	-0.0558165	0.274527	-0.0957573	-0.0395206	-0.0770514	0.263993	0.0659805	-0.0270938	0.284199	-0.0635439	0.155831	0.31762	0.105371	0.0914243
genus.Gemella.id.1733	-0.090346	0.196624	0.168991	-0.0653914	-0.0145424	-0.0243286	-0.0733957	-0.0397181	0.021481	-0.0305967	-0.0176278	0.0292792	0.0776702	0.212745	-0.140909	0.0148373	-0.144947	-0.0147876	0.0474617	0.0735268	-0.1015	-0.121616	-0.0176183	-0.0312415	0.0815091	0.0982788	-0.0222032	1	0.0757469	-0.0700433	0.0936359	0.0794567	0.0760762	0.0165141	0.0770202	0.0383017	-0.082049	0.154021	0.0222402	0.0372978	-0.0708766	-0.0176278	0.116611	-0.0962282	0.0126793	-0.0410658	-0.115383	-0.0403157	-0.0291425
genus.Gordonibacter.id.821	-0.157608	0.127749	-0.0284586	-0.138545	-0.133102	-0.00344442	-0.0789393	-0.184391	0.0388754	-0.0188755	0.00157648	-0.0624763	-0.0242092	0.0121344	-0.127821	-0.0243347	-0.175717	-0.0136786	0.118564	0.0322686	-0.00954396	-0.218735	-0.0476839	-0.0818672	0.00617431	0.092358	0.179807	0.0404311	0.11442	0.0949732	0.0332727	0.262729	0.0371937	-0.0215692	0.0010179	-0.0268613	-0.0293413	0.057368	0.018436	-0.0237543	-0.161055	0.00894807	-0.129756	-0.15264	0.0462445	-0.0211006	-0.119696	-0.296979	-0.0133548
genus.Granulicatella.id.1821	-0.117354	0.248611	0.0576687	-0.0685868	-0.0479602	-0.0172847	-0.142918	-0.074613	0.0586471	0.0334435	-0.0199955	-0.00728482	0.126561	0.902904	-0.173786	-0.0326466	-0.199434	0.0151069	0.0737332	0.06734	-0.137793	-0.152704	-0.000787204	-0.091388	0.0514674	0.122852	-0.0101297	0.226646	0.0120069	-0.166905	0.0956063	0.136136	0.0720226	0.0583125	0.0809896	0.0297464	-0.107317	0.232605	0.0644142	0.0467428	-0.12037	-0.0199955	0.171432	-0.166158	0.0405546	-0.0399438	-0.18211	-0.0517293	-0.0135224
genus.Haemophilus.id.3698	0.0112411	0.081717	0.00202712	0.0780248	0.104648	0.0285744	0.0196672	0.0186188	0.00866654	-0.044308	0.00311696	0.0727035	0.0756593	0.207624	0.0672761	0.16623	0.0278064	0.0761526	-0.0825268	0.070387	-0.0520676	-0.00640036	0.0370842	-0.0766248	0.0747797	-0.026573	-0.148129	0.11694	-0.0321455	-0.194439	0.0758757	-0.124536	0.0458317	0.0746115	0.115066	0.0270624	-0.0522078	0.227848	0.024444	0.130079	-0.0440005	-0.00984358	0.99647	-0.057053	0.132582	-0.0388424	-0.0224725	0.116541	-0.00414696
genus.HafniaObesumbacterium.id.14636	0.00191562	0.0500795	0.0331714	-0.0322865	0.00754912	-0.00171126	-0.0328129	0.00758316	0.0199143	-0.0156433	-0.00901263	0.00407883	-0.0127592	0.0293892	-0.00697329	0.095973	-0.0484353	0.0552234	0.034577	0.0650238	-0.0457624	-0.0217701	0.0576011	0.0543912	0.128194	0.0676354	-0.0105606	0.0476216	0.0035906	-0.0557241	-0.007156	-0.00841089	0.0574514	0.0129683	0.0767891	0.0252217	0.0112479	0.0629329	0.0215255	-0.0362318	-0.0186369	-0.00901262	0.054471	0.00858817	0.0712433	-0.0333416	-0.0289366	0.024904	0.0230971
genus.Holdemanella.id.11393	0.0797592	0.0339068	-0.0271641	-0.0288303	0.0720567	0.014547	-0.142972	0.221989	-0.00707933	0.010348	-0.0229811	0.0522154	0.0499566	0.00305756	0.191312	0.107786	0.107358	0.0354911	0.123381	0.00101034	0.00528993	0.0950464	0.0242296	-0.00578417	-0.00357693	0.412498	-0.101942	0.0107957	-0.0565764	0.080594	0.0225637	-0.135971	0.0517453	0.0222083	0.0611248	0.0209127	0.101462	0.0266941	-0.0044822	0.0463498	0.0775445	-0.0174785	0.0485244	0.211792	0.117206	0.0195368	-0.0281187	0.296746	0.0317741
genus.Holdemania.id.2157	-0.0238519	0.0135575	0.0354979	0.0561204	-0.0610057	-0.00757593	0.137228	-0.127528	-0.137978	-0.0239404	-0.0192006	-0.0127608	0.00164872	0.0163484	-0.165031	-0.115896	-0.164163	-0.0151367	-0.0473173	0.0258141	-0.0151435	-0.0122146	-0.0105659	-0.0904152	-0.0533344	0.149513	0.0440069	0.00492461	0.0245044	-0.0331905	0.00696702	0.164148	-0.00098047	0.0398509	-0.0264657	0.0432522	-0.162358	-0.0302555	0.0442387	0.000495335	-0.0712022	-0.00976399	-0.0489013	-0.117888	-0.121157	-0.017245	0.0655363	-0.145209	-5.10286e-05
genus.Howardella.id.2000	0.105221	0.0326367	-0.0352336	-0.048208	-0.013042	-0.0130704	-0.110481	0.155906	0.0343496	0.0111296	0.000289101	0.0450807	0.00214086	-0.0128552	0.122426	0.111736	0.0650409	0.0180016	0.152917	-0.0243441	0.0220015	0.0522965	0.0145159	0.000227911	0.00948377	0.147698	-0.0419499	-0.0179725	-0.0217932	0.112723	0.0182512	-0.0933483	0.0798207	-0.00266951	0.0392689	0.0520221	0.118234	-0.0200845	-0.0168861	0.0580293	0.0318369	-0.00584434	0.0366179	0.174562	0.10507	0.0316913	-0.0263478	0.189822	-0.0193603
genus.Hungatella.id.11306	0.0358764	-0.0488245	-0.0268376	0.142814	-0.112669	0.00315868	0.244433	-0.0637674	-0.0765176	0.00117044	-0.0315452	0.103388	-0.00802535	-0.0331446	-0.135352	-0.140386	-0.0116537	-0.0235006	-0.146885	-0.0164504	0.0227967	0.123812	-0.0172674	0.15592	0.000668876	-0.0571907	0.0688697	-0.0181569	0.120547	0.0524799	0.0925965	-0.0419085	0.0093784	-0.0277792	-0.00966543	-0.0139519	-0.0126962	-0.0175382	-0.0320506	0.00740136	0.00101714	-0.0315452	-0.0684914	-0.0474981	-0.140982	0.0119405	0.198279	-0.101898	0.0154229
genus.Hydrogenoanaerobacterium.id.2060	0.161955	-0.15995	-0.0309717	0.163741	0.0883603	0.120881	0.147829	0.140316	-0.14482	0.0114681	-0.0208928	0.0836522	0.00185612	-0.0781042	0.291617	0.041975	0.389755	0.0208484	-0.169097	-0.0429724	0.235375	0.282263	0.0278664	0.173895	-0.0307167	-0.145822	0.0850733	-0.104885	-0.0208591	0.234919	0.0246367	-0.27179	-0.140561	-0.0161285	-0.0880747	0.0234692	0.190571	-0.0913341	0.035554	0.0224774	0.277824	0.0595419	-0.0572453	0.257172	-0.0338782	0.110215	0.256973	0.0235508	0.0830296
genus.Intestinibacter.id.11345	-0.120682	0.201149	0.0133225	-0.179749	0.00918447	-0.0105667	-0.21632	-0.011813	0.247088	-0.0605193	-0.00352526	-0.0322737	0.0154739	0.0297734	0.156652	0.652102	-0.0503077	0.00941876	0.198143	0.0321435	0.0729674	-0.158262	-0.0103918	0.045423	0.109759	0.137775	0.0448213	-0.0101233	0.0656813	0.13908	-0.00354033	-0.0913329	0.104547	0.00934285	0.0620383	0.00987047	0.0583646	0.0202294	-0.00100998	-0.000250415	-0.122015	0.00724	0.145221	0.049139	0.867765	-0.0257479	-0.212504	-0.0678089	-0.0247423
genus.Intestinimonas.id.2062	0.172773	-0.158766	-0.0735234	0.0865087	0.0942784	0.000705294	0.16185	0.194523	-0.0819902	-0.038714	-0.0120797	0.0285234	-0.00741761	-0.135055	0.289058	0.0786566	0.253215	0.0173138	-0.0226308	-0.039785	0.224316	0.262594	0.0153685	0.0945277	0.0195422	-0.0658722	0.0721236	-0.118494	-0.0237813	0.278074	-0.0261602	-0.209149	-0.0865183	-0.0224476	-0.0336975	0.00133512	0.167029	-0.0539541	-0.061466	0.0117913	0.160147	0.0118736	-0.0261	0.294317	0.0539734	0.0704146	0.236947	0.160428	0.0561603
genus.Isobaculum.id.1822	0.0479055	0.0563649	-0.0109871	0.0398039	0.0239363	-0.0168157	0.0200584	0.0164779	-0.0273046	-0.00669264	-0.00385585	0.00836708	-0.00545874	0.172439	-0.0208273	0.02915	0.0200372	-0.0144467	-0.0432627	0.0306015	-0.000164533	0.032029	-0.00836181	0.0400984	0.113176	0.0387823	-0.00935257	0.0163375	-0.0056607	-0.0363962	0.00540381	-0.0442986	-0.00071135	-0.00922409	0.0609679	-0.0120985	-0.00564782	0.0422459	-0.01617	-0.0155009	0.0164124	-0.00385584	0.0449441	-0.00208389	-0.0188673	-0.0142644	0.0189291	0.00824931	-0.0160049
genus.Klebsiella.id.3507	-0.00833863	0.0349284	0.0849084	0.0184398	-0.0062452	-0.0164904	-0.00704202	0.00947784	-0.00872928	0.00218582	-0.0151119	0.0144712	0.0522625	0.085796	-0.0679719	-0.0143184	-0.00756704	0.0689234	-0.0617977	0.0759032	0.00181996	-0.0230533	-0.00705861	0.196706	0.167928	-0.0345224	-0.0315505	0.066115	0.0498562	-0.0733652	0.0683447	-0.0658694	0.0775638	0.0474677	0.0548883	0.00050151	0.0124277	0.0666415	-0.013935	-0.00782177	-0.0416236	0.0365928	0.0649055	-0.0100794	-0.038798	-0.0137453	0.00872934	0.0213824	0.0259777
genus.Kocuria.id.642	0.0168558	0.0280221	-0.00693418	0.0261987	-0.0189279	-0.0106128	-0.0038186	-0.0262549	0.0204676	-0.00422387	-0.00243351	-0.0147793	-0.00344513	0.0369761	-0.0461192	-0.0315447	-0.0273158	-0.00911764	0.0223388	-0.0173989	-0.0345646	-0.0178018	-0.00527732	0.00820794	0.0340057	0.0202479	0.0284393	0.0178452	0.00540551	-0.0259692	0.0340732	-0.0126073	0.00624307	-0.00582152	-0.022963	-0.00763564	0.00497147	0.105178	-0.0102052	-0.00978298	-0.0379936	-0.00243351	-0.0138808	-0.0575751	0.0119523	-0.0090026	-0.0404184	-0.0389219	0.0606575
genus.Lachnoanaerobaculum.id.2003	0.0252224	0.0547313	0.0397666	0.0262574	-0.0128878	-0.0206314	0.00602596	-0.0376407	0.0225051	-0.00821126	-0.00473078	-0.00273328	-0.00669739	0.0594461	-0.0181589	-0.00450772	-0.0408337	-0.0177248	-0.031815	-0.0112904	-0.0181333	-0.0243942	-0.0102592	0.00706275	-0.0554864	0.0188256	0.0301196	0.0226597	0.0171824	-0.0576189	0.0188037	0.00390918	0.00396362	-0.0113171	0.0464993	-0.0148438	-0.0370758	0.0655404	0.01652	0.0568397	-0.0163884	-0.00473077	0.116497	-0.0452092	0.0213674	-0.0175012	-0.0175782	-0.0105796	-0.0196365
genus.Lachnoclostridium.id.11308	0.0946135	-0.0872227	-0.0192994	0.30304	-0.0878816	-0.0354586	0.303587	-0.145698	-0.18641	0.0076826	-0.0283957	-0.0323993	-0.00652034	0.0366622	-0.371613	-0.359027	-0.186759	-0.055756	-0.234992	-0.00668981	-0.112331	0.1464	0.0159743	-0.0585126	-0.0620425	-0.0159845	-0.0117084	0.025104	0.0277461	-0.197347	0.0308111	0.205355	-0.0114567	0.00184916	-0.0332233	0.0176274	-0.268665	0.00181533	0.0111293	0.00938768	0.00188993	0.00916622	-0.0628935	-0.182941	-0.311462	-0.0631402	0.184188	-0.0198338	-0.0574073
genus.LachnospiraceaeAC2044group.id.11313	0.0780854	-0.0355118	0.0337672	0.067546	0.138251	0.0223184	0.0237099	0.0729106	-0.0662187	-0.0151795	-0.00874538	0.0208234	-0.0123809	-0.022919	0.134073	0.0132665	0.157784	0.0828281	-0.0352101	-0.0485056	0.109633	0.142167	0.0592917	0.0265187	-0.0388812	-0.0283686	-0.00160197	-0.0278579	-0.0201254	0.0966157	-0.0312475	-0.0857748	-0.0299759	-0.020921	-0.00970082	0.0272593	0.0847475	-0.0221149	0.00502714	-0.0133937	0.107796	-0.00874538	0.0422554	0.0951782	-0.00725546	0.0371625	0.0634971	0.0747541	-0.0160858
genus.LachnospiraceaeFCS020group.id.11314	-0.0704625	0.117274	0.00926559	-0.220546	0.0563947	-0.0314493	-0.302677	0.0577195	0.154487	0.0317846	0.0276633	-0.0566895	-0.0329559	0.0289886	0.2007	0.26377	-0.100432	0.00505697	0.24894	0.037025	0.0505018	-0.187397	-0.0117759	-0.204703	-0.0174119	0.193748	-0.100342	0.00463199	-0.070053	0.0616505	-0.034861	0.243029	0.0582375	0.0384586	0.0888697	0.0343686	0.024741	-0.00299257	0.00353027	0.0306772	-0.0610743	-0.032519	0.109905	0.0222571	0.286291	-0.0970085	-0.257605	0.0766585	0.00308942
genus.LachnospiraceaeNC2004group.id.11316	0.0636952	-0.091805	-0.0540608	0.0683091	0.128771	0.0235558	0.0399895	0.140768	-0.0378941	0.000280416	0.068786	0.0372704	-0.0262189	-0.185095	0.513749	0.142217	0.299194	-0.00419063	0.0500742	-0.0672624	0.27186	0.152437	0.0408327	-0.0363823	-0.0619948	-0.0447984	-0.00322053	-0.149697	-0.054056	0.261982	-0.0687095	-0.0393145	-0.155476	-0.0249098	-0.0253068	0.0156406	0.200985	-0.138659	0.0218982	-0.00562915	0.227258	0.0182661	-0.0168298	0.221893	0.105372	0.0040403	0.153142	0.0219984	0.0158563
genus.LachnospiraceaeND3007group.id.11317	0.0523756	-0.0694638	0.0173474	0.141822	0.0784777	-0.0156873	0.00105558	0.0417825	-0.0476073	-0.032214	-0.013785	-0.00284361	-0.00716706	-0.0516934	0.168553	0.0763548	0.0826681	-0.00684234	0.0111602	-0.00889657	0.148022	0.0670855	0.01952	-0.127453	-0.0714931	0.0294247	-0.121946	-0.0542146	-0.0444472	0.0368596	-0.0502117	0.135809	-0.0856192	0.0361196	-0.0175911	0.0271202	-0.0517884	-0.0693783	0.0468293	-0.0179025	0.0896812	-0.00550347	0.0754664	0.0574902	0.0816574	0.00199061	0.0267867	0.00112591	-0.0175121
genus.LachnospiraceaeNK3A20group.id.11318	0.0646226	0.0118213	-0.0104195	0.00961486	0.0526198	-0.0159471	-0.0679996	0.0742191	-0.0167499	-0.00634693	-0.00365667	0.0143193	-0.00517677	-0.0138555	0.0157201	0.000495953	0.0160684	-0.0137005	0.0244158	-0.0261441	0.0203704	0.0560244	0.170933	-0.0419221	0.0199667	0.00963394	-0.0188109	-0.004973	-0.0260081	0.0402976	0.00655852	-0.05511	-0.0130144	-0.00874761	-0.00939196	0.050598	0.00260407	-0.012823	-0.0153347	-0.0147002	0.0178771	-0.00365667	0.00135657	0.0668876	-0.0114885	-0.0135276	-0.0406213	0.097646	-0.0151781
genus.LachnospiraceaeNK4A136group.id.11319	0.205884	-0.254459	-0.0447415	0.338784	0.142514	-0.0212352	0.336103	0.0680857	-0.284767	-0.0428004	0.0224919	0.0253251	-0.0102152	-0.0899566	0.123005	-0.0520581	0.161284	0.0190356	-0.296067	-0.0599394	0.137854	0.208345	-0.000841194	-0.0938601	-0.0919108	-0.1857	-0.197539	-0.0987594	-0.149079	-0.0457117	-0.11609	-0.0771999	-0.0762213	0.0378115	-0.0423633	-0.0303821	-0.12472	-0.0554257	-0.0365098	-0.0291142	0.12792	0.00575239	0.118147	0.0718424	-0.185849	-0.0182592	0.321994	0.130361	-0.0145499
genus.LachnospiraceaeNK4B4group.id.11320	0.104251	-0.136624	-0.00663116	0.0854209	0.194885	0.0746078	0.0555121	0.183655	-0.117257	-0.00489551	-0.0181982	0.0549479	0.00612153	-0.0884051	0.300357	0.0752606	0.273996	0.024569	-0.0757112	-0.0480678	0.0955315	0.167327	0.00170751	0.00639007	-0.0305394	-0.0200612	-0.00862564	-0.0502352	-0.0523825	0.100041	-0.0288465	-0.154433	-0.0517412	-0.0245717	-0.0207248	0.0172607	0.127194	-0.0619901	-0.0295579	0.00835277	0.171326	-0.0181982	0.0623125	0.180888	0.0558743	0.068353	0.133598	0.108671	0.0377902
genus.LachnospiraceaeUCG001.id.11321	0.0967397	-0.0700179	0.00499372	0.117266	0.058738	0.00187747	0.064043	0.062425	-0.0509253	0.00200642	-0.0215048	0.00889133	0.00972302	-0.0186436	0.137413	0.0941874	0.0877788	0.0225017	-0.0358022	-0.0403939	0.066435	0.0517774	0.0176268	-0.0436763	-0.0382965	-0.0635854	-0.139576	-0.0368755	-0.0674232	0.0135416	0.00442714	-0.0440071	-0.0108483	0.0461914	0.0423905	-0.00630907	-0.0117344	-0.00492541	0.0272349	-0.0389585	0.0849198	0.0421627	0.0705626	0.0684875	0.0569131	0.00834891	0.106805	0.145489	-0.0180797
genus.LachnospiraceaeUCG003.id.11323	0.044823	-0.0718987	-0.000666812	0.131006	0.12294	0.0509366	0.0995674	0.0813544	-0.113539	-0.028736	-0.0165558	0.0828873	-0.0234381	-0.0264147	0.198192	0.0634153	0.159602	0.0324882	-0.108063	-0.0666639	0.0891435	0.0485776	-0.0138638	-0.00010533	0.0386913	-0.0631836	-0.0985276	0.0268172	-0.0384478	-0.00389069	0.00736244	-0.0694838	-0.0381804	-0.0188024	0.00937156	0.0095814	-0.00661587	0.0132086	0.0119242	0.0437454	0.0775562	-0.0165557	0.0766328	0.056544	0.0134713	0.0325709	0.0991678	-0.0130995	0.0655652
genus.LachnospiraceaeUCG004.id.11324	0.292153	-0.283952	-0.0479932	0.522107	0.205331	0.0341522	0.395678	0.0865067	-0.24389	-0.0361399	0.00286825	0.0383974	0.0278138	-0.0823309	0.0399638	-0.131607	0.232623	0.00117532	-0.405934	-0.0411113	0.0126946	0.370693	0.0499463	-0.0507476	-0.0437052	-0.208979	-0.232868	-0.0791404	-0.111124	-0.159968	-0.0931563	-0.147893	-0.147502	0.0186482	-0.0431454	0.0255448	-0.150399	-0.0720364	-0.0125848	0.00454146	0.223296	-0.0176566	0.171228	0.00894419	-0.225674	0.047886	0.36879	0.207153	-0.00508095
genus.LachnospiraceaeUCG007.id.11327	0.0136291	0.0125287	-0.00600307	-0.0411904	0.0343909	-0.00918772	-0.0307526	0.0153545	-0.00159732	-0.0036567	-0.00210674	-0.0127948	-0.00298253	0.0139638	0.0364174	0.0228851	0.0501819	-0.00789334	0.00562691	-0.0150626	-0.00870215	0.00159635	-0.00456869	-0.0393745	-0.0247096	-0.0133709	0.0134726	0.0706388	-0.0257161	0.0682363	-0.0139568	-0.0165834	-0.0368992	-0.00503982	-0.0198796	-0.00661034	0.0789541	-0.0224421	-0.00883487	0.0760438	-0.0328919	-0.00210674	-0.00220276	0.0312038	0.0344177	-0.00779375	-0.00763289	0.0019815	-0.00874467
genus.LachnospiraceaeUCG008.id.11328	-0.0166163	-0.0477518	-0.0159329	0.0624509	0.0413855	-0.00656581	-0.0061333	0.0455169	-0.0408962	0.00378741	0.0662493	-0.0181377	-0.0382514	-0.0854654	0.132389	-0.0132569	0.0352763	-0.02892	0.0632768	-0.0343978	0.118199	0.0392166	0.0173458	-0.17247	-0.104809	0.0426092	-0.0811097	-0.0823705	-0.0947408	0.0453819	-0.039144	0.252899	-0.0853801	-0.000391275	0.0125235	0.0054414	0.0463875	-0.105192	-0.00237007	-0.0243387	0.0710489	-0.00808663	-0.0297387	0.0499105	-0.00064537	-0.0626634	0.0269633	0.0125617	-0.0137452
genus.LachnospiraceaeUCG010.id.11330	0.262766	-0.2236	-0.0725976	0.36227	0.0892469	0.0224526	0.389896	0.0278575	-0.282705	-0.0406615	0.0326618	0.0223667	0.0220701	-0.121432	0.010699	-0.28715	0.150748	-0.0228358	-0.283757	-0.0485966	0.0621254	0.328636	0.0379673	0.0203986	-0.0673275	-0.160937	-0.135909	-0.0209087	-0.0642964	0.0820251	-0.0452863	-0.0802881	-0.105125	0.0035135	-0.053612	-0.0146507	-0.0875893	-0.0916687	-0.0291407	-0.00328067	0.170425	0.000248142	-0.0332605	0.0226164	-0.414592	0.0655407	0.368882	0.099393	-0.00447695
genus.Lachnospira.id.2004	0.23278	-0.204182	-0.0846293	0.425071	0.0946711	0.00817465	0.295983	0.078452	-0.095252	-0.0182325	-0.0449098	0.0647742	0.0297772	-0.0807668	0.0730976	0.046025	0.179383	0.0240883	-0.23148	-0.0373723	0.0890071	0.243223	0.038152	-0.0280837	-0.0384965	-0.127942	-0.179564	-0.0479948	-0.107971	-0.0973884	-0.042115	-0.164078	-0.0713347	0.0319429	-0.0314608	0.00436627	-0.0726426	-0.0654211	0.00848653	-0.00178892	0.145174	0.0466407	0.158843	0.0534208	0.0178611	0.0385711	0.246905	0.131412	0.0185736
genus.Lactobacillus.id.1837	-0.0697726	0.208617	0.0570236	-0.115254	-0.0887083	-0.0127129	-0.113413	-0.0775375	0.163283	0.0425414	0.00225947	-0.00109107	0.056615	0.0780528	-0.114851	0.0669333	-0.138534	-0.00547594	0.139477	0.0496999	-0.0441025	-0.142634	-0.0242354	0.0479923	0.147288	0.105667	-0.00144846	0.0719378	0.0410988	-0.084253	0.0446768	0.0368997	0.994354	-0.000452132	0.150754	0.0398007	0.0020153	0.134102	0.0452402	0.0216017	-0.116946	-0.0226142	0.040298	-0.0250729	0.110342	-0.0423395	-0.120161	0.00357547	0.0103697
genus.Lactococcus.id.1851	-0.0598479	0.134681	0.0224066	-0.0922536	-0.0263031	0.0393949	-0.0963491	0.0014642	0.0498002	0.019823	0.0198137	-0.0262766	0.043021	0.0331863	0.0229186	0.104387	-0.0495352	-0.0182683	0.119703	0.0144044	0.0499132	-0.111188	-0.00259059	-0.00412571	0.096185	0.101552	0.0114956	0.0594767	0.0240705	0.0471581	0.0669801	0.0694048	0.075428	-0.0424866	0.157493	0.0415347	0.0249658	0.00437041	0.0485813	0.0317927	-0.0509961	0.0698217	0.00750878	0.0741786	0.104335	0.0590887	-0.0783324	-0.0300383	0.0210756
genus.Lactonifactor.id.11332	0.0132312	0.0110786	-0.0580169	0.036303	-0.0639706	0.0134305	0.10058	-0.121762	-0.0918059	-0.013496	0.0324295	-0.0344842	-0.039467	-0.0205535	-0.0613528	-0.112632	-0.0177133	-0.0163154	-0.0782136	-0.00552123	0.0645787	0.0240936	-0.000752306	0.0529825	-0.044622	-0.0508441	0.144836	0.0161359	0.0520101	0.149461	0.046458	0.069418	0.00229774	-0.0411599	-0.0263294	-0.0253491	-0.0201702	0.0124802	0.0255075	-0.0123753	0.035965	-0.0278779	-0.0952229	-0.0152611	-0.109426	-0.0217723	0.074856	-0.135921	0.0439816
genus.Lawsonella.id.14206	0.0312877	-0.0366985	0.160765	0.0598834	-0.0231981	-0.0130071	-0.0100429	-0.00991144	-0.0159871	-0.0051768	-0.00298253	-0.0181136	-0.00422238	-0.00583464	-0.010214	-0.0222576	-0.00116139	0.052648	-0.0288145	0.199563	0.0240978	0.010808	0.103256	0.00403799	0.0108557	-0.0249892	-0.0325872	-0.0249557	0.0253231	-0.0269377	0.0221809	-0.000775561	0.00459015	-0.0071349	-0.0281436	-0.0093583	-0.0141707	-0.0317714	-0.0125076	-0.0119901	0.00913408	-0.00298252	-0.0309248	-0.0455467	-0.0142915	-0.0110337	-0.0134745	0.0411918	0.0454754
genus.Leptotrichia.id.2216	-0.0217734	0.0268837	0.0629109	-0.00860373	2.25532e-05	-0.0150299	0.00124816	-0.00238264	0.0216471	-0.00598186	-0.00344634	-0.0209305	-0.00487901	0.128917	0.0125783	-0.00525417	-0.0241723	-0.0129124	0.00544166	0.0717656	-0.0304682	-0.0480871	-0.00747376	-0.0423008	0.0204127	0.0159307	-0.0425562	0.056357	-0.042068	-0.0610807	0.0132191	0.0242167	-0.0161163	0.683084	0.0755499	0.0564005	0.000552548	0.0867418	0.0371273	0.144891	-0.0203347	-0.00344634	0.0712617	-0.0194878	0.000885683	-0.0127495	-0.0205473	0.0139343	-0.0143051
genus.Leuconostoc.id.1841	-0.0401647	0.116794	0.0120017	-0.0684783	-0.00375625	-0.0363966	-0.0983485	-0.0236721	0.0461292	0.0215674	-0.0179947	-0.00671429	0.00451263	0.0799627	0.00833327	0.0618822	-0.0685192	0.0413064	0.0759721	0.0625051	0.00404531	-0.102404	-0.01924	-0.00666199	0.0676483	0.110506	-0.0326038	0.0589084	0.0145105	0.0232891	0.0304714	0.055273	0.143254	0.0360712	0.894423	0.0350821	-0.0214228	0.0674751	0.060843	0.0552224	-0.0698296	-0.0179947	0.0874511	-0.00337646	0.0992978	-0.0286828	-0.0858217	0.0195557	-0.0104464
genus.Marvinbryantia.id.2005	0.0390574	0.0601079	0.00857141	-0.215857	0.100067	0.039098	-0.298706	0.204952	-0.0684842	0.0494981	-0.00451547	-0.00117057	-0.0221899	-0.0456775	0.404526	0.161236	0.144968	-0.0136601	0.266147	0.0109904	0.1575	0.0243245	0.0313224	-0.127213	-0.0250017	0.122544	-0.0179373	-0.0424909	-0.00623	0.299927	0.0157318	0.156262	-0.0137653	0.0154377	0.0577354	0.0357921	0.15046	-0.0486133	0.0165518	-0.0207955	0.040255	-0.0217011	-0.0580463	0.237167	0.134319	0.0141924	-0.150942	0.150092	-0.0108662
genus.Megamonas.id.2184	0.0613166	-0.0222119	-0.00552732	0.0358008	0.0159055	0.0179054	-0.0118653	-0.00235612	-0.048123	0.0216987	-0.0107292	-0.0172646	-0.0151894	0.022845	-0.106861	-0.0771805	-0.0389169	-0.0217271	0.00760256	0.0385607	-0.0478586	0.0548266	0.0400467	0.00691657	-0.0233566	-0.013119	-0.0179043	0.00495347	-0.0161832	-0.0126633	0.0785329	0.051349	0.0569032	0.0899357	-0.0251777	-0.0117532	0.00609402	-0.004821	0.00514426	0.0788558	-0.0272675	-0.0107292	-0.00217874	-0.0521255	-0.0773904	-0.00191685	-0.00576091	0.0961506	-0.0283812
genus.Megasphaera.id.2185	0.0817919	0.044537	0.0363826	-0.0161984	-0.0607347	0.00467116	-0.0923364	0.130056	0.0802667	-0.0284414	-0.016386	0.0705426	-0.0231978	0.0342814	0.00295777	0.0901312	-0.000683997	0.045613	0.123095	-0.0183889	-0.0179362	0.0779588	0.0062518	0.055888	0.0687332	0.0604787	-0.0020617	0.0302434	-0.011373	0.0458794	0.0402636	-0.147651	0.0701268	-0.000666194	0.0326676	0.0243963	0.101912	0.00271523	0.0217221	0.0377356	0.0159615	-0.016386	0.0127611	0.0974483	0.0728755	0.00432488	-0.0182185	0.199454	-0.0447239
genus.Metascardovia.id.438	-0.00734988	0.054382	-0.00775537	-0.0482367	-0.0211694	-0.0118696	-0.0250087	-0.0184533	-0.0119179	-0.00472408	-0.0027217	-0.0165295	-0.00385312	0.0341471	-0.0462197	0.0536066	-0.0253581	-0.0101974	0.060731	0.0195139	0.0199704	-0.0494652	-0.00590229	0.00539445	0.0827854	0.01549	0.0397673	-0.0227733	0.0487982	-0.00885352	-0.0180307	0.0346724	0.0560879	-0.00651094	0.0401812	-0.0085399	0.000634675	0.00319786	0.0514723	-0.0109415	-0.0187726	-0.0027217	0.00605967	-0.0227574	0.0554809	-0.0100687	-0.0318645	-0.0422416	-0.0112972
genus.Methanobrevibacter.id.123	0.0740488	-0.0144308	-0.0463065	-0.0832173	0.0305943	-0.00853989	-0.0124311	0.173332	0.0668886	-0.00319138	0.0108053	0.0441042	-0.035194	-0.122552	0.357776	0.151992	0.250483	0.019816	0.181595	0.00637971	0.208428	0.113644	-0.0539108	0.0791564	-0.0415241	0.017802	0.163402	-0.0838022	-0.00393981	0.263424	0.00117909	-0.211841	-0.0134648	-0.00222587	-0.00538387	-0.0564389	0.987207	-0.0727224	-0.024976	-0.0495442	0.128491	-0.0248597	-0.0567532	0.240527	0.109885	0.0332869	0.0849272	0.055076	0.0500638
genus.Methanosphaera.id.124	0.0416096	-0.0169491	-0.0201215	-0.00137722	0.0347369	0.0165275	-0.0263804	0.0632545	0.0618266	0.0471288	-0.00706153	0.0473526	0.061295	0.00461195	0.109173	0.0832017	0.108455	0.0295771	0.0884398	0.0157237	0.0840132	0.0398243	-0.0153137	0.0379327	0.0358312	0.0460929	0.00541997	-0.00370777	0.0417977	0.0739936	0.00148329	-0.108359	-0.0105432	-0.0168928	0.0254405	-0.022157	0.300645	-0.0288631	-0.00445967	-0.0283881	0.0685406	-0.00706153	0.0292472	0.115587	0.0777529	0.0581152	0.028782	0.0651515	-0.00312128
genus.Mitsuokella.id.2186	0.0715157	-0.00656562	-0.0113241	-0.0267485	0.0212739	0.00354647	-0.0942766	0.13988	0.0744349	0.0166833	0.017859	0.0443754	0.0329898	-0.0090713	0.078089	0.085285	0.0603469	0.0673818	0.0626742	0.0107201	-0.0332989	0.15624	0.116068	0.0168847	0.0250131	0.065002	-0.0871688	-0.0172926	-0.050083	0.0495474	0.0462116	-0.175626	0.0624899	-0.0117346	0.0408997	0.0417077	0.0857875	-0.00460768	-0.00757269	-0.014508	0.0781321	-0.0194016	0.0469668	0.127971	0.083641	0.0168474	-0.00853519	0.279969	-0.00637981
genus.Mobiluncus.id.425	-0.0102016	0.0601333	-0.00693419	-0.0693506	-0.0189279	-0.0106128	-0.0370348	-0.0140771	0.00410314	-0.00422387	-0.00243351	-0.0147793	-0.00344513	-0.0256509	-0.0501799	-0.0300615	-0.0321895	-0.00911764	0.00257413	0.0695955	-0.0474207	-0.0251212	-0.00527732	0.0111719	0.0321975	0.035539	0.0377256	-0.0203619	0.00755497	0.0311344	0.0334755	0.0371313	0.0207312	-0.00582152	-0.022963	-0.00763565	0.00594691	0.00480228	-0.0102052	-0.00978298	0.00373894	-0.00243351	-0.0387651	-0.0201076	0.00947774	-0.00900261	-0.0604627	-0.0252151	0.0607072
genus.Mogibacterium.id.1960	0.0609222	0.105582	0.0623161	-0.0803963	-0.0370305	-0.0271201	-0.137009	0.124861	0.050103	0.0545885	0.0636312	-0.00428595	0.0749096	0.000308618	0.0418694	0.0775526	-0.0121052	0.0296714	0.217125	0.0437109	-0.00303234	0.0204965	-0.014727	-0.0121055	-0.0147548	0.197394	0.0147437	0.0704254	-0.00127197	0.142862	0.0248528	-0.0601024	0.120062	-0.00863714	0.0402543	0.0261925	0.0846962	0.0629062	-0.015216	-0.00267125	0.0245395	-0.0221667	0.0207988	0.18171	0.0708282	-0.0418238	-0.074489	0.181125	-0.0204683
genus.Morganella.id.3512	0.0380605	0.0145666	-0.0104195	0.0176806	-0.0284416	-0.0159471	0.0990342	0.0304455	-0.0551843	-0.00634693	-0.00365667	0.0133897	0.131049	0.0382207	-0.035636	-0.0190248	-0.0583644	-0.0137005	-0.0201945	0.0375575	-0.0425607	0.0637339	-0.00792988	0.0901438	0.0602857	-0.00946178	0.0189673	0.0204358	0.0480786	-0.0271592	0.106955	-0.0537192	-0.000211851	-0.00874761	0.0411148	-0.0114736	-0.0203961	0.00191364	0.0333462	-0.0147002	-0.0432138	-0.00365667	-0.0009307	-0.016076	-0.00615886	-0.0135276	0.0318375	-0.00888539	0.033731
genus.Murdochiella.id.1944	0.00253231	0.0540773	0.0780047	-0.00805026	-0.0425633	-0.0238651	0.0581002	0.00662764	-0.015718	-0.00949826	-0.00547226	0.0383595	-0.00774711	-0.0155214	0.00960584	0.0190896	-0.00707668	-0.0205029	0.0121211	0.0891706	0.00980531	0.00353473	-0.0118672	0.0113696	0.0270902	0.0336907	0.0339242	-0.0457881	0.241669	0.0362154	0.0477911	-0.00446904	-0.0169735	0.0415449	-0.00287815	0.0245134	0.0176374	-0.0169542	-0.0229486	-0.0219991	-0.00449321	-0.00547226	-0.0749881	-0.0151707	0.0508201	0.0152605	0.0536862	-0.00317873	0.00904187
genus.Murimonas.id.14368	-0.0409715	-0.0179043	-0.0115273	0.0193643	-0.0314656	0.024377	0.042525	-0.018674	0.00190551	-0.00702173	-0.00404545	0.00585322	-0.00572717	-0.0426419	-0.0375549	-0.0448851	-0.00821791	-0.0151571	0.0163923	-0.0289238	0.0228673	0.0152916	-0.00877299	-0.00929756	-0.00765894	-0.0134624	0.0652172	-0.0108178	0.0232276	0.00921331	-0.0268003	0.0245037	0.0262325	-0.00967766	-0.0180492	0.0445243	-0.0300661	-0.0244685	0.0253141	0.0294401	-0.0200032	-0.00404545	-0.0310403	-0.0323218	-0.00372566	-0.0149659	0.0273814	-0.0744113	-0.0167919
genus.Neisseria.id.3032	-0.0143879	0.0533558	0.00828257	-0.00972717	0.000824211	0.267229	-0.033064	-0.00279221	-0.00297574	-0.0142082	-0.00818581	0.0280813	-0.0115887	0.113079	0.021707	0.0114806	-0.00168931	-0.00631357	0.0203934	0.120602	-0.0272265	-0.00299711	0.0225392	0.0053692	0.081753	0.0108775	-0.0328554	0.0430439	-0.0183963	0.00889276	0.0486408	0.00813698	0.0306268	0.167419	0.0436059	0.388687	-0.0574857	0.0354959	0.365775	0.967466	-0.0235509	-0.0081858	0.13257	-0.00287772	0.0227015	-0.0302828	-0.0292325	-0.0078857	0.0550936
genus.Odoribacter.id.952	0.258949	-0.304466	-0.0675629	0.504383	0.0944262	0.00574202	0.669595	0.110883	-0.272817	-0.0503517	-0.0325438	0.0497226	0.0154373	-0.165437	0.130888	-0.170658	0.383773	0.020344	-0.250881	-0.0565556	0.161184	0.43168	0.0252608	0.171037	-0.0620274	-0.170152	-0.0513876	-0.105142	-0.0519943	0.0887719	-0.0300249	-0.38073	-0.106733	-0.0124919	-0.102011	-0.0355639	0.0841383	-0.146297	-0.0384245	-0.0668385	0.320707	0.000246686	-0.0389805	0.16751	-0.252138	0.0864185	0.776938	0.179169	0.0436238
genus.Olsenella.id.822	0.0492904	0.0360524	-0.026884	-0.0587709	0.0365004	-0.0182365	-0.103725	0.226677	0.163732	0.0386998	0.0321092	0.0406337	0.0249061	-0.0410196	0.141905	0.152525	0.0837861	0.0331311	0.30873	0.0505278	0.0403724	0.0993927	0.0282332	0.059448	0.0852905	0.117165	-0.0192028	0.0407557	0.0169008	0.12566	0.002423	-0.166578	0.0821787	-0.0161876	0.0431284	0.0266027	0.163745	-0.020415	-0.0113411	0.021362	0.08871	-0.0124915	-0.00221946	0.199016	0.146303	-0.0181762	-0.00923663	0.261915	-0.00624179
genus.Oribacterium.id.2008	0.0102156	0.144017	0.00622715	-0.0061218	0.0283282	-0.0157371	-0.040906	0.0162205	-0.0411141	-0.00179118	-0.0164552	0.0426493	0.0422087	0.147016	-0.0184176	-0.0324614	-0.0339383	0.0319837	-0.00863886	0.0307031	-0.061049	-0.0151632	-0.0107051	-0.0348364	0.0678697	0.012054	-0.0492549	0.132229	-0.0215435	-0.044927	0.100631	-0.0183768	0.0378238	0.0410251	0.0817959	0.0252977	-0.0147821	0.187209	0.0131881	0.0301153	-0.0267514	0.0297821	0.177221	0.00891053	-0.0276837	-0.0479921	-0.0894304	0.0209934	-0.0072926
genus.Oscillibacter.id.2063	0.265439	-0.221284	-0.0614994	0.25166	0.171152	0.0778547	0.206187	0.22936	-0.177723	-0.0139751	-0.0139015	0.108352	-0.0221441	-0.163917	0.363987	0.0368621	0.4607	0.036794	-0.182123	-0.0740041	0.234778	0.407553	0.0753155	0.113993	-0.0461676	-0.159325	-0.0396155	-0.122777	-0.054108	0.234261	-0.0250324	-0.332407	-0.138153	-0.0319758	-0.0801585	0.027969	0.131505	-0.154754	0.00874225	-0.0454764	0.331549	0.0220505	0.00213528	0.304979	-0.0210265	0.0800278	0.319588	0.226751	-0.00445749
genus.Oscillospira.id.2064	0.279496	-0.295973	-0.0881048	0.47451	0.0940626	0.0139879	0.473289	0.122757	-0.231458	-0.0242367	-0.0279019	0.0252445	0.013627	-0.178521	0.118395	-0.0479525	0.329129	0.0346776	-0.230295	-0.0867795	0.205643	0.465353	0.0336368	0.105936	-0.0291209	-0.202572	-0.0482781	-0.126372	-0.0985052	0.0898402	-0.102459	-0.339494	-0.10822	-0.0418992	-0.0780304	-0.0085345	0.03267	-0.126775	0.00572987	-0.0307914	0.266817	0.0548532	-0.0202512	0.24258	-0.129488	0.0630831	0.538259	0.218561	0.0445661
genus.Oxalobacter.id.2978	0.200867	-0.196036	-0.0501549	0.289266	0.106768	0.0642517	0.240412	0.13408	-0.091198	-0.0210983	-0.0325239	0.0719702	-0.000294559	-0.120107	0.253286	-0.0721131	0.392106	0.0199897	-0.140357	-0.0512795	0.187922	0.374712	0.0643817	0.096164	-0.0394037	-0.12379	0.000206317	-0.0776604	-0.0738888	0.150658	-0.0383703	-0.278282	-0.114873	-0.0257484	-0.079184	0.0200885	0.125816	-0.075532	0.0175428	-0.0154813	0.992438	0.0321134	-0.0431167	0.250331	-0.116379	0.0762343	0.34876	0.208166	0.00391203
genus.Paeniclostridium.id.14378	-0.0445086	0.0713867	-0.0216306	-0.0423557	-0.021604	-0.0331056	-0.036113	-0.0136711	-0.0245886	-0.013176	-0.00759111	0.0219509	0.0570805	0.0927994	-0.0315551	0.0765699	-0.0307694	0.0493484	0.0772807	0.0210529	0.0171977	-0.0169712	0.026955	-0.00449052	0.0949277	0.0744761	-0.0320094	0.0990812	0.0350272	0.00646898	-0.00551771	-0.0172044	0.019826	-0.0181597	0.0233206	-0.0238187	-0.0116229	0.0588807	-0.0318342	-0.00672863	-0.00442013	-0.00759111	0.059524	0.018563	0.0946295	-0.0280828	-0.0426784	0.0186129	-0.00735447
genus.Papillibacter.id.2065	0.016912	0.0127569	-0.0213854	-0.033276	0.00694285	-0.00339486	-0.0296337	0.0347197	0.0068304	0.00784117	-0.0273937	0.0322938	-0.0387814	-0.0659528	0.162719	0.0906345	0.0710237	0.0125538	0.068205	0.00438189	0.185792	0.0323793	-0.0150224	0.0351012	-0.0334557	0.0372169	0.119548	-0.0776311	0.0437139	0.210208	0.0133449	-0.0355291	-0.0321641	-0.0386644	-0.0305973	-0.00284865	0.102916	-0.0763671	0.0175281	-0.0262499	0.0444657	0.00449519	-0.0707405	0.135161	0.087158	-0.00123769	0.0118969	-0.00334586	-0.00191723
genus.Parabacteroides.id.954	0.303841	-0.289708	-0.0811279	0.547616	0.0820146	0.0271219	0.702308	0.148137	-0.247079	-0.00397689	-0.0361145	0.0962064	-0.00209086	-0.188358	0.0918934	-0.170148	0.337998	-0.0111613	-0.254584	-0.0817029	0.129905	0.516923	0.0220837	0.144808	-0.043518	-0.195417	-0.0462144	-0.0998985	-0.0329261	0.0150907	-0.0268137	-0.419767	-0.106531	-0.00492586	-0.0913697	-0.014541	0.0793617	-0.125947	-0.0334507	-0.0426931	0.342466	0.0505342	-0.00895667	0.17527	-0.24085	0.0946421	0.92962	0.281696	0.0205939
genus.Paraprevotella.id.962	0.22357	-0.122786	-0.033729	0.15381	0.170878	0.0313369	0.161187	0.232433	-0.0938928	0.0134034	-0.0397311	-0.00634678	-0.032295	-0.0331574	0.186582	0.0134716	0.191979	-0.00367869	-0.0460284	-0.0022876	0.017189	0.326569	0.0828402	0.00273885	-0.0294826	-0.0469924	-0.166371	-0.0393625	-0.0885892	0.059391	-0.0353353	-0.203635	-0.0387278	0.0207107	-0.0319146	0.0329516	0.0303031	-0.077918	-0.0189933	0.00178276	0.232649	-0.0197378	0.0799028	0.166373	-0.0782465	0.0365209	0.212652	0.580058	-0.0255394
genus.Parascardovia.id.439	-0.0218712	0.0396216	0.0834589	-0.017005	-0.0403509	-0.0226246	-0.00101572	-0.0305684	0.0156265	-0.00900455	-0.00518782	-0.00774893	-0.00734442	0.0286853	-0.00946673	-0.00514501	-0.0299666	0.0562569	0.0400823	0.0284174	-0.0186261	-0.0259872	-0.0112503	-0.0220878	-0.0357916	0.0183565	-0.00143116	0.0159874	0.0252863	0.0135744	0.0322544	0.0462413	0.054547	-0.0124105	-0.0133715	-0.0162779	-0.0150722	0.0540561	-0.0217557	-0.0208556	-0.0586021	-0.00518781	-0.0185778	0.0124455	0.00919215	-0.019192	-0.0241723	-0.0440076	-0.0215336
genus.Parasporobacterium.id.2009	0.104617	-0.0929823	-0.0185027	0.110624	0.0760244	-0.0020963	0.0600518	0.0504031	-0.0475372	-0.0112707	-0.00649341	1.33579e-05	-0.00919276	-0.0684452	0.0839066	0.00193582	0.107961	0.0663322	-0.0959642	-0.0298569	0.0131818	0.077032	0.0887644	-0.0118574	-0.0311113	-0.0514636	-0.040062	-0.025204	-0.0441154	0.00356723	-0.0430176	-0.0542758	-0.0767376	-0.0155338	-0.0187221	-0.0203744	-0.0101619	-0.0223553	-0.0272309	-0.0261042	0.156198	-0.00649341	0.0117089	0.0748797	-0.0399799	0.0069918	0.0954102	0.0802834	1.95893e-05
genus.Parasutterella.id.2892	0.0853238	-0.128978	0.038158	0.64125	0.0457279	0.0232445	0.282908	-0.0237616	-0.0848897	-0.0135057	-0.0447034	0.0360931	0.0170655	-0.0257669	-0.00943951	-0.0710001	0.168242	0.0371622	-0.17437	-0.0371482	0.0836081	0.201101	-0.0145919	0.0056391	-0.0289723	-0.102021	-0.0904127	-0.0430554	-0.0231742	-0.107569	-0.0449936	-0.141143	-0.0584992	0.00578943	-0.0472969	0.0125077	-0.057844	-0.0230925	-0.0128795	-0.0108395	0.159408	0.0246451	0.015452	-0.00757964	-0.0805387	0.0521511	0.305697	-0.0266605	0.0213082
genus.Parvibacter.id.824	0.023742	-0.00448591	0.023148	-0.0721104	-0.028216	-0.00863789	-0.0957129	0.0580436	0.0357582	-0.0174014	-0.0100255	-0.00861834	-0.0141932	-0.0494591	0.0865682	0.0916692	0.0434032	-0.0174506	0.126215	-0.0164873	0.0435336	-0.0130873	0.0122551	-0.0308548	0.0447303	0.0431017	0.0182246	0.00310133	0.0344145	0.122767	-0.0307454	-0.0112095	-0.0355602	-0.0239834	-0.0269995	0.0630149	0.0841772	-0.0597427	0.0119211	-0.00207797	0.00981789	-0.0100255	-0.00552997	0.051058	0.121757	-0.0370887	-0.0647164	0.0143079	-0.00478045
genus.Parvimonas.id.1945	-0.0515585	0.0932271	0.0673433	-0.0508346	-0.050121	-0.0427219	-0.0354481	-0.0486058	0.0300931	0.0439998	0.0444885	0.01677	0.0248967	0.0318874	-0.0425473	0.0636493	-0.026819	-0.0158476	0.0639229	0.0281527	-0.0546022	-0.0409282	-0.0280356	0.0575223	0.0371926	0.0616611	0.026843	0.111545	0.504468	-0.00996382	0.161982	0.0290488	0.0148294	0.0418579	0.0201306	-0.0217183	-0.0285711	0.0355195	0.0160081	0.0220713	-0.0810791	-0.0129279	0.0246996	0.0142518	0.059792	-0.0311307	-0.0674521	-0.00353231	0.019453
genus.Pediococcus.id.1838	-0.0209373	0.103038	0.0328062	0.00530231	0.0154998	-0.0385292	0.0107659	-0.0314907	0.0264735	0.0807153	-0.00883474	0.0194046	-0.0125074	0.0599638	-0.104433	-0.0184315	-0.0681692	-0.0113116	0.0153216	0.0226905	-0.032151	-0.0241989	0.0181175	-0.0210125	0.0761391	0.05132	-0.0150116	0.0420217	0.0110721	-0.126172	0.0245913	0.0243061	0.188369	-0.0211348	0.0963891	-0.000996136	-0.0503631	0.0912496	-0.0370495	0.00775226	-0.0485398	-0.00883474	0.0224561	-0.0618658	-0.00156059	-0.00938727	-0.0187889	-0.00763122	-0.016919
genus.Peptococcus.id.2037	0.220588	-0.0479987	-0.0355267	0.0858403	0.0609275	0.0257943	0.0369773	0.23185	-0.0956402	0.0084381	0.000329126	0.0104406	0.0162062	-0.0895972	0.259954	0.133689	0.282385	0.00793532	0.0881458	-0.0178993	0.162278	0.152437	0.0372384	0.0647943	0.0192021	0.060648	-0.0314614	-0.0423597	-0.0550815	0.193412	-0.0422756	-0.227201	0.00114924	0.00741018	-0.00381909	0.0308943	0.114647	-0.0437559	0.00807829	0.0104485	0.232665	0.0312794	0.00466642	0.792757	0.0493942	0.0834907	0.124901	0.271177	0.0464419
genus.Peptoniphilus.id.1946	-0.00554359	0.0668904	0.0990499	-0.0189648	-0.042754	-0.02544	0.0447307	-0.0328245	-0.0117742	-0.0212653	-0.0122516	0.100732	-0.0173447	-0.00189987	-0.0424734	-0.0238781	-0.033837	0.0544715	0.0117915	0.0684008	-0.0527292	0.0135508	0.00365327	0.0922361	0.0412917	0.0393971	0.0663059	0.021276	0.525308	-0.00777025	0.106604	0.0227027	0.0159772	-0.00185566	-0.00704716	-0.0189074	-0.00743221	-0.0190719	-0.0354098	-0.00210614	-0.063334	-0.0122516	-0.0719702	-0.0377372	-0.00434135	0.00529192	0.0195946	-0.0612743	-0.00390023
genus.Peptostreptococcus.id.2045	0.00326011	0.0527351	0.137229	-0.0208719	-0.0393274	0.0133918	-0.0220428	0.0166781	0.0357469	-0.0163952	-0.00944579	0.0939823	-0.0133725	0.0375926	0.0131085	0.0245257	-0.0181254	0.0512071	0.0454432	0.0276192	0.0146822	0.00262822	0.0150358	0.0705822	0.0174522	0.0635422	-0.0308729	0.0612447	0.175413	-0.0116118	0.159504	-0.0540119	0.0528836	-0.0225965	-0.0492838	0.0208155	0.00952637	0.0439056	-0.0203498	0.0215807	-0.0329992	0.067044	0.00418745	-0.0239453	0.0850758	0.00831815	-0.0443951	0.0381349	-0.000894567
genus.Phascolarctobacterium.id.2168	0.87334	-0.161193	-0.0607761	0.280123	0.0816935	0.0816635	0.228136	0.194308	-0.208153	0.00736332	-0.020707	0.100107	-0.00792442	-0.103463	0.13889	-0.0142205	0.23639	0.0237196	-0.107632	-0.0494472	0.133094	0.315402	0.0542137	0.0712063	-0.0185946	-0.0653597	-0.0754271	-0.10388	0.00987531	0.0944932	-0.0123548	-0.183818	-0.10293	-0.000772879	-0.0372731	0.0268176	0.0491297	-0.0707628	0.00901878	-0.0149055	0.170831	0.0465757	0.0103604	0.199028	-0.111801	0.0845552	0.242682	0.263206	0.0535832
genus.Porphyromonas.id.956	-0.0147232	-0.00596935	0.0625207	0.0336562	0.0045197	0.0180132	0.0808952	0.0845439	-0.0364138	0.000896512	-0.0155305	0.202337	-0.0219866	-0.0330694	0.0464573	-0.00592279	0.0718913	-0.02993	0.0155853	0.0599344	0.0502667	0.0859517	-0.0114494	0.146854	-0.000761286	0.0513024	-0.0133321	0.000172715	0.30207	0.0625377	0.134378	-0.0761422	0.0355105	0.0911956	0.00481539	-0.0307405	0.0478766	-0.0658913	-0.0132981	0.0266121	0.0118033	0.0364479	-0.0641686	0.0481381	-0.0104625	0.0436609	0.113299	0.0487549	-0.00240103
genus.possiblegenusSk018.id.2019	0.0872756	-0.0644602	-0.0104196	0.0703515	0.0288395	0.0302513	0.05618	0.0402706	-0.00386861	-0.00634695	-0.00365668	-0.0222079	-0.00517679	-0.0119598	0.0650861	0.00854624	0.0767707	-0.0137005	-0.0486912	0.00651633	0.034835	0.0441782	-0.0079299	-0.00182877	-0.0252404	-0.0268914	-0.0281223	-0.00146356	-0.0446355	0.0158143	0.00956243	-0.0428629	-0.0155737	0.073639	-0.00718258	0.0515208	0.0207493	-0.0389529	0.0330071	0.0358977	0.0492944	-0.00365668	0.0276365	0.0736285	-0.00235973	-0.0135277	0.0441685	0.0740114	-0.0151782
genus.Prevotella1.id.11179	-0.02203	-0.0106588	0.0752483	-0.000724592	-0.0231981	0.0418625	-0.0353179	0.0674398	0.00382785	-0.00517679	-0.00298252	-0.0181136	-0.00422237	-0.00574491	0.0368604	0.0256112	0.0648197	-0.0111746	-0.0255215	0.0142908	-0.0066747	-0.00110893	-0.00646791	-0.0245898	0.0223371	-0.00344581	-0.0325267	0.0409779	-0.0364063	0.0603365	-0.0197586	0.00973903	-0.0388449	-0.00713488	-0.000923714	-0.00935827	-0.0142311	-0.00664905	-0.0125075	-0.0119901	0.0347473	-0.00298252	0.00273264	0.0466075	0.014398	-0.0110336	-0.0153184	0.0498221	-0.0123798
genus.Prevotella2.id.11180	0.145444	0.0266747	0.00569687	0.00766825	0.0507045	0.0178025	-0.156632	0.253435	-0.0650778	0.0591086	-0.0155824	0.0258039	-0.0220601	-0.0118265	0.0893843	0.0463191	0.13388	0.0940027	0.0703342	-0.0135346	-0.0100464	0.114142	0.150177	-0.0042319	0.0522329	0.115601	-0.0368221	0.012498	-0.00871972	0.0684322	0.0503845	-0.122678	-0.0132911	-0.0182622	-0.000247701	0.0679326	0.0230146	0.010872	-0.0283825	0.0124314	0.0674785	-0.0155824	0.0846083	0.149301	0.0239546	-0.0126581	-0.0780474	0.316529	-0.0175071
genus.Prevotella6.id.11181	0.0683809	-0.0243185	0.00906337	0.0781938	0.0471251	-0.0242195	0.116091	0.0208483	-0.00173973	0.0135302	-0.0122516	0.107227	0.0252259	-0.0463027	0.0477196	-0.0366148	0.0690038	0.0389972	-0.00834675	0.0297549	0.0155871	0.0675184	-0.026569	0.0251022	-0.0350359	-0.0229255	0.0153221	0.0147348	0.188081	0.00446256	0.0581191	-0.0802768	-0.0468588	0.0216112	-0.0332571	0.0208693	0.0411362	-0.0336597	-0.0367925	-0.0336044	0.0512346	-0.0122516	-0.00343781	0.0151079	-0.0311004	0.0224148	0.0925709	0.055482	-0.0210978
genus.Prevotella7.id.11182	0.123481	-0.0146096	0.00648286	0.00372766	0.0446883	-0.000113604	-0.0657652	0.167065	-0.0160499	0.00125428	-0.0238468	0.106649	-0.0337601	-0.0337232	0.0833605	0.00652111	0.0906429	0.0547363	0.0815516	0.00888646	0.0561976	0.0984052	0.0310439	0.0217386	-0.00231278	0.0878082	-0.0534399	-0.0584367	0.0239015	0.0456831	0.00829271	-0.0944957	0.0059335	0.0422372	0.00106189	-0.014915	0.11053	-0.0139698	-0.0243869	0.0114735	0.0925551	0.020048	0.060945	0.138906	-0.00505153	-0.0122701	0.0135798	0.310243	0.0334647
genus.Prevotella9.id.11183	0.210404	-0.0477375	-0.0274499	0.0504159	0.0612244	0.0162693	-0.149161	0.22209	-0.0921724	0.0396217	-0.0122267	0.0450734	0.0493715	-0.0116647	0.0986343	0.0541408	0.138826	0.0493305	0.0822782	0.0576638	-0.00522427	0.206549	0.108533	0.0014137	0.0372358	0.0996317	-0.113731	-0.0121751	-0.0120747	0.0881003	0.0523251	-0.218339	0.052586	0.0355152	0.0279532	0.0602802	0.0402947	0.00334958	0.00686288	0.0628012	0.0886077	0.00161289	0.0965979	0.194629	0.0303017	0.0629585	0.0484753	0.678319	-0.0185987
genus.PrevotellaceaeNK3B31group.id.11185	0.0731758	-0.00531458	0.0549371	0.0342242	0.0765009	0.00484769	-0.0700684	0.193117	-0.0393178	0.0498326	0.0221172	0.0593864	-0.025228	0.0203656	0.0832665	0.0393294	0.0872229	0.0644104	0.0404368	0.0983221	-0.00982128	0.114007	0.102023	0.0411155	0.073503	0.0155812	-0.0898105	-0.00540688	0.00310015	0.0535008	0.0590633	-0.0809523	-0.0124777	0.102102	0.0313899	0.042703	0.0596368	0.025314	-0.00773018	0.0283629	0.0158965	-0.0178201	0.0719431	0.123059	0.0204135	-0.00321522	-0.0232739	0.310849	0.0179748
genus.PrevotellaceaeUCG001.id.11186	0.0897397	-0.0569972	-0.00313879	0.0269907	0.0335012	-0.00039042	0.00508267	0.120294	-0.0218563	-0.0250781	-0.0144483	0.0981483	-0.0204545	-0.0312668	0.133274	0.0553407	0.113267	0.031627	0.0119301	-0.0246717	0.0216702	0.114272	0.0453108	0.0706924	-0.0128018	-0.0162038	-0.0410907	-0.0114674	-0.0201098	0.0337013	-0.0304383	-0.139943	-0.0111748	-0.0105957	-0.0260054	0.00343701	0.064685	-0.0329558	0.015987	-0.0186568	0.087274	-0.0144483	0.0283574	0.179652	0.0229072	0.0187098	0.061975	0.242718	0.00434817
genus.PrevotellaceaeUCG003.id.11187	0.0595542	-0.0560083	-0.0143606	0.0169725	0.0207674	0.0130314	0.00434897	0.13933	-0.0556744	-0.00874758	-0.00503977	0.0203868	-0.00713482	-0.0380031	0.0435413	-0.0249813	0.0954555	0.0195006	-0.00803227	-0.0360328	0.0330497	0.0672648	-0.0109293	-0.0149988	-0.0280524	0.00434413	0.0281544	-0.0421693	-0.00449411	0.0229879	0.0115349	-0.067935	-0.0284593	-0.0120563	-0.0293094	-0.0158133	0.0119347	-0.0238888	-0.0211349	-0.0202604	0.0324835	-0.00503976	-0.0202967	0.0595788	-0.0453902	0.021777	0.00588165	0.112492	0.0134884
genus.PrevotellaceaeUCG004.id.11188	0.0607188	-0.00985755	-0.00982018	0.000410125	0.0291975	-0.0150298	-0.0150954	0.0769807	-0.0496557	-0.00598184	-0.00344633	0.0525596	-0.00487899	-0.0141226	0.0553179	0.00525481	0.0516383	-0.0129124	-0.0151613	-0.0246403	-0.0199299	0.0583873	-0.00747374	0.0179587	0.00635389	-0.031285	0.00132795	-0.0288366	0.0406528	0.0507106	0.00985342	-0.0588936	-0.0575398	-0.00824443	-0.00874822	-0.0108136	-0.0226147	0.0127046	-0.0144526	-0.0138546	0.0193455	-0.00344633	0.0187526	0.035836	-0.00705692	-0.0127495	0.00205488	0.0614528	-0.0143051
genus.Prevotella.id.963	0.076111	-0.0142698	0.0419729	0.0538805	0.0157312	0.0309729	0.121403	0.0167254	-0.0126133	-0.0325249	-0.0187387	0.185481	-0.0265284	-0.000801786	0.0727736	-0.0159194	0.0992356	-0.00996621	0.0242363	0.0338447	0.0811125	0.101298	0.0352528	0.0972999	0.0152738	-0.0191729	-0.0082091	-0.0436399	0.26815	0.0889221	0.106805	-0.10786	0.0132577	0.0510822	-0.00975963	0.0367246	0.0542945	-0.0543905	-0.0172299	0.0217794	0.0535222	0.0296128	0.0116403	0.0222134	0.0241978	0.0447467	0.129007	0.0925674	0.0181157
genus.Pseudobutyrivibrio.id.2010	0.0738246	-0.0202776	-0.00951331	-0.00558865	0.0876998	-0.0130059	-0.0479621	0.117821	-0.124391	0.00597301	-0.0320938	-0.036471	-0.0114368	-0.0290717	0.109202	-0.00777285	0.0637374	-0.0072273	0.0468289	0.00863677	0.00985833	0.0779733	0.0551798	-0.0582968	-0.00320376	0.0646935	-0.0962898	-0.0350633	-0.00866749	0.092296	-0.0014991	0.0564673	-0.0597354	0.0157734	0.0170801	0.0499259	-0.0153317	-0.0221041	-0.00650658	-0.0129283	0.0665744	0.00978807	0.0429362	0.105082	-0.0330105	0.00771768	-0.00156267	0.151743	-0.0272685
genus.Pseudoflavonifractor.id.2066	-0.00201479	-0.0935251	-0.0347746	0.137385	-0.043438	-0.0454239	0.135869	-0.119184	-0.0354124	-0.00544772	0.0258217	0.0378534	-0.024943	-0.0556789	-0.0606882	-0.0108734	-0.00581367	-0.0417099	-0.0626564	-0.012365	0.138941	0.0454009	-0.0179647	0.0316497	-0.0741608	-0.0165043	0.0565711	-0.0300452	0.0112533	0.112205	-0.0203849	-0.0344169	-0.0290887	-0.0238608	-0.0607848	-0.0258098	0.0130356	-0.0818341	-0.0413027	-0.0341506	0.0355218	-0.0176188	-0.0620659	0.0135155	-0.0349326	-0.00510084	0.138899	-0.0494681	0.00478845
genus.Pseudomonas.id.3723	0.0375548	-0.0484337	0.00525347	0.0299227	0.0165833	0.14583	0.0251531	0.0194841	-0.0726338	-0.014861	-0.00856193	0.00819759	-0.0121212	0.0174531	0.0597764	0.0162631	0.0673344	0.0612813	-0.0536206	-0.0349826	0.0287415	0.0147585	0.0201709	0.115065	0.0205441	0.0120353	0.0387226	-0.0267374	0.0133606	0.0022365	0.0298794	-0.0267792	0.00419315	-0.0204821	-0.00726037	0.083585	0.0351713	-0.0319223	0.153707	0.0538458	-1.65282e-06	0.0787254	0.000161594	0.0652653	-0.0334611	0.0876995	0.0247303	-0.0138797	0.979366
genus.RikenellaceaeRC9gutgroup.id.11191	0.169406	-0.0690893	-0.00755459	0.0991774	0.0689962	0.0445231	0.0304181	0.258164	-0.0646979	0.0454307	0.0153928	0.0384241	0.0310425	-0.0873323	0.208784	0.0254795	0.2766	0.0619146	-0.00228702	-0.0104025	0.0675272	0.238789	0.0410946	0.036053	-0.00372469	0.0335326	-0.00483407	-0.0533022	-0.0342433	0.116557	-0.0216613	-0.218384	-0.0183261	-0.0229126	-0.0190686	0.0432738	0.146342	-0.0098564	-0.00194192	0.00233057	0.190336	0.0233173	0.017509	0.231868	-0.0286942	0.035976	0.126786	0.231736	0.0306717
genus.Rikenella.id.973	0.0561976	-0.110592	-0.0314365	0.115659	0.0224149	0.0309385	0.122763	0.0961401	-0.0839986	-0.0191491	-0.0110324	0.0154695	-0.0156187	-0.0336857	0.128438	-0.00853201	0.237437	-0.00425037	-0.0321363	0.0013493	0.0902302	0.161013	0.00648932	0.098441	-0.00968427	-0.0451075	0.0613384	-0.0662056	-0.0193796	0.115391	-0.0388767	-0.131505	-0.0313934	-0.0263922	-0.0609623	-0.0118668	0.115878	-0.0356028	0.0036215	-0.0261684	0.167748	0.054786	-0.0477828	0.127999	-0.0548994	0.0340897	0.20076	0.0153547	0.0400804
genus.Romboutsia.id.11347	-0.0841962	0.240679	0.0247861	-0.187449	0.0142647	0.00581178	-0.276402	0.0437879	0.264221	-0.0449844	-0.00998381	-0.0208389	0.00539571	0.00803437	0.246664	0.633647	0.0208569	0.040178	0.295638	0.0484612	0.124685	-0.140322	-0.012061	-0.0956198	0.0765531	0.179418	0.0785754	0.0125441	0.0499116	0.210812	-7.45072e-05	-0.0542962	0.077618	0.00354435	0.107765	0.0302359	0.149065	0.0103705	0.01102	0.0313575	-0.0755387	0.0131243	0.0960251	0.0928543	0.890557	-0.0111669	-0.226551	-0.00626091	-0.0415596
genus.Roseburia.id.2012	0.0618711	-0.069138	-0.0199472	0.170642	-0.020738	-0.0465685	0.129632	-0.0144674	-0.183164	-0.0369178	0.0263889	-0.0553258	0.0323768	0.046174	-0.106024	-0.0783104	-0.0949344	-0.0262001	-0.129383	-0.017321	-0.0595465	0.0531645	-0.024097	-0.199728	-0.0421394	0.00471364	-0.164624	-0.0216247	-0.0915689	-0.132007	0.0194665	0.23037	-0.00351658	0.027677	0.0253056	0.00623162	-0.193623	0.00529949	0.000905626	0.0253544	-0.0244115	-0.00826439	0.102777	-0.0813519	-0.131696	-0.0879938	0.0447506	0.0706084	-0.0651551
genus.Rothia.id.646	-0.0755266	0.276198	0.0366634	-0.0737147	-0.0454188	-0.0318893	-0.106216	-0.0587504	0.0579882	0.0280465	-0.0219001	0.0005602	0.0768134	0.237657	-0.10092	-0.0218166	-0.153291	0.0292778	0.0365238	0.050462	-0.0875508	-0.13022	-0.0112147	-0.0333406	0.0993318	0.0290286	-0.00353686	0.153364	0.0321576	-0.117563	0.0550996	0.0450687	0.136152	0.0463184	0.113929	-0.03051	-0.0809198	0.97712	-0.00568181	0.0220315	-0.0703193	0.0199568	0.22279	-0.101645	0.0373257	-0.0393467	-0.134888	-0.04129	-0.04081
genus.Ruminiclostridium1.id.11354	0.08834	-0.0918496	-0.0339771	0.0614537	0.000686193	0.014411	0.0902941	0.0608847	-0.0640848	-0.0299948	0.025695	-0.0137259	0.00923157	-0.111692	0.22884	0.0208882	0.294027	-0.00100359	-0.0520122	-0.0441957	0.143271	0.155513	0.028068	0.157166	-0.0805861	-0.144917	0.0517387	-0.0458913	0.00499042	0.183014	-0.0464756	-0.225687	-0.0337394	-0.0232483	-0.00946413	-0.0250034	0.15694	-0.0665148	0.020431	0.00186838	0.147594	-0.017281	-0.0504309	0.166106	-0.0125861	0.0390073	0.154631	0.0105342	0.0660182
genus.Ruminiclostridium5.id.11355	-0.0436932	0.0868941	-0.0134688	-0.151162	-0.0524479	0.00409347	-0.0928522	0.0168518	0.0949238	-0.0310868	0.0319262	0.00748811	-0.0402944	-0.0910533	0.201224	0.199889	0.0938405	-0.0281318	0.23363	-0.00705958	0.270698	-0.0885353	-0.0616897	0.0170281	0.00761491	0.0590155	0.179613	-0.058957	0.0481905	0.348407	-0.0158243	0.0331527	0.00867454	-0.0183281	0.0330417	-0.0221937	0.195239	-0.0651329	0.01481	-0.00103709	-0.0233412	0.0123509	-0.120746	0.168113	0.211685	-0.0038167	-0.0568737	-0.141692	-0.0142785
genus.Ruminiclostridium6.id.11356	0.208174	-0.202109	-0.0865809	0.185131	0.174138	0.0827479	0.231312	0.193986	-0.194339	0.0205458	-0.0297205	0.071711	0.00624123	-0.192056	0.451017	0.0978208	0.4473	0.0224457	-0.0831564	-0.0544456	0.315653	0.302821	0.0225583	0.0831733	-0.0382604	-0.12774	-0.031562	-0.121585	-0.082078	0.252106	-0.0695218	-0.281809	-0.0992244	-0.00849417	-0.0519694	0.0220926	0.212378	-0.1351	-0.00154986	-0.00911612	0.222292	0.0291514	-0.0136354	0.335804	-0.0070775	0.075829	0.352994	0.167934	0.0822414
genus.Ruminiclostridium9.id.11357	0.181446	-0.136789	-0.0667815	0.217074	0.066011	0.0186982	0.209481	0.116731	-0.0824652	0.0322452	-0.00750781	0.0478669	0	-0.196869	0.322641	0.0967505	0.30752	0.0252279	-0.0178728	-0.0489549	0.286923	0.269207	0.0522022	0.128682	-0.0270172	-0.0850019	0.0299494	-0.123262	-0.066288	0.341138	-0.00461229	-0.241319	-0.0645846	-0.0325503	-0.0330415	-0.0367332	0.223147	-0.123842	-0.016851	-0.00804967	0.199703	0.0205183	-0.0566999	0.27167	0.036843	0.0700657	0.297802	0.0709297	0.0421693
genus.Ruminiclostridium.id.11353	0.0843919	-0.0644429	-0.0264299	0.0673467	-0.00730627	-0.00291745	0.0457074	0.100129	-0.0478665	0.0291962	0.0690135	0.0146967	-0.0131313	-0.0638601	0.150158	0.0424663	0.145349	0.0307643	-0.018872	-0.00568425	0.0679836	0.136495	0.0160368	0.0925207	0.0521477	-0.0388312	0.0523329	-0.0346514	-0.0392248	0.0926168	-0.0348106	-0.112902	-0.00488918	-0.022189	-0.0306154	-0.00285941	0.0844385	-0.0641636	-0.0199098	-0.0174806	0.0978572	0.0689586	-0.0404367	0.12003	0.000166424	0.0315368	0.0919486	0.0515079	0.0207716
genus.RuminococcaceaeNK4A214group.id.11358	0.222482	-0.169022	-0.0658996	0.0652446	0.155961	0.044239	0.0345947	0.273363	-0.079216	0.0186764	-0.00676454	0.0393258	-0.022797	-0.211146	0.592366	0.208607	0.533016	0.0286372	0.0142056	-0.0338719	0.379344	0.288586	0.0126936	0.0817232	-0.0248997	-0.100339	0.0344946	-0.1467	-0.0556456	0.452647	-0.0408285	-0.292913	-0.104829	-0.00818527	-0.010884	0.0261786	0.301826	-0.169306	-0.00121132	-0.000805212	0.346974	-0.00222163	-0.0411703	0.404993	0.127489	0.078203	0.191515	0.18957	0.00126281
genus.RuminococcaceaeUCG002.id.11360	0.364069	-0.28879	-0.0980647	0.301622	0.143229	0.0621026	0.321506	0.270868	-0.23982	-0.0140117	-0.00819022	0.110295	-0.012765	-0.247265	0.517848	0.0738914	0.593902	0.00839703	-0.209986	-0.0644755	0.367184	0.484543	0.0499133	0.164594	-0.0811802	-0.217714	-0.0377537	-0.158941	-0.0665441	0.375697	-0.0207261	-0.462014	-0.160814	0.00199475	-0.078409	0.00593218	0.219735	-0.187687	-0.0280038	-0.0175186	0.409092	0.0163269	-0.0136001	0.370502	-0.0495601	0.102948	0.473988	0.250522	0.0227766
genus.RuminococcaceaeUCG003.id.11361	0.35631	-0.285519	-0.0647444	0.394892	0.201582	0.0648382	0.358407	0.272907	-0.249132	-0.0278067	-0.00413671	0.0665223	0.0284433	-0.177614	0.319651	0.0172835	0.423482	0.0169148	-0.323171	-0.0792029	0.129499	0.425987	0.0521603	0.0561793	-0.039977	-0.209091	-0.208564	-0.126196	-0.103699	0.0638587	-0.062265	-0.328343	-0.118574	0.00696026	-0.0712443	0.0256234	0.0332463	-0.138974	-0.0205897	-0.0100306	0.339891	0.0199106	0.101254	0.22922	-0.118676	0.092472	0.422438	0.302706	0.0453423
genus.RuminococcaceaeUCG004.id.11362	-0.0857314	0.172713	0.0319945	-0.110408	-0.1694	-0.00389636	-0.0814055	-0.177079	0.0318596	0.04696	0.0232746	-0.0281364	-0.0152876	0.0150291	-0.130799	-0.0373148	-0.215048	-0.0513961	0.178712	0.0542088	0.0347017	-0.130345	-0.0394827	-0.0234536	-0.0315368	0.109773	0.119234	0.0373426	0.0734816	0.158694	0.037976	0.263637	0.0688737	0.00660034	0.0174918	-0.0102454	-0.0172383	-0.00786098	0.0408581	0.00528192	-0.110724	0.0070069	-0.155829	-0.0993516	-0.00338028	-0.0515189	-0.0836328	-0.223172	-0.0270191
genus.RuminococcaceaeUCG005.id.11363	0.318541	-0.231049	-0.0846902	0.150164	0.2039	0.047963	0.16233	0.305757	-0.164556	0.00652332	-0.0298868	0.09957	-0.0480304	-0.236837	0.649679	0.227275	0.606011	0.0349999	-0.122071	-0.0552377	0.429487	0.393106	0.0642343	0.178213	-0.050834	-0.155593	-0.0363306	-0.163173	-0.0782834	0.423541	-0.019054	-0.435436	-0.130218	-0.0107319	-0.0493845	-0.00663974	0.272296	-0.163965	-0.00506002	-0.00773483	0.347733	0.0227918	0.0244947	0.448818	0.090271	0.0968533	0.347798	0.254345	0.048341
genus.RuminococcaceaeUCG007.id.11364	0.210454	-0.161129	-0.0623825	0.121672	0.0921015	0.0240007	0.158276	0.203775	-0.103119	-0.0467046	0.0207434	0.0429371	-0.0075775	-0.145653	0.361299	0.09125	0.398359	0.0338406	-0.0146621	-0.0500232	0.289004	0.266239	0.0418981	0.124052	-0.0201578	-0.111256	0.0833551	-0.0948302	-0.0682087	0.290338	-0.0154877	-0.286278	-0.105564	0.000861133	-0.0428973	0.00605469	0.260664	-0.0918012	-0.0168193	-0.0445147	0.216327	0.0360947	-0.058499	0.380444	0.0140419	0.0991176	0.263594	0.116751	0.0859844
genus.RuminococcaceaeUCG008.id.11365	0.0609678	0.00748494	-0.0221903	-0.0141247	0.137661	-0.0225924	-0.0409875	0.157209	-0.0160741	-0.0310856	-0.0281422	0.0505504	-0.0153388	-0.0517679	0.245562	0.194897	0.163383	0.045475	0.0357844	-0.0348061	0.150082	0.0599751	0.0530373	0.00184731	0.0552222	0.0604041	-0.0388159	-0.00630744	-0.0230916	0.0718671	-0.01473	-0.11992	-0.000555131	0.0103687	0.00794088	-0.00116483	0.126894	-0.00166405	-0.000892524	0.00223512	0.0775021	0.00783114	0.12625	0.155515	0.19981	0.0606315	0.0283926	0.122543	-0.00768668
genus.RuminococcaceaeUCG009.id.11366	0.22536	-0.214152	-0.0512467	0.178499	0.138173	0.0406483	0.131523	0.194158	-0.0758025	0.0195398	-0.00253944	0.0313422	-0.0197306	-0.172692	0.296273	0.131837	0.372446	0.0547628	-0.0577114	-0.0534078	0.283101	0.320262	0.0640977	0.140844	0.00296521	-0.0909914	0.000897504	-0.0978782	-0.085225	0.242264	-0.0564956	-0.298389	-0.0663303	0.0016366	-0.0284033	-0.00901337	0.200891	-0.0935251	-0.0159246	-0.0442498	0.265771	-0.00542475	-0.0185539	0.296939	0.0828455	0.0875865	0.242734	0.21344	0.030303
genus.RuminococcaceaeUCG010.id.11367	0.27508	-0.25919	-0.0680567	0.173484	0.211897	0.0764867	0.178676	0.320834	-0.15109	0.0104918	-0.0205431	0.0813704	-0.0253948	-0.248847	0.674636	0.160324	0.69932	0.0519491	-0.097149	-0.0323434	0.419993	0.389966	0.0597885	0.178684	-0.0642901	-0.16146	-0.00120759	-0.158788	-0.049535	0.426816	-0.0179195	-0.471155	-0.152397	-0.00793179	-0.0632094	-2.55518e-05	0.333987	-0.186615	-0.0122118	-0.0228304	0.397741	0.0220798	-0.0223014	0.466473	0.0621231	0.130877	0.362737	0.21109	0.0685847
genus.RuminococcaceaeUCG011.id.11368	0.0537257	-0.0123955	-0.0511242	-0.0909514	0.0372824	0.0376	-0.034324	0.138599	0.0124306	0.0225398	-0.00142384	0.0422673	-0.0356392	-0.155538	0.487487	0.283945	0.333251	0.0285651	0.126267	-0.0144705	0.278554	0.100348	-0.0178207	0.128257	-0.00483014	0.0408424	0.114445	-0.0931564	0.0227454	0.363595	0.0135429	-0.210463	-0.101304	0.00167392	0.00419517	-0.0155564	0.357485	-0.106507	0.0126037	-0.0247317	0.175773	0.0388012	-0.0768709	0.35175	0.247964	0.0822904	0.0908423	0.00451682	0.047642
genus.RuminococcaceaeUCG013.id.11370	-0.0946145	0.0360696	-0.00949988	-0.0258265	0.0299152	-0.00252006	-0.0639116	-0.0487734	-0.029563	0.0481072	0.0298829	-0.0768563	0.02486	0.0274631	0.0338904	0.0179177	-0.0734473	-0.00640207	0.0880412	0.0183946	0.0348437	-0.1447	0.00484504	-0.182767	-0.034689	0.0556996	0.0133389	-0.00650349	-0.0380202	0.0179844	-0.0468168	0.255617	-0.000339171	0.0273016	0.0377775	-0.0277766	-0.0126414	0.0330186	-0.0137166	-0.0097976	-0.0880352	-0.00321947	0.0100451	-0.0434807	0.0231421	-0.0283643	-0.100998	-0.206566	-0.0450563
genus.RuminococcaceaeUCG014.id.11371	0.0977483	-0.177339	-0.0537992	-0.0205068	0.148593	-0.0144761	-0.0304202	0.233764	-0.0380724	0.0561583	0.0323546	-0.00574914	-1.31698e-05	-0.122995	0.542759	0.10076	0.402741	0.0265292	0.00585251	-0.0392952	0.289178	0.158373	0.0134425	0.0128742	-0.070228	-0.103135	-0.0216201	-0.126282	-0.0892825	0.258632	-0.0496761	-0.276651	-0.0878775	0.0128536	-0.0100575	0.0137723	0.275063	-0.13237	-0.00871153	0.0072143	0.185774	-0.0290451	0.00579462	0.31898	-0.0086069	0.0414433	0.111034	0.147146	0.0501592
genus.RuminococcaceaeV9D2013group.id.11372	0.104379	-0.0990396	0.00942447	0.0685206	0.0655391	-0.0112941	0.075575	0.152399	-0.0405062	0.000160191	0.0320481	0.0265188	0.0114406	-0.100029	0.212841	0.0419902	0.249287	0.0359023	-0.0298098	-0.0480804	0.140742	0.179179	0.0126426	0.101247	-0.0370848	-0.080781	0.0364074	-0.0736617	-0.0321789	0.112131	-0.000571659	-0.189145	-0.0558123	-0.038002	-0.0364695	-0.0325739	0.162652	-0.05912	0.0174531	-0.0363555	0.153723	0.0321152	-0.0697578	0.213393	0.00235529	0.0360658	0.141224	0.0548932	0.0981524
genus.Ruminococcus1.id.11373	0.128402	-0.12112	-0.0577723	0.155991	0.0561278	-0.0234599	0.175561	0.124913	-0.0589101	-0.0238934	-0.000315814	0.0369428	0.00573339	-0.124992	0.251801	0.110146	0.197983	-0.0230362	-0.044036	-0.0387414	0.281446	0.155433	0.0290466	-0.0358736	-0.0530469	-0.0743733	-0.0662393	-0.104787	-0.035258	0.184222	-0.0565071	-0.094333	-0.0642223	0.0109856	-0.0306894	-0.0120331	0.0758549	-0.0963472	-0.0165947	-0.00238439	0.167858	-0.00620109	-0.0170189	0.191544	0.0710497	0.0110987	0.223149	0.0762304	-0.0372561
genus.Ruminococcus2.id.11374	-0.0719004	0.0884317	-0.0245626	-0.112729	-0.0558231	-0.0266341	-0.0482768	0.0134015	0.104333	0.0194674	-0.00159872	0.0105653	-0.00867166	-0.047914	0.131392	0.136707	0.00232384	0.0223247	0.194119	0.0499207	0.151967	-0.0873724	-0.000181915	-0.0201512	-0.0332136	0.0778468	0.0810432	-0.0495479	0.00218857	0.13098	0.010324	0.0206584	-0.0246063	0.0197177	-0.00772479	-0.00176882	0.0883594	-0.0482942	0.0109386	0.00834087	0.0163386	-0.00309205	-0.0493127	0.139856	0.151234	-0.0284765	-0.0454813	-0.0964877	0.0236888
genus..Ruminococcusgauvreauiigroup.id.11342	-0.0734952	0.127098	0.0685403	-0.19176	-0.0168231	-0.0248082	-0.27406	0.0315624	0.0723862	-0.0308961	-0.0177755	-0.0493093	-0.0054414	0.0733091	0.0377909	0.112129	-0.157429	0.0162508	0.211085	0.0254951	-0.0566834	-0.141908	-0.00687461	-0.160019	0.0126027	0.186703	-0.125662	0.0595561	0.0155723	-0.00144992	-0.0178907	0.284695	0.0665345	0.0289067	0.064815	0.0355137	-0.0564049	0.0368852	0.000621935	0.0487753	-0.127012	-0.0102178	0.0402863	-0.0444942	0.159568	-0.0646092	-0.279541	0.0341304	-0.0206093
genus..Ruminococcusgnavusgroup.id.14376	-0.130058	0.156114	0.0768716	-0.0686924	-0.162359	-0.0128345	-0.00549937	-0.227986	-0.00230244	-0.00140203	0.0118264	-0.0536575	-0.0324004	0.116606	-0.363294	-0.0818582	-0.295751	-0.0309629	-0.0172858	0.00474847	-0.199926	-0.183183	-0.0259596	0.0696122	0.0500087	0.0609421	0.144881	0.111296	0.129524	-0.13892	0.0439662	0.229984	0.0421092	-0.0431911	-0.00409817	-0.0126497	-0.153981	0.061709	0.0611583	0.00943293	-0.191382	0.0419684	-0.127285	-0.213739	0.00201715	-0.0607666	-0.134464	-0.29415	-0.043552
genus..Ruminococcustorquesgroup.id.14377	-0.0954573	0.167235	0.046965	-0.204607	-0.108897	-0.0119615	-0.157381	-0.06698	-0.0256895	0.0378848	-0.0100653	-0.0503072	-0.0572345	0.0631411	-0.184173	-0.0168871	-0.272878	-0.0195111	0.264696	0.0404908	-0.0947057	-0.165564	-0.0305636	-0.0655681	0.0212061	0.27546	0.0890609	0.0899999	0.0804568	0.0739872	0.0379831	0.442305	0.0806199	-0.0086194	0.0634133	0.0575314	-0.0271086	0.0172792	-0.00937936	0.0258918	-0.167313	0.0218671	-0.133419	-0.0494021	0.0151427	-0.0614064	-0.191863	-0.135199	-0.006512
genus.Sarcina.id.1896	0.0158439	0.0271012	-0.0130183	0.00776632	0.0068838	-0.0199246	-0.0230619	-0.00575855	-0.0360501	-0.00792993	-0.00456869	0.00165081	-0.00646793	-0.00866395	0.00315359	0.0504913	-0.00648302	0.0681947	-0.0405649	-0.00946361	0.00638446	-0.0232008	0.0629357	0.00287121	0.0611484	-0.00605584	0.0326697	-0.0178339	0.0269235	0.0349509	-0.0302667	-0.0086299	-0.0386389	-0.0109294	0.0150031	-0.0143352	-0.0195012	0.0035023	-0.0191594	-0.0183667	0.00665571	-0.00456869	0.0183037	0.00203814	0.0598028	-0.0169016	-0.000601133	0.00799705	0.018805
genus.Scardovia.id.440	-0.038899	0.10144	0.0314248	-0.011217	-0.0618553	-0.0218947	-0.0146114	-0.0616927	0.0861529	-0.0162478	-0.00936091	-0.0161055	-0.0132523	0.0603041	-0.0603734	-0.000692101	-0.0576707	0.00754714	0.0417602	-0.00735523	-0.0626478	-0.0796326	-0.0203001	0.000357851	0.000803722	0.0423564	0.0652965	-0.0242474	0.0312837	-0.0318861	0.0411193	0.0483244	0.106705	0.0116902	0.0246508	-0.00378896	0.00292868	0.0488712	-0.000946386	0.00325807	-0.0499706	-0.0093609	-0.0234192	-0.0247278	0.0390685	-0.0346301	-0.0280167	-0.033035	-0.000975398
genus.Sellimonas.id.14369	-0.127532	0.119613	-0.0149744	-0.0864993	-0.12074	-0.0128798	-0.00176445	-0.200623	0.0567353	0.0349848	0.00999628	-0.0483202	-0.0368363	0.053715	-0.258675	-0.0975359	-0.186265	0.00815424	0.0139246	0.0456045	0.00174048	-0.16498	-0.0279688	0.0321461	0.0313077	0.0011283	0.201535	0.0433477	0.0667468	0.0227733	-0.0176054	0.197444	0.0601617	-0.0485713	0.0120754	-0.0276491	-0.0708151	0.0655823	0.00338502	-0.0121175	-0.119821	0.00997104	-0.0970179	-0.126012	-0.0530158	-0.0500025	-0.069411	-0.278733	-0.00716444
genus.Senegalimassilia.id.11160	0.0963443	0.0793869	0.0288273	-0.122869	0.0764595	-0.0158036	-0.156813	0.179519	0.0604212	0.00318653	0.0178609	0.0295642	0.0264251	0.0319361	0.166015	0.102386	0.0400634	0.048222	0.35384	0.0298105	0.012442	0.112553	0.0392171	0.0126512	0.0482732	0.236122	-0.0427224	0.0371711	0.0273142	0.169963	0.0300269	-0.0577307	0.0447525	0.0303276	0.0307917	0.0414078	0.115867	0.031388	0.0201343	0.0355358	0.0806533	-0.0189778	0.0431903	0.210056	0.113407	-0.0240461	-0.0624901	0.285266	0.0127856
genus.Slackia.id.825	0.0847423	0.114577	-0.0145283	-0.0582008	0.0185087	-0.0562727	-0.107731	0.10314	0.0695795	0.0167497	0.00449673	-0.0131004	-0.00173235	0.00635132	0.106852	0.0838176	-0.0136789	0.0229651	0.320811	0.0182876	0.00017675	0.0863662	-0.0113345	-0.0557433	0.0144073	0.206773	-0.054535	-0.0194981	0.00741377	0.13722	0.0684742	-0.0229498	0.0604507	0.0139697	0.0646578	0.00389087	0.0741543	0.0142771	-0.0226717	0.0332299	0.0121067	-0.00918083	0.00766812	0.135436	0.126212	-0.0305911	-0.0338446	0.230376	-0.0183977
genus.Sneathia.id.2218	0.0096324	0.0291611	0.176047	0.0223089	0.0502034	-0.0118696	0.0389895	-0.0262216	0.0104211	-0.00472409	-0.0027217	-0.0165296	-0.00385313	0.0335841	0.00585527	0.0378961	0.0242879	0.059888	0.0203906	0.0237689	0.00527262	0.0267821	-0.0059023	0.0569906	0.0287207	-0.041487	-0.0454516	-0.0227733	0.0464853	-0.000633002	0.0230386	-0.0406167	0.0121635	0.539722	-0.0256825	-0.00853991	0.0183704	0.0305573	-0.0114138	-0.0109415	-0.0188555	-0.0027217	0.019402	0.0281658	0.0246427	-0.0100687	0.0231347	0.0142311	-0.0112972
genus.Solobacterium.id.2161	0.0320414	0.0502204	0.0224318	-0.0199911	-0.0208727	0.0622376	-0.100956	0.165164	-0.0393129	0.031976	-0.0155241	0.0563792	0.0473689	0.022142	0.0721759	0.105691	0.0586123	0.0378757	0.0775026	0.0265044	-0.0058431	0.0404027	0.0597839	0.0221784	0.0432641	0.124412	-0.012183	-0.0086017	-0.00238646	0.0535214	0.00560384	-0.0768994	0.0591158	0.00569087	0.0340884	0.0138051	0.0249742	-0.00628113	-0.00642496	0.0415505	0.0641882	0.0327392	0.0983421	0.169215	0.0759948	0.0263258	-0.0475701	0.18069	-0.0139924
genus.Staphylococcus.id.1780	-0.0100765	0.129208	-0.00265454	-0.0408582	-0.0475446	0.212681	-0.0897578	-0.0244117	0.0120285	0.0258872	-0.00994299	-0.0071326	0.037097	0.0682074	-0.0212979	0.0548311	-0.0329052	-0.0171247	0.0316403	-0.0252707	-0.0571399	-0.0353823	-0.0215624	-0.0372826	0.186656	0.0508082	0.00581878	0.0298974	-0.00398384	0.00178604	0.00632827	0.0413154	0.0736368	0.00707572	0.022311	0.410679	-0.0104658	0.0516389	0.240265	0.276953	-0.0239412	-0.00994299	0.0180489	-0.00758905	0.0364392	-0.0170061	-0.0605648	-0.00327421	0.0527403
genus.Stomatobaculum.id.2015	-0.00176582	0.0317755	-0.0139272	-0.0346288	0.0041358	-0.0213156	0.00931895	0.0189148	-0.0475789	-0.00848356	0.141946	-0.00450267	-0.00691948	-0.000566494	0.0238541	0.0229895	-0.0290447	-0.0183126	-0.0355116	0.0523567	0.00225111	0.0137592	0.0572081	0.0122449	0.0403655	-0.0118313	-0.00865226	0.0193919	-0.00371925	0.0548116	0.0367634	0.0122939	-0.0334928	-0.0116924	0.0259559	0.0313004	-0.0320726	0.0336633	0.0147201	-0.0196489	0.0194274	-0.00488765	0.0139137	0.0426349	0.00680035	0.0216418	-0.0149087	0.0247334	-0.0202877
genus.Streptococcus.id.1853	-0.149176	0.394343	0.0757815	-0.234007	-0.137161	-0.0143431	-0.20735	-0.154479	0.13155	0.0155696	-0.0287306	0.00809065	0.0690564	0.304045	-0.24633	0.0221344	-0.346647	-0.00061625	0.161226	0.0663226	-0.154551	-0.318511	-0.0313968	-0.0920524	0.142904	0.121403	0.00513736	0.229951	0.0959777	-0.147548	0.0572211	0.213181	0.358604	0.0203689	0.182216	0.068317	-0.143505	0.343625	0.0688982	0.0609811	-0.259969	-0.0177244	0.205878	-0.185152	0.113145	-0.100924	-0.300762	-0.129851	-0.000329334
genus.Subdoligranulum.id.2070	-0.1498	0.168894	0.0299421	-0.264765	-0.0686691	-0.0547588	-0.255767	-0.106238	0.232472	0.0159984	0.03144	-0.0633643	-0.0248051	0.0718641	0.110116	0.225836	-0.114519	-0.0252456	0.241255	0.0695016	0.103759	-0.261511	-0.0737975	-0.154913	-0.0229041	0.0859457	0.0853299	0.0111104	0.00261516	0.105741	-0.00305576	0.117515	0.0616405	0.061025	0.0720142	-0.0296175	0.0702551	0.062598	-0.020404	0.0336475	-0.156517	0.00463752	0.00156787	-0.0117818	0.254462	-0.0867067	-0.241004	-0.175496	-0.0405957
genus.Succinatimonas.id.3329	0.0562642	-0.0720629	0.0200727	0.0723181	-0.0195265	-0.0283168	0.0766274	0.0552918	0.0299719	-0.01127	-0.00649304	-0.0205998	-0.00919223	-0.0268166	-0.00480111	-0.0572247	0.046639	-0.0243275	0.0203501	-0.0299597	-0.00294816	0.104048	0.0367765	0.0137393	-0.0235191	-0.0334945	0.0118881	-0.0106188	-0.0209953	-0.0224423	-0.0257768	-0.0523604	-0.014854	0.0301867	0.00674646	-0.0203733	0.0332619	-0.0575377	-0.0272293	-0.0261027	0.0383231	-0.00649304	-0.0777253	0.0589973	-0.0191609	0.00672622	0.0727391	0.0717403	0.000549172
genus.Succiniclasticum.id.2169	0.162114	0.000201776	0.00343622	-0.0447141	-0.0255874	-0.00424383	-0.00828674	-0.00795125	-0.0353785	-0.0225456	-0.0129892	0.0253817	-0.0183889	0.00656818	0.0669823	0.0445072	0.0574235	-0.0161235	-0.00646382	0.0756984	0.0561009	0.0410891	-0.0281685	0.0253246	-0.00804966	-0.0190853	0.0134984	0.0326577	0.0173468	0.0644343	0.103223	-0.0399147	0.0172897	-0.0064172	0.0158244	0.0145671	0.0404086	-0.0173239	0.0581021	0.0624453	0.0375286	-0.0129892	0.0189703	0.0871969	0.0390246	-0.0150214	0.0154693	0.0205569	-0.0112708
genus.Succinivibrio.id.3331	0.0593591	0.0132831	0.0415572	0.034828	0.0682899	-0.0115914	-0.0528075	0.0784447	-0.0218766	-0.0137004	-0.00789325	0.034075	-0.0111745	-0.022499	0.0271307	-0.0079642	0.0717878	-0.0295737	0.00743262	0.0158093	0.0103343	0.0891613	0.11264	0.00148754	0.0236725	0.0446781	0.0180921	-0.0300706	0.016	0.045357	0.0208967	-0.0404828	-0.0879963	0.0188847	0.00559825	0.00466568	0.0336435	0.00610101	0.010416	0.0141678	0.0931249	-0.00789325	-0.0143962	0.0901267	-0.00248426	-0.00287671	-0.00107149	0.11347	-0.0327634
genus.Sutterella.id.2896	0.360598	-0.232465	-0.089239	0.629149	0.151071	0.0483264	0.433715	0.180732	-0.145716	-0.04138	-0.020462	0.0465998	0.0142942	-0.10687	0.0780232	-0.104234	0.305726	0.0321336	-0.22907	-0.0617433	0.0543739	0.477764	0.0675639	0.0974803	-0.0514573	-0.138319	-0.11477	-0.0556675	-0.0555278	0.0120997	-0.00668105	-0.33759	-0.0980074	-0.0104161	-0.0131303	-0.00180745	0.00336607	-0.0921813	-0.00724598	-0.0128233	0.299697	0.0430506	0.0935892	0.120803	-0.154497	0.0591446	0.498079	0.376468	0.045043
genus.Synergistes.id.3913	0.110497	-0.0424255	-0.000679677	0.0581681	0.0192405	0.0299983	0.0616184	0.139765	0.00199206	-0.0168301	-0.00969639	0.0480994	-0.0137272	-0.08636	0.14275	-0.00374377	0.205359	0.0467396	0.0173454	-0.00754845	0.0833987	0.162726	0.0469321	0.0825816	-0.0344015	-0.0629068	0.0695203	-0.0316388	0.0181048	0.106777	0.00844592	-0.143082	-0.0680994	0.00760814	0.0199614	0.0180068	0.124027	-0.00921429	-0.00354963	0.0183725	0.127465	0.0682968	-0.0179439	0.196634	-0.014408	0.0707017	0.0899046	0.101041	-0.0210988
genus.Terrisporobacter.id.11348	-0.0814731	0.124291	-0.0203825	-0.127345	0.0790058	-0.00102539	-0.151553	0.0626227	0.181636	-0.0676506	0.00861031	-0.00693847	0.00946229	0.0234955	0.23393	0.576622	0.0729786	0.0474844	0.158816	0.0140634	0.116383	-0.0787175	0.0245128	0.0149524	0.0969404	0.113099	-0.00507964	-7.97319e-05	0.0313455	0.122767	-0.0143611	-0.167662	0.0924773	0.0341407	0.0717581	0.0241165	0.126263	0.0431169	0.00617609	-0.00216891	-0.0177353	0.0418993	0.200804	0.109411	0.667797	0.0172656	-0.108862	0.0511155	0.019034
genus.Turicibacter.id.2162	-0.0401311	0.126187	0.00112029	-0.133139	0.0281464	0.00938659	-0.158259	0.034883	0.183654	-0.048755	0.0364035	-0.0047974	0.0191406	0.0157733	0.245287	0.577052	0.0937781	0.0125408	0.228768	0.0272795	0.159158	-0.0489488	-0.00498899	0.0495474	0.0494711	0.231129	0.0746934	-0.00926208	0.0878621	0.145351	0.0178067	-0.171472	0.0700258	0.00143303	0.0383087	-0.036174	0.177787	-0.00904315	0.000955035	-0.0140739	-0.0221453	0.0218252	0.160886	0.159899	0.636708	0.0189829	-0.110339	0.0174654	-0.00490011
genus.Tyzzerella3.id.11335	-0.0285746	0.011738	-0.0153728	0.0201746	-0.040621	0.00495745	0.00582468	-0.0645343	0.0533185	-0.00425634	0.00283489	-0.0166251	-0.0399015	0.0244186	-0.101354	-0.112342	-0.0982113	0.00594451	-0.0223827	0.0642363	-0.00901871	-0.0330554	0.0443546	-0.0963979	-0.104215	0.00607174	-0.0183908	0.0201983	0.0679056	-0.0705131	0.0118191	0.15566	-0.0620343	-0.000392245	-0.00762342	-0.0433062	-0.0713045	0.00532653	0.0202187	0.00769064	0.0112382	0.00287836	-0.0192562	-0.116983	-0.0445916	-0.003873	-0.0489136	-0.125201	-0.00811736
genus.Tyzzerella4.id.11336	0.0125412	0.0436778	-0.0133581	-0.0234576	-0.0348342	-0.00857745	0.00431049	-0.0373186	-0.0114313	-0.0297023	-0.0171125	-0.011288	0.005722	0.0544855	-0.0716075	0.0253978	-0.0353111	0.0253887	0.00537279	0.067694	-0.035604	-0.00581329	0.00708097	0.130972	-0.00553339	0.0313423	0.0614434	0.0125851	0.0739594	-0.00269466	0.0353528	-0.0238981	0.0376643	0.0342348	-0.00784536	0.0243704	0.00912537	0.00996773	-0.0261757	0.0369756	-0.0507027	-0.0171125	-0.0604468	0.0105602	0.0713137	-0.0366324	-0.0218448	-0.0579056	-0.0342867
genus.Tyzzerella.id.11334	-0.0704215	-0.000800032	-0.0140289	-0.00461318	-0.0735906	0.00665582	0.0382141	-0.121504	-0.082552	0.0265248	-0.0170572	-0.0465305	-0.024148	0.00582615	-0.164629	-0.151337	-0.0657385	-0.0240765	-0.0298389	0.0218216	0.00759571	-0.0296136	-0.013122	0.0729645	-0.0238336	0.0134162	0.115018	0.0178716	0.0385953	0.0445467	0.051968	0.0936221	-0.0206822	-0.0408049	-0.00831574	-0.00475783	-0.0409662	0.0171602	0.00854734	0.0151005	-0.0686206	-0.0170572	-0.0867824	-0.0591558	-0.115707	-0.0354377	0.0134169	-0.161936	0.0197372
genus.unknowngenus.id.1000000005	0.0125473	0.0365443	-0.0136706	-0.0375877	-0.00070162	0.0484241	-0.0650382	-0.0289618	0.00309505	-0.0212634	-0.0122506	0.0229831	-0.0173432	-0.0055917	0.0377996	0.0375018	0.000418611	0.00481249	-0.00393309	0.0387823	-0.0357551	-0.0299546	0.00298336	0.0174991	0.00479009	-0.00279153	-0.00126526	-0.0353453	0.0538966	0.0529521	0.047489	-0.0119616	0.038836	0.0210352	-0.00307015	0.00142574	0.0448636	0.021204	-0.00494723	-0.00167222	-0.0457128	0.0474989	0.0293679	0.00477611	0.0459888	0.0227013	-0.0693936	0.0170461	0.00925613
genus.unknowngenus.id.1000000073	0.250223	-0.26929	-0.0593399	0.293475	0.206999	0.0827521	0.215954	0.277055	-0.163837	-0.0107314	0.0127856	0.0771071	-0.0190496	-0.190683	0.507218	0.0606178	1	0.0372594	-0.169438	-0.0425099	0.324116	0.392177	0.102934	0.173341	-0.0665441	-0.189946	0.0101408	-0.144947	-0.0425605	0.261362	-0.0296472	-0.447747	-0.142201	-0.00951761	-0.0698938	-0.00175447	0.2559	-0.157975	0.00585759	-0.0121386	0.392424	0.0624489	0.0287218	0.384511	-0.0281418	0.157428	0.380389	0.205014	0.0775317
genus.unknowngenus.id.1000000272	0.114131	-0.127717	-0.0137311	0.227403	0.0733942	0.111177	0.134789	0.119867	-0.0470527	0.0163636	-0.0122501	0.00516002	-0.0173426	-0.075325	0.218903	-0.00385617	0.357719	0.0232264	-0.08633	0.0154877	0.0552844	0.24781	0.00315912	0.10922	-0.0528176	-0.105604	-0.00595891	-0.0603838	-0.0376325	0.0760789	-0.0516132	-0.207276	-0.0868246	-0.00420775	-0.0404744	0.0216361	0.103462	-0.117392	0.0421123	-0.00184311	0.29126	0.114897	0.0260607	0.15978	-0.0421846	0.130205	0.228945	0.0983447	0.0746827
genus.unknowngenus.id.1000001215	0.180623	-0.179893	-0.0283344	0.231413	0.142742	0.0188995	0.14942	0.13935	-0.228912	0.0251916	-0.0326231	-0.00445867	-0.0106342	-0.106919	0.152604	-0.115058	0.280463	0.0450633	-0.0852535	-0.00688612	0.153391	0.216776	0.100305	-0.000370012	-0.0760186	-0.0322663	-0.0125448	-0.106096	-0.0681536	0.0488655	-0.042224	-0.0573168	-0.12726	-0.0381376	-0.0235756	-0.0490569	0.0554601	-0.0859932	0.00256509	-0.0287761	0.165773	0.0436632	-0.0353158	0.150967	-0.188664	0.0984655	0.270553	0.102616	0.0567395
genus.unknowngenus.id.1000003999	-0.0806935	0.258118	0.103982	-0.0656548	-0.035534	0.0043944	-0.111501	-0.0224226	0.07215	-0.0232205	-0.00839358	-0.0212641	-4.32628e-05	0.166834	-0.0786775	0.0601182	-0.149022	0.000871049	0.203877	0.076082	-0.0945977	-0.139395	-0.0142368	-0.091507	0.0176114	0.14333	0.00390629	0.156891	0.120802	-0.0445739	0.0708837	0.110048	0.0202218	0.072657	0.015798	0.0404088	-0.0753974	0.0641752	0.00743769	0.0428695	-0.114482	0.045825	0.0919037	-0.0463927	0.1231	-0.0243799	-0.122519	0.0103607	-0.0246656
genus.unknowngenus.id.1000005472	0.120165	-0.16678	-0.0531647	0.0566594	0.192379	0.0718341	0.0138666	0.242379	-0.0636418	0.00317148	0.012687	0.0598293	-0.0150819	-0.146901	0.52834	0.157385	0.424232	0.0531854	-0.0104924	0.00987993	0.237784	0.184228	0.0544343	0.0568814	-0.021364	-0.0218991	-0.01708	-0.0850672	-0.0624056	0.2283	0.00470298	-0.304199	-0.0573551	0.019578	-0.0117902	0.036727	0.242433	-0.0960392	0.00440673	-0.00621632	0.241238	0.00372291	0.0734949	0.288589	0.0607822	0.120296	0.17622	0.20747	0.0997423
genus.unknowngenus.id.1000005479	0.196407	-0.0975021	-0.0158043	0.0687092	0.135479	0.0110045	-0.00473966	1	-0.122727	0.0345716	-0.00195572	0.0613769	0.0677454	-0.0728638	0.312971	0.0673912	0.277055	0.0252077	0.024817	-0.0320552	0.139942	0.239141	0.0787579	0.00970117	0.0240078	-0.00500493	-0.0410713	-0.0397181	-0.0410098	0.135009	0.00251076	-0.189712	-0.0803021	-0.0279519	-0.00928174	0.0142091	0.174508	-0.0659573	-0.0161814	-0.00650106	0.130511	0.0356514	0.0177407	0.25835	0.0206914	0.00872477	0.11226	0.287489	0.0205263
genus.unknowngenus.id.1000006162	0.147393	-0.131886	-0.0354185	0.171445	0.116602	0.104213	0.139741	0.0666359	-0.0888229	0.00910759	0.0176361	0.0225049	-0.0012819	-0.130933	0.337899	0.0634888	0.467836	0.0333197	-0.079375	-0.0456578	0.217334	0.211944	0.0482913	0.136009	-0.0644518	-0.132879	0.0628381	-0.0886073	-0.0571466	0.212956	-0.0754197	-0.275562	-0.0937952	-0.0123873	-0.0269428	-0.0146961	0.185824	-0.111377	0.0325419	-0.0325048	0.274879	0.0663082	-0.00673577	0.219496	0.0174979	0.123785	0.252935	0.0609359	0.0518187
genus.unknowngenus.id.1000013899	0.133991	-0.0447808	-0.0209542	0.0407209	0.090056	0.00449512	-0.0145031	0.260214	-0.071461	0.0297722	0.0206329	0.0347876	-0.030536	-0.0644933	0.0875591	-0.0147598	0.143228	0.0328333	0.00549593	-0.0148976	0.0401904	0.201178	0.0441267	0.0301632	0.0169195	0.0466445	-0.076978	-0.00524384	-0.0336676	0.0849275	0.020575	-0.157169	-0.011666	-0.0377644	-0.00313284	0.00306157	0.0756454	-0.0188552	-0.0323318	0.00160263	0.134148	0.0112713	0.0027153	0.17658	-0.0332364	0.00475654	0.0518986	0.290567	-0.0323684
genus.unknowngenus.id.1000027565	0.186107	-0.155876	-0.0231787	0.262605	0.13843	0.118952	0.159073	0.185462	-0.0881956	0.03705	-0.0144504	0.0561037	0.0154092	-0.0986146	0.243331	-0.0202332	0.419108	0.0949091	-0.117019	-0.0609088	0.0941442	0.315142	0.158363	0.110504	-0.0405676	-0.122882	-0.0137318	-0.0787306	-0.0357322	0.133614	-0.0201988	-0.28544	-0.110752	-0.0120433	-0.0588088	0.0080695	0.142796	-0.0772205	0.0101555	-0.0145096	0.322372	0.0923461	0.0395641	0.199692	-0.0638134	0.130482	0.267128	0.19323	0.0328996
genus.unknowngenus.id.1000036183	0.127598	-0.116813	-0.0331012	0.171277	0.120253	0.0409439	0.11444	0.211498	-0.0824491	-0.0201632	-0.0116167	0.0445935	0.0308199	-0.0710005	0.207197	-0.0383528	0.318469	0.0810384	-0.0519722	-0.00146654	0.0849264	0.281243	0.0941415	0.0866471	-0.025258	-0.0782473	0.025488	-0.0799604	-0.00430114	0.12249	-0.0441938	-0.238295	-0.0974244	-0.0277898	-0.0145864	-0.0155504	0.154636	-0.0670026	-0.018128	-0.0143303	0.259888	0.0502954	0.0140371	0.157322	-0.0828852	0.0840261	0.213917	0.150714	-0.0167548
genus.unknowngenus.id.1000043796	-0.0220417	0.0494011	-0.0159835	-0.0405504	-0.0245003	0.0361031	-0.0512818	-0.0313491	0.0364538	0.0633624	-0.00560933	-0.0340668	-0.00794115	0.0154557	-0.0321411	-0.0349723	-0.0511599	0.013519	0.030038	-0.019393	-0.023738	-0.016499	-0.0121644	-0.00444481	0.0703834	0.0384177	-0.00554739	-0.0300306	-0.0149832	-0.0429369	0.0257487	-0.0190308	0.190494	-0.0134188	0.0275218	-0.0176004	-0.0191605	0.0826043	-0.0235234	-0.0225501	-0.0200156	-0.00560932	0.0566531	0.00143097	0.0197953	-0.0207513	-0.0340663	0.0283398	-0.0232832
genus.unknowngenus.id.1000073353	0.0238509	0.032529	-0.00600307	-0.00887178	-0.0163863	-0.00918772	-0.00484688	-0.0180592	-0.0105683	-0.0036567	-0.00210674	0.0451336	-0.00298253	-0.0222066	0.00360274	-0.0201873	-0.00614268	-0.00789334	0.0220619	0.035146	0.00409288	0.0164143	-0.00456869	-0.0113905	-0.0247096	-0.0139651	0.0134726	0.031647	0.00636708	0.0331524	0.151564	0.0362123	0.00633159	-0.00503982	0.0186827	-0.00661034	0.0152766	0.04849	0.0740859	0.0760438	-0.0328919	-0.00210674	0.0285711	-0.0254295	-0.000687239	-0.00779375	-0.0122943	-0.0281897	0.0729889
genus.unknowngenus.id.1854	-0.0182375	0.0439585	0.0856726	-0.0396091	0.000485187	-0.0219793	-0.0592597	-0.0121744	0.043174	-0.00874772	-0.00503985	-0.00618738	-0.00713494	0.0460804	-0.0232718	0.00513498	-0.0465577	0.0197497	0.0168777	0.0550735	-0.0255732	-0.0410333	-0.0109294	-0.0237244	0.03607	0.0493467	-0.00849833	0.0165537	0.00627805	-0.0186418	0.0159025	-0.00456207	0.0319419	-0.0120565	0.0632226	0.0300552	0.0141216	-0.0011983	0.0471719	-0.0202607	0.00190211	-0.00503984	-0.0338904	-0.0206652	0.00246516	-0.0186446	-0.0373283	-0.0185497	-0.0209194
genus.unknowngenus.id.1868	0.122027	-0.135729	-0.0736591	0.0967688	0.0578598	0.0429768	0.148665	0.110547	-0.0675083	-0.0267452	-0.0138025	0.0394613	-0.0524337	-0.180721	0.395991	0.0530126	0.367285	0.0112072	-0.0388801	-0.0444334	0.376037	0.230848	-0.00110869	0.105701	-0.0783825	-0.0802886	0.107243	-0.130998	0.011166	0.392275	-0.0133259	-0.226016	-0.0870749	-0.0455643	-0.0737364	0.0164895	0.186823	-0.150305	0.00196106	-0.0363523	0.227361	0.00547557	-0.107339	0.297957	0.0315036	0.0325304	0.25944	0.0250017	0.0487111
genus.unknowngenus.id.1961	-0.0152582	0.0524889	-0.0155928	-0.0228396	-0.0218346	-0.0238649	0.00427703	-0.032415	0.0105102	-0.00949817	-0.00547221	0.0606654	-0.00774703	-0.0269488	0.00359785	-0.0152601	0.00787848	0.0163079	0.0203158	0.00207579	0.0329995	0.00556731	-0.0118671	0.0600883	0.0256316	0.0153153	0.045796	-0.028484	0.189354	0.0455989	0.00517915	0.0183341	-0.0115694	-0.0130908	0.0449457	-0.0171702	0.0168796	-0.0308111	-0.0229484	-0.0219989	-0.0335411	-0.0054722	-0.0418383	-0.0437033	-0.0189624	0.0868182	-0.0133439	-0.0124319	0.00895252
genus.unknowngenus.id.2001	0.14183	-0.0963726	-0.0119843	0.216604	-0.00457617	-0.0082357	0.222014	0.00350016	-0.246509	-0.0399118	0.00578491	0.0187411	-0.0153521	-0.0557505	-0.0549502	-0.125312	-0.0143939	-0.0375303	-0.152748	-0.00304512	0.0478265	0.217701	-0.00313354	0.0118982	-0.0559052	-0.0687697	-0.0824501	-0.030999	-0.00430769	0.0262198	0.000166011	0.0562581	-0.0533937	0.045291	-0.0348888	0.0281892	-0.108092	-0.0533523	0.0257469	0.00166525	0.072832	-0.00924965	-0.0549663	-0.00926767	-0.166224	-0.043401	0.181233	0.0302919	0.0347537
genus.unknowngenus.id.2041	0.158403	-0.144156	-0.0411136	0.0466825	0.0657582	0.0249312	0.096942	0.17391	-0.14087	0.0110226	0.00124544	0.0563073	0.0120392	-0.177974	0.440387	0.111977	0.405792	0.0380858	0.0150941	-0.02006	0.342285	0.223314	-0.01735	0.165715	-0.049119	-0.081977	0.140749	-0.112794	-0.00330402	0.375376	0.00885564	-0.275955	-0.0964713	0.0170676	-0.0322253	-0.00157856	0.327641	-0.159674	0.00863974	-0.0165529	0.20652	0.0475642	-0.0907925	0.59063	0.042431	0.0676417	0.222708	0.0677382	0.0746599
genus.unknowngenus.id.2071	0.244113	-0.235417	-0.0590819	0.252546	0.0698921	0.0573197	0.323981	0.175166	-0.194	-0.0345383	-0.00842152	0.0983631	-0.0201256	-0.225292	0.432949	0.0472778	0.489733	0.0137642	-0.159179	-0.0487638	0.373336	0.383504	0.0131401	0.126509	-0.0652273	-0.203318	0.0639627	-0.14875	-0.0366566	0.338497	-0.0286331	-0.365297	-0.149765	0.00658533	-0.101702	-0.00223944	0.253943	-0.166977	-0.0171198	-0.0500227	0.323022	0.0235262	-0.0772859	0.355365	-0.0444395	0.111954	0.442676	0.061202	0.0433399
genus.unknowngenus.id.2163	0.0195024	0.0313165	-0.0231786	-0.0229746	0.0666958	0.0168618	-0.0170421	0.0858159	-0.0656639	0.0363802	0.0390943	0.0263276	0.0154091	-0.0187586	0.14459	0.0513826	0.115233	0.0338757	0.0274229	-0.0381385	0.0852093	0.0874048	-0.00767539	0.0439226	-0.0088979	0.0624799	0.0348097	-0.0111771	0.0294382	0.136785	0.00818401	-0.10853	0.0253682	0.00809268	-0.00332639	0.0260156	0.0586624	-0.0164602	0.0193328	0.0397169	0.0547461	0.0426762	0.0147891	0.155771	0.0251427	-0.00578757	0.0435402	0.0418222	0.0874564
genus.unknowngenus.id.2200	0.00844744	-0.0134227	-0.0151926	-0.0255268	0.0316709	-0.0232523	0.00718032	0.0434006	-0.028081	-0.00925438	-0.00533175	0.036577	-0.00754819	-0.0250103	-0.0160477	-0.0471722	0.0248712	0.016154	0.000870527	0.00172514	-0.0192551	0.022461	0.111841	0.000647119	-0.0473182	0.00692972	-0.034095	0.0451814	-0.0235284	-0.0108425	0.00861576	0.00119771	-0.0136528	-0.0127548	0.045841	-0.0167295	-0.0226933	0.0282568	-0.0223593	-0.0214342	0.0320337	-0.00533175	-0.0240321	0.0375665	-0.0222348	-0.0197244	0.00202722	0.0323021	0.0119664
genus.unknowngenus.id.2755	0.208229	-0.225353	-0.0366738	0.329272	0.140489	0.0834767	0.310739	0.118999	-0.200352	0.00488803	-0.0190637	0.00780432	-0.019953	-0.128181	0.220516	-0.144291	0.351147	-0.0295616	-0.194541	-0.0565918	0.160157	0.350258	0.0691542	0.0367881	-0.111153	-0.156237	-0.0432106	-0.100524	-0.065665	0.101031	-0.0153886	-0.160025	-0.128261	0.0105097	-0.110075	0.00173762	0.0720112	-0.139196	0.00438876	-0.018613	0.263702	0.035069	-0.0623717	0.142765	-0.226918	0.0860328	0.41741	0.0572504	0.00713515
genus.unknowngenus.id.3332	0.081387	-0.0931602	-0.0159834	0.0948878	0.0855981	0.00651484	-0.0380302	0.129078	-0.0605286	-0.00973611	-0.00560929	0.0348942	-0.00794111	-0.0314945	-0.00750286	-0.0206968	0.0947628	0.0129902	-0.0688125	-0.0207798	0.0170719	0.112952	0.106703	-0.00878463	0.00721839	-0.0113117	-0.0533559	-0.0469347	-0.00167631	0.00950998	0.0234535	-0.112546	-0.0435747	-0.0134187	-0.00512988	0.0228638	0.0462282	-0.059753	-0.0235232	-0.02255	0.101871	-0.00560929	-0.0316891	0.0305628	-0.0484294	0.0149641	0.0405972	0.153045	-0.0232831
genus.unknowngenus.id.428	-0.0425761	0.171849	0.0343296	-0.0907567	0.0379685	0.0194684	-0.0933552	0.0208075	0.0453505	-0.0153371	-0.0088362	0.0196441	-0.0125095	0.045898	0.05988	0.0516285	0.00301488	-0.0109081	0.086529	-0.0121365	0.000673068	-0.0326688	0.0188139	0.030511	0.0358326	0.0250575	0.062425	-0.0161912	0.013636	0.0562517	0.0109665	-0.0218134	-0.00384165	-0.0211383	0.0134539	-0.000619487	0.0435211	0.0408866	0.00419086	0.00768041	-0.0130366	-0.0088362	0.0324469	0.00869503	0.0937706	0.0348061	-0.100352	-0.0199836	0.0455942
genus.unknowngenus.id.441	-0.00505909	-0.0276194	-0.0115274	0.000566134	-0.00374341	-0.0176428	0.00977407	-0.0176515	0.0332081	-0.00702179	-0.00404548	0.00576823	-0.00572721	-0.0426423	0.0217952	-0.0267472	0.0430046	-0.0151572	0.0052129	-0.028924	0.0318114	-0.0363816	-0.00877306	0.010831	-0.0248623	-0.00980335	0.0417098	0.0123759	0.028103	-0.00716855	-0.0268006	0.00648686	0.0107391	-0.00967774	0.00221675	-0.0126936	-0.00569967	0.0168122	-0.0169652	-0.0162633	-0.0199654	-0.00404548	-0.0146688	-0.0241824	-0.00342402	-0.014966	0.0419289	-0.0129716	-0.016792
genus.unknowngenus.id.826	0.0172827	0.205209	0.0166517	-0.210457	-0.00680348	-0.0732088	-0.236423	0.117442	0.160655	0.0558253	-0.0105165	-0.0305167	-0.0152303	-0.0337438	0.209196	0.210854	-0.00717112	0.00768882	0.756342	0.0154031	0.0934627	-0.0477011	-0.0388627	-0.102773	-0.00458022	0.191486	0.095125	0.0162205	0.0183619	0.237095	-0.033702	0.0439449	0.097701	0.0310938	0.0460156	0.0242365	0.27107	-0.0100399	0.0110912	0.00481644	-0.0481911	-0.00815081	-0.0647486	0.193358	0.232211	-0.0412663	-0.137428	0.113108	-0.0664835
genus.unknowngenus.id.959	0.235236	-0.217137	-0.0390756	0.34881	0.141288	0.0484988	0.320085	0.1772	-0.138272	-0.00457114	0.0327846	0.020192	0.00362451	-0.128229	0.180493	-0.0178856	0.392807	0.0287927	-0.16194	-0.0103284	0.142119	0.381104	0.0659943	0.0652433	-0.0264119	-0.172946	-0.0758635	-0.0990528	-0.0459971	0.0982298	-0.0436279	-0.254724	-0.0894483	0.0249382	-0.0348064	0.0224821	0.0843066	-0.0892434	0.00512136	-0.0107663	0.310704	0.0508419	-0.0233389	0.179614	-0.110276	0.0630501	0.436811	0.20222	0.0570729
genus.unknowngenus.id.964	0.15924	-0.032301	-0.0123524	0.0178128	0.0808471	0.00490973	-0.0840616	0.292978	-0.050636	0.0271743	-0.0221583	0.0275399	0.0238624	-0.0612938	0.150577	0.0464697	0.146601	0.0434046	0.0503232	0.0112323	0.0445319	0.151153	0.134309	0.0375936	0.0515369	0.0827588	-0.0957234	-0.0375291	-0.0434699	0.0670302	0.0208989	-0.16042	0.0403323	-0.022162	0.0620214	0.04159	0.0832583	-0.0550744	-0.0365169	0.0126516	0.100817	0.0133675	0.0988329	0.204304	0.0374367	0.0055279	-0.00514922	0.434641	0.0456992
genus.Varibaculum.id.427	-0.012499	0.0608216	-0.0155931	0.0290348	-0.0225579	-0.0238653	0.0606685	-0.0540223	0.0937148	-0.00949833	0.124495	-0.00869802	-0.00774716	0.00460875	-0.0192477	-0.033008	-0.0142972	0.014578	0.0438121	0.00225004	0.000455712	0.00999516	0.0481477	0.0127483	-0.019898	-0.0218823	-0.0325167	0.00772635	0.0935623	0.0582224	0.0281827	-0.00733334	0.0213776	-0.013091	-0.0516376	-0.0171705	0.00678434	-0.0442912	-0.0229487	0.0108833	0.0350813	-0.00547229	-0.0317704	-0.0303544	-0.00876284	-0.0202444	0.0258374	-0.018478	-0.0227144
genus.Veillonella.id.2198	-0.0334626	0.159174	0.0109334	0.0133051	0.051656	-0.0188616	0.0209853	-0.0579928	0.0162984	-0.055531	-0.00691413	0.071569	0.0412096	0.172957	-0.0505865	0.137704	-0.0592918	0.0336673	-0.0537178	-0.00133775	-0.0773268	-0.136914	-0.00917709	-0.0217295	0.104837	-0.0599267	-0.110741	0.0678971	0.00691793	-0.198034	0.0489078	-0.0588053	0.114289	0.055429	0.130925	-0.00343702	-0.0608188	0.231465	-0.00906477	0.0146755	-0.127143	0.0228902	0.460072	-0.0727432	0.0967254	-0.0468869	-0.0732378	0.0331949	0.0146773
genus.Victivallis.id.2256	0.178089	-0.16638	-0.0432381	0.275598	0.11208	0.0982934	0.196772	0.105054	-0.102943	0.035304	-0.0151741	-0.0116656	0.0471794	-0.0797103	0.132179	-0.0512783	0.327912	0.052744	-0.156596	-0.00540004	0.0492659	0.282367	0.0158978	0.072735	-0.0309613	-0.124792	-0.0640412	-0.0667034	-0.0395106	0.0995901	-0.0434556	-0.230184	-0.112211	-0.0158828	-0.0209103	0.00218639	0.064212	-0.0696068	0.0266958	-0.0470286	0.219803	0.0369859	0.0264606	0.0852959	-0.0791148	0.10716	0.258491	0.158144	0.0168819
genus.Weissella.id.1843	-0.0107868	0.0812131	0.0337086	0.0390763	0.0508913	-0.0188433	0.00548636	0.00609618	0.0129778	0.0313707	0.0758748	-0.0113571	-0.0125074	0.0883327	-0.0298795	0.00321359	-0.0292114	0.0344029	-0.0256676	0.0268956	-0.0496217	-0.00954416	-0.0191591	-0.0376652	0.06916	0.00825018	-0.0331545	0.0767235	0.0167661	-0.0999849	-0.0317034	-0.0616771	0.0489041	0.0138453	0.473872	-0.00142637	0.0125735	0.122932	0.0633383	-0.0355166	-0.0241741	-0.00883474	0.0774024	-0.0291466	0.00768095	0.01339	-0.00722722	0.00794278	-0.016043
AcAce	0.0388498	-0.0330447	-0.024177	0.0232405	0.0355039	-0.000482116	-0.010492	0.0147296	-0.0559924	-0.00763397	0.0200901	0.00204711	-0.0098318	-0.0235364	0.0808937	0.0426579	0.0405145	0.0257846	-0.0187734	-0.00981203	0.0638359	0.0489318	0.00526475	0.0413131	-0.0100396	-0.00438187	0.00155581	-0.0677161	-0.0253106	0.0482716	-0.0219828	-0.0282856	-0.0771293	0.0223248	-0.0510984	0.00644259	0.0621121	-0.0230539	0.0586488	0.0858084	0.0585093	-0.0270072	0.020456	0.0706991	0.0269012	-0.0187418	0.022815	0.0287541	0.0237674
Ace	-0.0501642	0.0531723	-0.0205141	-0.00994402	-0.0270711	-0.0460809	0.00562549	0.0164562	0.0762968	0.00706691	0.00549519	-0.018447	0.0333877	0.0259486	-0.039956	-0.0427384	-0.0889865	-0.0840681	0.0214862	0.0327381	-0.031014	-0.0522331	0.00678725	-0.0326368	0.0369673	-0.0107529	-0.0343953	-0.0264477	0.0109677	0.00118336	-0.0243291	-0.00654277	0.052767	0.0192219	0.0201194	-0.0195091	-0.0372155	0.0495263	-0.0172812	-0.042582	-0.0278615	NA	-0.0105864	-0.0185498	-0.0106337	-0.0308136	0.00362061	-0.0212927	-0.014541
Ala	-0.03943	0.0447901	0.0239417	-0.0328944	-0.0592289	0.0327553	-0.0285708	0.00272162	0.0504946	0.031551	-0.00750147	0.0214449	-0.00947643	0.0113157	-0.0756763	-0.118636	-0.127005	-0.0231168	0.0281816	-0.0135516	-0.0858276	-0.0263913	0.0203924	9.21421e-05	0.0181737	0.0231864	0.0202235	0.0254077	0.026888	-0.00349274	0.0610602	0.0871376	0.0340771	-0.0547779	-0.0206968	0.029408	-0.0285748	0.0461677	-0.0179117	-0.0171487	-0.0314667	-0.0144681	-0.0402893	-0.0607758	-0.0773555	-0.0393811	-0.0503904	-0.0302371	-0.00940477
Alb	0.0325685	-0.0397334	-0.0164197	0.0353176	0.0485074	-0.00141473	0.0916281	0.0254539	0.0166473	-0.00748998	0.00440477	0.024338	-0.0369395	-0.000643347	0.0559293	-0.0077949	0.0333166	-0.0601681	0.0302848	-0.041694	-0.0128873	0.0656995	-0.0227598	-0.00913387	-0.028479	-0.0115029	0.0110853	-0.0290411	-0.016348	0.0233979	-0.000262822	-0.0398307	-0.0355492	-0.0312278	-0.0128283	0.0235618	0.0976835	-0.0913573	0.0135172	0.0113654	0.0442801	-0.00667746	-0.00676282	0.00979567	0.00161961	-0.0120222	0.06909	0.0280143	-0.024331
ApoA1	-0.00268999	-0.0323673	-0.0129686	0.0300798	0.0608639	0.0185961	0.0626063	0.048882	-0.107507	-0.0293058	0.00130808	0.0152425	0.00919143	-0.00572465	0.0984263	0.0154362	0.108905	-0.0424771	-0.000671534	-0.069933	0.0678969	0.0189069	0.0304436	0.0193275	0.00369225	-0.0440927	0.0135153	0.000743098	-0.052106	0.0631359	-0.0449795	-0.0311277	-0.0934837	-0.00202052	-0.0505114	-0.00334937	0.0299008	-0.0532853	0.00597687	0.0525094	0.0654901	-0.00592048	0.0252563	0.0642996	0.0213224	0.0183317	0.0847778	-0.0324083	0.0318455
ApoB	0.00496781	-0.0136756	-0.0302388	0.0668068	0.00857846	-0.0284996	0.075429	0.00399504	-0.0297035	-0.0176284	-0.0628582	0.00368138	-0.0258831	-0.00632739	-0.0672277	-0.0140246	-0.000377898	-0.0240956	0.000254022	-0.00826876	-0.0355378	-0.0147847	-0.012901	0.0104268	0.000668308	0.0133306	0.0311884	0.0302719	0.00836095	-0.0400777	0.0347584	-0.0167223	-0.0151029	-0.0237573	-0.0133093	-0.00364885	0.00310206	-0.0509331	0.00291595	-0.00554854	0.0094763	-0.000621711	-0.0429791	0.0214126	0.0246068	0.0093723	0.0596825	-0.0144489	-0.0561711
bOHBut	0.0255623	0.0115467	-0.0233306	-0.0385542	0.00404441	-0.00339384	-0.0398848	0.02937	-0.0295142	-0.00855859	0.0252335	0.0239084	-0.0242737	0.0218798	0.0242352	0.0142446	-0.0182339	0.0399322	0.0144676	0.0353221	0.0610769	0.0315526	0.0021138	0.0304671	0.0268021	-0.0278381	-0.0440682	-0.0192512	0.0276788	0.0103552	-0.0148882	0.00540805	0.0353083	0.0285857	-0.0273533	0.053917	0.00564741	0.0836845	0.043502	0.069924	0.0480118	NA	0.0360984	0.0856958	-0.00968367	-0.0611841	-0.0265627	0.03175	0.0233001
Cit	0.0287577	-0.0114121	0.016016	-0.0361844	0.0304131	0.00809022	-0.0145561	0.0769792	0.00660723	-0.00488625	-0.001462	0.0127865	-0.00747583	0.0321805	0.0882922	-0.0473429	0.0303266	-0.00929314	-0.00271583	0.00205902	0.0530654	0.0215654	-0.0320221	0.0371197	0.0239849	-0.0160234	-0.0151827	0.0345135	0.0107074	0.05353	0.0346364	-0.00285072	-0.00804458	0.0132888	-0.0194657	0.0366	0.0450424	0.0280732	0.00062267	0.0353326	0.052637	-0.031732	0.0423588	0.04265	-0.039187	-0.0406363	0.0135435	0.0242378	0.0237021
Crea	0.0226403	-0.0267303	-0.0167493	-0.00668697	-0.00531595	-0.0444563	-0.0106392	0.016296	0.0247982	0.00571532	0.0129009	0.000655558	-0.0166696	-0.0437886	-0.0348939	0.00877189	-0.0519613	0.0136002	0.0513335	0.030291	-0.0394586	0.0132149	-0.0175594	-0.016967	0.00298559	0.0267252	-0.0179914	-0.00137114	-0.00787375	-0.0373131	-0.0178571	0.00046094	0.0354746	-0.0220949	0.030063	0.0341014	-0.0108403	-0.0281326	0.0201091	0.0474231	0.0135633	-0.0487734	-0.00882012	-0.00946798	-0.0317758	-0.0629544	-0.0110482	0.0730851	-0.0100215
DHA	-0.00188099	-0.0154343	0.000691063	0.0480145	0.00140834	-0.00031824	0.0522918	0.0136006	-0.0781785	0.00983707	-0.0197965	-0.0184321	0.00323386	0.020048	-0.0336576	-0.00473393	0.000925164	-0.0258146	0.0123275	-0.0472203	-0.0276024	-0.0150579	0.0290222	0.0528431	0.0287271	0.0090454	-0.00569566	0.0486211	0.00837436	-0.0255509	0.0384089	-0.0136386	-0.0463938	-0.00710908	-0.0117505	-0.0280563	0.00611441	-0.0453336	-0.00817807	-0.00104231	0.0184655	-0.0409641	0.00642608	0.0139131	-0.00446205	0.00265681	0.0528803	0.0187079	-0.0236972
EstC	0.0124876	-0.0266131	-0.0320824	0.0414157	0.0527247	-0.000418702	0.0804191	0.0554425	-0.0922829	-0.0285991	-0.0450378	0.00151567	-0.00959564	-0.00794769	0.0606567	0.0471373	0.0886496	-0.0280489	0.0153016	-0.0496479	0.0377603	-0.00407327	0.00613425	0.00712269	-0.0271679	-0.019277	0.0251633	0.0121764	-0.0296251	0.0297104	0.00119237	-0.0423244	-0.0927875	-0.00312418	-0.0507692	0.000817028	0.0355487	-0.0859989	0.0217781	0.0425833	0.0587808	-2.3554e-05	-0.0109881	0.0815321	0.0699069	0.0248157	0.0844058	-0.0154998	-0.0179365
FAw3	-0.00232987	0.00044987	-0.00505034	0.0304123	-0.0136284	0.00136055	0.0457946	0.0121834	-0.0827537	0.00718253	-0.0283932	-0.0105171	-0.0108749	0.0147717	-0.0518685	-0.0176334	-0.0165525	-0.0371004	0.0146337	-0.0393114	-0.0305232	-0.0194467	0.0214523	0.0461343	0.0337452	0.00297001	0.00467979	0.0623652	0.00558333	-0.0226116	0.0341443	0.00827662	-0.046784	-0.0143219	-0.00998541	-0.022524	-0.00300898	-0.0367454	-0.00770365	0.00645589	0.00647811	-0.0218538	-0.00658829	0.0223308	-0.00999751	-0.00308499	0.0381351	0.00678503	-0.0316164
FAw6	0.0199169	-0.0357658	-0.0373107	0.0650053	0.0430186	0.00933174	0.0880451	0.0242549	-0.0690799	-0.0266001	-0.0528162	0.00718842	-0.0220092	-0.00829822	0.00994854	0.00645076	0.0696774	-0.0225101	-0.00657304	-0.0519131	0.0191235	0.0028914	0.00074663	0.0114242	-0.0157681	-0.0436798	0.0410823	0.0208807	-0.0346976	0.0011318	0.00519495	-0.0347504	-0.0837451	-0.0124586	-0.0483675	-0.00118178	0.0293371	-0.0732363	0.0268298	0.0248374	0.0509735	-0.0164973	-0.0130281	0.0512762	0.0287323	0.0208419	0.0809757	-0.0256705	-0.0185513
FreeC	0.0172915	-0.0350983	-0.0285434	0.0455372	0.0630934	-0.00386024	0.0844291	0.0533334	-0.0935118	-0.032322	-0.0428259	0.000279168	-0.0110956	0.00209252	0.0578178	0.0428979	0.0967414	-0.0272105	0.00484702	-0.0500772	0.0370055	-0.00218263	-0.000559784	0.0213047	-0.016559	-0.0301702	0.0333933	0.0144374	-0.0306536	0.0185867	0.00570866	-0.0585278	-0.0826033	-0.00221559	-0.0541838	0.00109571	0.0394693	-0.0844756	0.0233593	0.03953	0.0572504	-0.0057082	-0.00136086	0.0770239	0.0644062	0.0314379	0.0914938	-0.0144828	-0.0120198
Glc	-0.0190323	0.0409995	-0.0105574	-0.00721544	-0.0766746	-0.0328791	0.0122565	-0.00898075	-0.00957925	-0.0383368	0.0369126	-0.00485716	-0.0234305	0.0252077	-0.160159	-0.116809	-0.122795	-0.00785292	0.0162347	0.0301011	-0.101985	-0.00280953	0.0258382	-0.0237425	0.106378	0.0477558	0.00029103	0.0509793	0.01871	-0.0910151	-0.00993447	0.0414243	0.0856855	-0.0247727	0.0257616	-0.00578257	-0.0843608	0.0877018	-0.0159492	-0.00968687	-0.0397331	0.0372801	-0.0171217	-0.0372996	-0.105035	-0.0159666	-0.00538358	0.0460816	0.0174254
Gln	0.00691763	-0.0523054	-0.00974573	0.0222239	0.0301396	0.012083	0.0238902	0.0674138	0.0575609	-0.00844701	-0.00209657	0.00185349	-0.0369391	-0.0486155	0.0593065	0.0662873	0.0326311	0.0226478	-0.0327468	-0.0382407	0.00590002	0.0134491	-0.0147785	-0.0232585	-0.0352903	-0.0302752	0.0138785	-0.0204805	-0.0329013	0.00256311	-0.0335615	-0.0289837	0.0115522	0.00832897	-0.00222369	0.00201841	0.0306498	-0.0226827	-0.0272463	0.0147098	0.0632614	-0.0250651	0.00565524	0.0287186	0.0620926	-0.0399663	0.065605	0.00325127	0.00565612
Gp	-0.0302623	0.0191017	0.00430579	0.0392952	-0.0966486	-0.028923	0.0534481	-0.0991237	0.00358274	0.00674528	-0.0342428	0.0124102	-0.0388649	0.0522183	-0.225603	-0.128916	-0.146713	-0.0416085	-0.039171	0.0505072	-0.120896	-0.00161096	0.00886992	-0.00602493	0.0412785	0.00503682	0.0307913	0.0664225	0.0394272	-0.112305	0.0675661	0.0727326	0.0709259	-0.0511799	0.0342232	-0.0128664	-0.0603161	0.0268372	-0.00638631	-0.0244233	-0.0928917	-0.000410019	-0.0458225	-0.0892703	-0.123023	-0.0367682	-0.0158435	-0.034056	-0.0536421
HDL2-C	-0.00350473	-0.0183736	-0.00811648	-0.00132241	0.0575149	0.0311022	0.0283555	0.0530772	-0.0883284	-0.0301373	0.0175802	0.00945638	0.0170193	0.00124353	0.144056	0.0443181	0.123155	-0.0319576	0.00386367	-0.0602292	0.0987909	0.0193562	0.0314413	0.0193877	-0.00423189	-0.047662	0.00549198	-0.0181373	-0.0546383	0.0886504	-0.0650016	-0.0296037	-0.0958401	0.0156946	-0.0551969	0.00512868	0.0331168	-0.0424654	0.00774959	0.0572422	0.0692049	0.00253029	0.0493043	0.0702357	0.0390053	0.0196947	0.0582582	-0.0356887	0.0486151
HDL3-C	0.00413563	-0.0400843	-0.0286335	0.0297129	0.0670358	0.0274773	0.0430631	0.0447384	-0.113801	-0.023016	-0.00452032	-0.00331913	-0.00326788	-0.00906083	0.0931352	0.0436198	0.121821	-0.00688823	0.00629638	-0.0673789	0.0703852	0.00616223	0.0150972	0.0282202	-0.0395579	-0.0290328	0.00833665	0.0152812	-0.0566929	0.0568092	-0.0455989	-0.0459857	-0.0960322	0.00697816	-0.064785	0.00838659	0.0339675	-0.0652043	0.0149846	0.0674438	0.0780437	0.00567484	0.0193747	0.0969628	0.032656	0.0354373	0.0741476	-0.0141116	0.0199853
HDL-C	-0.00202653	-0.0224544	-0.0101116	0.00339013	0.061792	0.0313711	0.0316548	0.0548044	-0.0944293	-0.0297376	0.0165998	0.00897718	0.0158353	6.27625e-05	0.143696	0.0435948	0.129126	-0.0311226	0.0025027	-0.0613025	0.0984044	0.0197639	0.0299785	0.0201622	-0.00608767	-0.0471734	0.00604773	-0.0153738	-0.057589	0.0873418	-0.0648693	-0.0355055	-0.0968998	0.0144109	-0.0581699	0.00673616	0.0349843	-0.045604	0.00879466	0.0599673	0.0742865	0.00189594	0.0480917	0.0760035	0.0377154	0.0222875	0.0624398	-0.0310751	0.0471505
HDL-D	0.0139109	-0.0298713	-0.00732932	0.0127078	0.069441	0.0320864	0.0272189	0.0590667	-0.0611321	-0.035464	0.0213033	0.00545797	0.0159382	0.00140703	0.182086	0.0704881	0.168202	-0.0361032	-0.0130842	-0.0509784	0.117022	0.0249594	0.0134061	0.0495516	-0.00295863	-0.0696746	0.0199936	-0.033191	-0.045465	0.0998359	-0.0519286	-0.0799155	-0.0849161	0.0267149	-0.068568	0.00013462	0.0470631	-0.0530294	0.013802	0.0598809	0.0805154	-0.0164401	0.0597232	0.0800035	0.0563441	0.0389356	0.0664753	-0.0287992	0.0465495
HDL-TG	0.00154325	-0.0192004	0.0273738	0.0726455	0.000888621	-0.0539466	0.066376	-0.0402347	-0.0249891	-0.00419582	-0.0410095	0.0103257	-0.0136024	0.0331015	-0.145447	-0.0972017	-0.0519798	-0.0377933	-0.0603619	0.0189134	-0.0852161	-0.0320175	0.0224509	0.0561087	0.0608321	-0.0269995	0.0222935	0.0449924	0.0255578	-0.102155	0.0461209	0.0211926	0.0438915	-0.0293498	0.00231628	-0.0225291	-0.0218547	-0.00321917	-0.0149378	-0.050752	-0.0395934	-0.0311836	0.0108943	-0.065599	-0.0705649	-0.0084489	0.0533443	-0.0297553	-0.00205703
His	-0.0235394	-0.0264668	-0.0379579	0.0101717	-0.00624779	-0.0531042	0.0391015	0.0294443	0.0431741	0.0370662	-0.0369314	-0.0134028	-0.0302453	-0.078066	0.0368117	0.00862914	-0.0151002	-1.86545e-05	-0.00594972	-0.00318281	-0.00935804	-0.0303549	0.021204	-0.0336831	-0.0302564	-0.0127786	-0.0149194	-0.00331298	-0.0348512	0.0306125	-0.0184184	-0.0362433	-0.019066	-0.0240687	0.014185	-0.053124	0.0168232	-0.0501191	-0.0531723	-0.0703804	0.0362617	0.000335728	-0.0267732	0.00843421	-0.00125624	-0.00927251	0.0504784	-0.00615995	-0.00903327
IDL-C	0.0249416	-0.0316479	-0.0342593	0.0496335	0.0514379	-0.00312356	0.0914152	0.0572628	-0.073331	-0.0360466	-0.0493935	-0.000227194	-0.0102796	-0.00611393	0.062278	0.0602442	0.0975456	-0.025585	0.00681588	-0.0382832	0.0313159	-0.00451061	-0.00433258	0.0102456	-0.035019	-0.0210337	0.0295522	0.0115417	-0.020208	0.020998	0.0117019	-0.0637266	-0.0860972	0.00340807	-0.0509055	0.00543648	0.0355573	-0.0956028	0.0267992	0.0398841	0.0580161	0.000782712	-0.00740529	0.0805629	0.0826463	0.0349004	0.0884467	-0.0110533	-0.0295162
IDL-CE	0.0210324	-0.0286843	-0.0332953	0.0523448	0.0468937	-0.00788472	0.0922335	0.0515716	-0.0680236	-0.0355347	-0.0519902	0.0018265	-0.0121858	-0.00558879	0.0475696	0.0512432	0.0858354	-0.0284615	0.0080219	-0.0343543	0.0230887	-0.00686457	-0.00487195	0.00894552	-0.0297046	-0.0169179	0.0284482	0.013693	-0.0163212	0.015006	0.014864	-0.0575601	-0.0797431	0.00123301	-0.0458143	0.00408311	0.0318611	-0.0913086	0.0235848	0.0360018	0.0528551	0.00158902	-0.0123119	0.0730334	0.0763092	0.0317058	0.0867386	-0.0134136	-0.0328973
IDL-FC	0.0335788	-0.0372858	-0.0360841	0.0405257	0.0603546	0.00911984	0.0836882	0.0699475	-0.0822692	-0.0347785	-0.0433547	-0.00250208	-0.00545985	-0.00512761	0.0940795	0.0802377	0.119957	-0.0175878	0.00727317	-0.0475746	0.0486621	-0.000717424	-0.00358246	0.0132375	-0.0446964	-0.0290343	0.0278865	0.00749599	-0.0279542	0.0345428	0.00604681	-0.0777085	-0.0945437	0.00658723	-0.0626475	0.00829018	0.0418626	-0.105169	0.0322288	0.0474248	0.0670101	-0.00231293	0.00267037	0.0953416	0.0972574	0.0428168	0.0874303	-0.00243044	-0.0211567
IDL-L	0.0237303	-0.0314886	-0.031357	0.0492782	0.0524039	-0.00362208	0.0904576	0.0547935	-0.0764001	-0.0358365	-0.050915	-0.0017509	-0.0103481	-0.00104182	0.0543962	0.0574723	0.095335	-0.0228364	0.00281712	-0.0377176	0.0291531	-0.00651331	-0.00489912	0.0162087	-0.0256149	-0.0222252	0.0325052	0.0169507	-0.0201564	0.0128455	0.0142493	-0.0645395	-0.0801644	0.00405542	-0.0492626	0.0068723	0.0345646	-0.0881915	0.0275298	0.0376879	0.0542439	0.00303083	-0.00130375	0.0761047	0.0799274	0.0349413	0.0891554	-0.0107293	-0.0281928
IDL-P	0.0216763	-0.0295532	-0.030457	0.0492481	0.050852	-0.00562473	0.0895962	0.0518544	-0.0762372	-0.0355806	-0.0516845	-0.00179405	-0.0107974	0.0011151	0.0467032	0.0539542	0.0903789	-0.0223377	0.00253168	-0.0362949	0.0266739	-0.00883252	-0.0052085	0.0179996	-0.0205585	-0.0203589	0.033531	0.0202806	-0.0187697	0.00890035	0.0160273	-0.0620864	-0.0750689	0.00313414	-0.0464145	0.00668861	0.032467	-0.0844984	0.0273139	0.0348767	0.0512543	0.00354902	-0.000850162	0.0722946	0.0764841	0.0339679	0.0876731	-0.0116399	-0.0284368
IDL-PL	0.0257491	-0.0309733	-0.0338891	0.0416604	0.0544034	0.0020938	0.0867149	0.06164	-0.0790424	-0.0357019	-0.0487015	-0.00276316	-0.00780167	-0.00157172	0.0694595	0.0699719	0.0995753	-0.0160263	0.00483447	-0.0381119	0.0358847	-0.00894883	-0.00317495	0.0141401	-0.0347193	-0.0231419	0.0297017	0.0156056	-0.0242455	0.0193497	0.0105414	-0.0662554	-0.0844598	0.00660783	-0.0526942	0.00929089	0.0364363	-0.091013	0.0306778	0.0437403	0.0558349	0.00282052	0.00444747	0.0817618	0.0917868	0.0369849	0.0850467	-0.00780398	-0.0256286
IDL-TG	0.0101131	-0.0146863	-0.00136685	0.0532922	0.0255482	-0.0229488	0.0596083	-0.00463551	-0.0770329	-0.0179739	-0.0462215	0.00201548	-0.00393498	0.0495685	-0.0937347	-0.0450643	0.00276328	-0.00271326	-0.0410587	-0.0162237	-0.0227111	-0.0160996	-0.000693842	0.0692841	0.057099	-0.0206595	0.0406218	0.0528799	0.00329723	-0.0774277	0.0326209	-0.0132692	0.0307112	-0.00851062	-0.0147427	0.00252118	0.00170168	0.00096233	0.00328713	-0.0203678	-0.00622471	0.00809816	0.0173775	-0.0168193	-0.0288159	0.0099852	0.0571144	-0.00795316	-0.0141114
Ile	-0.0234293	0.00861911	-0.00498816	0.0158186	-0.0685805	-0.0647275	0.0143306	-0.0530168	0.069174	0.0384363	-0.0149611	0.00224619	-0.0318262	0.00487832	-0.193089	-0.0968712	-0.178583	0.00677701	0.0047588	0.0501317	-0.152303	-0.0335586	-0.0119254	-0.0309297	0.0552377	0.0382108	-0.01647	0.0521646	0.0466334	-0.12721	0.041655	0.0793364	0.0797025	-0.0351382	0.0630319	0.00465582	-0.0691285	0.0177659	-0.022731	-0.0308683	-0.0776826	-0.020366	-0.0414179	-0.110341	-0.0732279	-0.0679024	-0.0241581	0.00809642	-0.0420764
LA	0.0317169	-0.0423132	-0.0452787	0.0672366	0.0468967	0.011237	0.0849562	0.0298972	-0.0475758	-0.0279721	-0.0500406	0.015831	-0.0283406	-0.0228067	0.0268236	0.0127259	0.0840527	-0.0117311	-0.0127325	-0.0512389	0.0240995	0.0091449	-0.00888886	0.00492036	-0.0287639	-0.0606963	0.0455239	0.00902259	-0.0417796	0.0119542	0.00151108	-0.0445666	-0.0898865	-0.0116441	-0.0553936	0.000606013	0.0429778	-0.074658	0.0305579	0.0213193	0.0603401	-0.0248859	-0.0147218	0.052026	0.0290245	0.0210699	0.0783166	-0.0277771	-0.0140128
Lac	-0.0316243	0.00364595	0.025463	-0.0121344	-0.01882	0.0188085	-0.024126	-0.0328767	0.00794362	0.0086806	0.0111944	-0.000756119	0.0184353	-0.00826315	-0.0542188	-0.0618992	-0.0771118	-0.0112774	0.0218181	0.0413499	-0.0686711	-0.00697427	-0.007762	-0.011652	0.0253137	0.02261	-0.0370078	0.0334758	0.00840111	-0.029954	0.0299912	0.0572852	0.00810566	-0.0232227	-0.0351951	0.0287436	-0.0501379	0.0400821	0.00315804	0.00125614	-0.0408258	-0.00725068	-0.0135926	-0.0446506	-0.0565398	-0.0159413	-0.0394869	0.0167281	-0.0015499
LDL-C	0.0210119	-0.0245193	-0.0441381	0.0361602	0.0431408	-0.00062148	0.0743364	0.0564152	-0.0711244	-0.0269103	-0.0499331	-0.00394051	-0.0103887	-0.0111906	0.0586226	0.0677999	0.0779316	-0.0129859	0.0181769	-0.0372905	0.0300874	-0.0111346	-0.00411473	0.00256901	-0.044554	-0.00841514	0.0248623	0.0136507	-0.0207685	0.0203832	0.00861913	-0.0493947	-0.0870345	0.00151105	-0.0466073	0.0108249	0.0344724	-0.0868866	0.0285253	0.0444024	0.0555337	0.00490377	-0.0197908	0.0809068	0.0929142	0.025563	0.0685765	-0.00876051	-0.0334512
LDL-D	0.0382655	-0.0402284	0.0323646	0.0360351	0.0570765	0.00665007	0.066937	0.0305218	0.0266782	-0.0564636	0.00398816	-0.00506316	0.0167349	0.042527	0.0681325	0.0370102	0.114247	-0.0402228	-0.0508978	-0.00523755	0.0233581	0.0256546	0.0117965	0.0429258	0.0298732	-0.0628574	0.0119061	-0.00879422	0.0322411	-0.0144835	0.0115859	-0.101236	-0.0217726	0.0196322	-0.0501122	-0.00491072	0.0156897	-0.0285186	-0.0134207	-0.0200266	0.0240096	-0.0303143	0.0999941	-0.000725345	0.0399023	0.046378	0.0653385	0.0253782	0.0388342
LDL-TG	0.00483338	-0.0176668	-0.00614583	0.0422078	0.0402784	-0.0217573	0.0605779	0.0158253	-0.0931015	-0.0239169	-0.0486836	0.00184603	6.80792e-05	0.0439941	-0.0495118	-0.0172857	0.0199118	-0.0120918	-0.023931	-0.0318234	-0.00425179	-0.0214483	0.00397117	0.0623254	0.0503129	-0.0209568	0.0287086	0.0572879	-0.00496886	-0.056633	0.0201645	-0.0195972	-0.00252056	-0.00124201	-0.0267843	0.00677957	0.00742276	-0.0121056	0.0136889	1.49316e-05	0.0078411	0.00957807	0.017238	0.0124841	0.00359927	0.00586013	0.0673962	-0.0156809	-0.00678416
Leu	-0.0223611	0.0118801	-0.0178575	0.00595305	-0.0518964	-0.064617	-0.00782028	-0.0273579	0.0732465	0.0291133	-0.0179456	-0.0066638	-0.0341882	-0.000643536	-0.152925	-0.0641122	-0.154124	-0.0030717	0.0206528	0.0434723	-0.12999	-0.0294044	-0.0120924	-0.0613647	0.0627772	0.0493655	-0.0331619	0.0462329	0.0345509	-0.117191	0.0271243	0.0789788	0.0668998	-0.0179433	0.067769	0.0129096	-0.0723976	0.021504	-0.0186054	-0.0334403	-0.0579771	-0.0206836	-0.0157119	-0.0896053	-0.0557343	-0.0780643	-0.0383315	0.0281448	-0.0369141
L-HDL-C	0.00663762	-0.0282788	-0.00168873	0.00167593	0.0693036	0.0341274	0.0200582	0.0460952	-0.0596122	-0.0376232	0.0263103	-0.00116558	0.0165383	0.00557068	0.160776	0.0468715	0.148486	-0.0342199	-0.0129672	-0.0555159	0.109901	0.022931	0.0226018	0.0400493	-0.00311062	-0.0652684	0.0110596	-0.0339519	-0.0491567	0.0919142	-0.0589027	-0.0585122	-0.0835987	0.0278769	-0.0596638	-0.000452558	0.0359209	-0.0440295	0.0126953	0.054057	0.0721614	-0.0110381	0.0539495	0.0628712	0.0339234	0.0293678	0.0547263	-0.0315276	0.0532126
L-HDL-CE	0.00607449	-0.0278714	-0.000897927	0.00139513	0.0683048	0.0339008	0.0200503	0.045648	-0.0597759	-0.0380579	0.0261562	-0.00182812	0.0167701	0.00686945	0.158285	0.0444762	0.146173	-0.0350298	-0.0135449	-0.0543369	0.109406	0.0225018	0.0231815	0.0407618	-0.00165653	-0.0655162	0.0112928	-0.0330111	-0.0487973	0.0904576	-0.0586851	-0.0568028	-0.0829092	0.0279564	-0.0591224	-0.000612944	0.0348695	-0.042571	0.0120305	0.0535526	0.0707849	-0.0104997	0.0548535	0.0608746	0.0318671	0.0290308	0.0544097	-0.0322359	0.0529854
L-HDL-FC	0.00814127	-0.0303001	-0.00489515	0.00176981	0.0721071	0.036288	0.0198998	0.0484403	-0.0590388	-0.03545	0.026291	0.000566276	0.0164837	0.000768224	0.168403	0.0545239	0.155792	-0.0317752	-0.0107944	-0.0587341	0.112071	0.0236351	0.0202825	0.0380854	-0.0079681	-0.0642613	0.0108082	-0.0372246	-0.051484	0.0967495	-0.0597194	-0.0647474	-0.0861715	0.0274493	-0.0619898	0.000650471	0.039809	-0.048291	0.0138775	0.0552983	0.0759445	-0.0126345	0.0517011	0.0693364	0.0398009	0.0313591	0.0556749	-0.0286244	0.0529061
L-HDL-L	0.00560771	-0.0311636	-0.00275531	0.00225471	0.0681399	0.0319211	0.0275037	0.0477477	-0.0701166	-0.0364085	0.0233056	0.00046721	0.0168518	0.00754932	0.154886	0.0431025	0.145419	-0.0334616	-0.012695	-0.0544508	0.10721	0.020113	0.0264645	0.0422171	-0.00024993	-0.0661896	0.0107911	-0.0286511	-0.0514009	0.0893531	-0.0579308	-0.0558771	-0.08566	0.0246541	-0.0587359	0.000889838	0.0379191	-0.0464443	0.0119453	0.0537661	0.0694605	-0.0118889	0.0563202	0.061859	0.0319153	0.0284128	0.0600904	-0.034112	0.0535077
L-HDL-P	0.00567255	-0.0318167	-0.00275682	0.0026565	0.0683264	0.0314956	0.0286091	0.0477619	-0.0715692	-0.0363418	0.0226123	0.000642608	0.0168792	0.00805352	0.153541	0.0417722	0.145078	-0.0330135	-0.0131239	-0.0538113	0.106433	0.0195015	0.0266369	0.0430955	0.000761858	-0.0666372	0.0107225	-0.0278946	-0.0515975	0.088316	-0.0573859	-0.0553562	-0.085688	0.0242531	-0.0585631	0.00126578	0.0377546	-0.0465609	0.0118003	0.0537159	0.0689344	-0.0125637	0.0568636	0.0614056	0.0309723	0.0279841	0.0608562	-0.0341894	0.053353
L-HDL-PL	0.00214544	-0.029948	-0.00373924	-0.000833528	0.0650996	0.0303254	0.0308782	0.0499839	-0.0800533	-0.0357287	0.0200313	0.00238249	0.0178335	0.0097696	0.148935	0.0415328	0.13682	-0.0299999	-0.00929105	-0.0549227	0.105304	0.0155324	0.0310553	0.0406236	0.00144664	-0.062636	0.00958311	-0.0237812	-0.051712	0.0872022	-0.0581139	-0.0495589	-0.0885176	0.0215634	-0.0547842	0.00241184	0.0385205	-0.0453615	0.0101896	0.052653	0.0644864	-0.00950358	0.0568159	0.0608675	0.0335614	0.0255628	0.0612281	-0.0352212	0.0540755
L-HDL-TG	0.0268958	-0.0673561	0.00470937	0.0368708	0.0738054	0.00192692	0.0702439	0.0375832	-0.0655041	-0.0127826	0.011075	-0.00582048	0.00372214	0.0129259	0.105107	0.00541144	0.13927	-0.051871	-0.041882	-0.0249857	0.0618858	0.0198836	0.0241879	0.07426	0.014286	-0.0942484	0.0172709	-0.00515494	-0.0482818	0.0405317	-0.0060713	-0.0783388	-0.0448562	0.0219352	-0.0621251	-0.0205402	0.0381149	-0.0650254	0.011309	0.0310684	0.0601506	-0.0483298	0.0609826	0.0410296	0.00325495	0.0289091	0.0930687	-0.0322685	0.0378573
L-LDL-C	0.0216959	-0.0249453	-0.0400161	0.0395356	0.0455563	-0.00210398	0.0796351	0.057445	-0.0709422	-0.0296814	-0.0499331	-0.00215998	-0.0103751	-0.00864001	0.0595981	0.0657257	0.0822001	-0.016753	0.0147489	-0.0363529	0.0302667	-0.0103961	-0.00377046	0.00479132	-0.041432	-0.0129023	0.0261039	0.0136734	-0.0210762	0.0202225	0.00973946	-0.0532263	-0.0864782	0.0027612	-0.0466456	0.00958809	0.0351771	-0.0891512	0.0287346	0.0441175	0.0556402	0.00297754	-0.0147913	0.0797129	0.0907811	0.0271735	0.0746526	-0.00934861	-0.032195
L-LDL-CE	0.0201012	-0.0231675	-0.0404301	0.0404032	0.0422552	-0.00489374	0.0791527	0.0535144	-0.0673112	-0.0284344	-0.051817	-0.00174884	-0.0111101	-0.00811706	0.0513031	0.0610594	0.0749082	-0.0172004	0.0167491	-0.033613	0.0265911	-0.0118052	-0.00361289	0.00366569	-0.0388543	-0.00984125	0.0265213	0.0153549	-0.0182867	0.0169667	0.0121306	-0.049872	-0.0822394	0.00116873	-0.0431337	0.00905983	0.0340834	-0.0857758	0.0268234	0.0416197	0.0531063	0.0029199	-0.0188554	0.0760761	0.0875365	0.0245189	0.0723341	-0.0104933	-0.0348122
L-LDL-FC	0.028355	-0.0304407	-0.0400237	0.0346364	0.0545363	0.00712221	0.0777664	0.0682301	-0.0792013	-0.032597	-0.0441816	-0.00298252	-0.00713454	-0.00672946	0.0844423	0.0799792	0.101936	-0.0130929	0.012179	-0.0438368	0.0415856	-0.00605851	-0.00369392	0.00811218	-0.0491006	-0.0204911	0.0235677	0.00962138	-0.0269682	0.0306281	0.00405286	-0.0631064	-0.0939862	0.00677788	-0.0588167	0.0107699	0.0373894	-0.0982322	0.0321248	0.0505403	0.0631601	0.00161248	-0.00429932	0.0906122	0.100337	0.0357304	0.0772724	-0.00435266	-0.024986
L-LDL-L	0.0201826	-0.0248239	-0.0375648	0.0401381	0.0463671	-0.00279245	0.0801748	0.0551522	-0.0743026	-0.0312067	-0.0505881	-0.00271565	-0.0105659	-0.00501893	0.053691	0.0620796	0.0804996	-0.0163199	0.0130959	-0.03596	0.0280708	-0.0113379	-0.00345939	0.00845387	-0.0340603	-0.0133843	0.0274551	0.0168382	-0.020211	0.015363	0.0105056	-0.052967	-0.0818857	0.00355377	-0.0456481	0.00979759	0.0335051	-0.0837844	0.0273553	0.0419893	0.0531942	0.00368767	-0.0108227	0.0765011	0.0870638	0.0270198	0.0761055	-0.0102722	-0.0311338
L-LDL-P	0.019791	-0.0250528	-0.0368523	0.0410811	0.0452324	-0.00398327	0.0807935	0.0531283	-0.0755538	-0.0310726	-0.0515489	-0.00283297	-0.0106883	-0.00318596	0.0491378	0.0589383	0.0782483	-0.016406	0.0121959	-0.0355902	0.0268764	-0.0117378	-0.00347887	0.00972477	-0.030519	-0.0134641	0.0274257	0.01852	-0.019593	0.0129107	0.0118891	-0.0519688	-0.0791827	0.00275198	-0.0447104	0.00914868	0.0323535	-0.0811136	0.0273049	0.0406222	0.0520419	0.00380297	-0.0104112	0.0746102	0.0837154	0.026187	0.0771424	-0.0106947	-0.0306464
L-LDL-PL	0.0178453	-0.0231633	-0.0374336	0.0392028	0.0463128	-0.00180656	0.0803797	0.0536716	-0.0751845	-0.0318067	-0.0512982	-0.00024866	-0.0118999	-0.00465318	0.0509588	0.0581709	0.077219	-0.0171219	0.0140447	-0.0346119	0.02709	-0.0112259	-0.00189621	0.00697631	-0.0348975	-0.0125354	0.0265284	0.0152343	-0.0211795	0.0154406	0.00814678	-0.0473783	-0.0829925	0.00151986	-0.044464	0.00856328	0.0316941	-0.0835801	0.0269354	0.0424233	0.0514799	0.00524542	-0.0121697	0.0740955	0.0856812	0.0283478	0.0748701	-0.0130943	-0.0296012
L-LDL-TG	0.0102019	-0.0235659	-0.00640743	0.0432876	0.0490055	-0.0168417	0.0636685	0.0246533	-0.0968508	-0.0256301	-0.0453548	-0.00172743	0.00113008	0.0476106	-0.0331259	-0.01082	0.0421097	-0.01329	-0.0273713	-0.0358396	0.00288125	-0.0127398	0.00264389	0.0668657	0.0475548	-0.028232	0.0326846	0.0528574	-0.0110367	-0.0508029	0.021084	-0.0318205	-0.00442281	0.00399931	-0.034118	0.00593647	0.0124147	-0.0195581	0.0161233	0.00194839	0.0160077	0.0087128	0.0279276	0.0202235	0.00287142	0.0121194	0.0735406	-0.0112776	-0.00450936
L-VLDL-C	-0.0151213	0.0156413	0.00651071	0.0558185	-0.0608701	-0.0614239	0.0277168	-0.0780993	0.0304338	0.0203348	-0.0442052	0.0233247	-0.0154824	0.00166679	-0.210866	-0.105605	-0.135094	-0.0250343	-0.0210095	0.0503556	-0.120691	-0.0403413	-0.000220198	-0.00100628	0.0329092	0.0352479	0.0206979	0.0546948	0.0395397	-0.110852	0.0473194	0.0765011	0.0670091	-0.0475333	0.0343008	-0.0283024	-0.0468437	0.0285451	-0.0205679	-0.0675679	-0.066167	-0.0012647	-0.0525866	-0.0802219	-0.0755323	-0.0286645	-0.0100471	-0.0271292	-0.0441047
L-VLDL-CE	-0.00787133	0.00766537	0.00409622	0.0609629	-0.0566965	-0.0590771	0.032037	-0.0740908	0.0337345	0.0152261	-0.0471869	0.0174133	-0.0186143	-0.00139681	-0.198575	-0.0910935	-0.119835	-0.0158412	-0.0282021	0.0515562	-0.114201	-0.0392052	-0.00233591	0.00487732	0.0286442	0.0306576	0.0204052	0.0474344	0.0397019	-0.109276	0.0527047	0.0625461	0.065883	-0.0474221	0.0305171	-0.0261506	-0.0419018	0.014942	-0.0153532	-0.065139	-0.0636855	-0.00789919	-0.0484922	-0.0730085	-0.0604445	-0.0212311	-0.00406166	-0.0206316	-0.040975
L-VLDL-FC	-0.0212081	0.0219043	0.00926855	0.0514321	-0.0631465	-0.0629219	0.0234718	-0.0797189	0.0264322	0.0254547	-0.0395308	0.0281578	-0.0127046	0.00343263	-0.219841	-0.117555	-0.146429	-0.0326213	-0.0153773	0.0470794	-0.125017	-0.0411102	0.0029585	-0.00653448	0.0375181	0.0388235	0.0211383	0.0599326	0.0382299	-0.112136	0.0410098	0.0873105	0.0679659	-0.0470783	0.0379336	-0.0316956	-0.0506135	0.0408953	-0.0253646	-0.0694667	-0.068083	0.00417864	-0.0547983	-0.0848186	-0.0876798	-0.0359915	-0.0150055	-0.0327214	-0.0467785
L-VLDL-L	-0.0251178	0.0265362	0.00908051	0.0444644	-0.0682308	-0.0625172	0.0158329	-0.0846973	0.0328536	0.0275138	-0.0365684	0.0286874	-0.0145701	0.00514427	-0.224038	-0.117568	-0.158327	-0.0280837	-0.0127152	0.0522928	-0.127699	-0.0462716	0.000118125	-0.00943784	0.0358161	0.0421288	0.0173636	0.0601136	0.0374458	-0.113394	0.0416462	0.0951253	0.0708118	-0.045504	0.042106	-0.032195	-0.0548956	0.0462936	-0.0236245	-0.0680049	-0.0740857	0.00487385	-0.0563659	-0.0918215	-0.0858616	-0.0366086	-0.0251139	-0.0302231	-0.0457478
L-VLDL-P	-0.0258509	0.0274571	0.00940627	0.0432546	-0.0691813	-0.0624444	0.0143214	-0.0850482	0.033437	0.0281816	-0.0357797	0.02908	-0.0147062	0.00547983	-0.224942	-0.118038	-0.160242	-0.0278803	-0.0119579	0.0527783	-0.128199	-0.0468261	1.26674e-05	-0.00995432	0.035948	0.0427221	0.0169964	0.0604964	0.0372563	-0.113731	0.0412125	0.0965268	0.0712153	-0.0450477	0.0427073	-0.0323174	-0.0555661	0.0476755	-0.023657	-0.0680398	-0.075231	0.00539389	-0.0565439	-0.0929386	-0.0863982	-0.0370507	-0.0268631	-0.0300327	-0.0456995
L-VLDL-PL	-0.0245735	0.0244084	0.00792824	0.045603	-0.0640709	-0.0623433	0.0198048	-0.0826172	0.028404	0.0256884	-0.0383381	0.0261197	-0.013576	0.00594147	-0.221185	-0.117739	-0.154853	-0.0284783	-0.013723	0.0514184	-0.12682	-0.0468923	0.00060901	-0.00837043	0.0363948	0.0413474	0.0184057	0.0617806	0.0368541	-0.113539	0.0423123	0.0928849	0.0694695	-0.0451811	0.0398266	-0.0298222	-0.0532911	0.0446664	-0.0227496	-0.065969	-0.0721089	0.00485205	-0.0555559	-0.0900395	-0.0847766	-0.0369299	-0.0209931	-0.0331539	-0.0470262
L-VLDL-TG	-0.0280291	0.030693	0.0103318	0.0396099	-0.0719783	-0.0627337	0.00914236	-0.0860969	0.0346385	0.0301851	-0.0321633	0.0316698	-0.0146654	0.00586159	-0.228137	-0.120949	-0.166587	-0.0285573	-0.00975826	0.0528291	-0.129898	-0.0475627	8.43801e-06	-0.0122297	0.0373639	0.0437198	0.0159836	0.0609469	0.0366605	-0.114165	0.0391162	0.101144	0.0720602	-0.0449339	0.0457614	-0.0344895	-0.0572593	0.0527373	-0.0244764	-0.068437	-0.0781918	0.00685676	-0.0576346	-0.0961379	-0.0894096	-0.0387131	-0.0321763	-0.0301864	-0.0456697
M-HDL-C	-0.015689	-0.00705079	0.00105599	-0.00508175	0.0279132	0.00446769	0.0436411	0.0216683	-0.0817813	-0.0202659	-0.0127908	0.00738695	0.0156169	0.0161038	0.0638585	-0.0242594	0.0484842	-0.0306557	0.00701464	-0.044733	0.0567675	0.0127651	0.0468511	-0.00134824	0.0181416	-0.0241743	0.0033408	-0.00766596	-0.0462457	0.0495497	-0.0500884	0.0225478	-0.0839537	-0.00270652	-0.0112638	-0.00646897	0.0074843	-0.0236808	-0.0181874	0.024998	0.0241157	0.0170267	0.0235127	0.0175993	-0.00546147	0.00442339	0.0499491	-0.0434096	0.0351664
M-HDL-CE	-0.0182627	-0.00361338	0.00228415	-0.00930142	0.0248327	0.003543	0.0388217	0.0194898	-0.0762398	-0.0189193	-0.0115599	0.00741935	0.0165973	0.016622	0.0651964	-0.0244545	0.042423	-0.0308311	0.00913108	-0.0438367	0.0564819	0.01124	0.0456699	-0.00264952	0.0179169	-0.0233149	0.00113839	-0.00809979	-0.0458509	0.0517653	-0.0493646	0.0257419	-0.0820974	-0.00183301	-0.00845708	-0.00582686	0.00694163	-0.0202558	-0.0199029	0.024883	0.0209513	0.0163738	0.021358	0.0146055	-0.0053666	0.00155196	0.0445069	-0.0449973	0.035291
M-HDL-FC	-0.00672413	-0.0165467	-0.00395664	0.00802355	0.03772	0.00862743	0.056138	0.0301121	-0.100408	-0.0237047	-0.0189458	0.00939183	0.0128529	0.0150997	0.0603601	-0.0219646	0.0686095	-0.0306095	0.00171496	-0.046426	0.0585134	0.0167404	0.0484005	0.00497435	0.0179081	-0.023674	0.00898112	-0.00493816	-0.0437528	0.040853	-0.0501229	0.00967252	-0.0858498	-0.00592917	-0.019786	-0.00642865	0.0109873	-0.034303	-0.00964537	0.0249554	0.0315504	0.0186791	0.0287232	0.0308747	-0.00389316	0.0168824	0.0649581	-0.038172	0.0342558
M-HDL-L	-0.0171202	-0.00573167	0.00387539	0.00368942	0.0246825	0.00118199	0.0541025	0.0165185	-0.0895923	-0.0233935	-0.023447	0.00851536	0.0107427	0.021731	0.0351033	-0.0416597	0.0351706	-0.0317208	-0.00148743	-0.0385813	0.0448364	0.00328577	0.0498975	0.00751296	0.0305558	-0.024387	0.0105162	0.0045998	-0.0368076	0.0292476	-0.0443334	0.0301603	-0.0753652	-0.00715144	-0.00717215	-0.00905982	-0.000211305	-0.0197487	-0.0177477	0.0205612	0.0129717	0.0166193	0.0261953	0.0057392	-0.0175779	0.00690001	0.0555526	-0.0504242	0.0310715
M-HDL-P	-0.0180635	-0.00492997	0.00507266	0.00459264	0.0229602	4.29142e-05	0.0556649	0.0136992	-0.0888792	-0.0230488	-0.0250438	0.0081729	0.00968083	0.023264	0.0280906	-0.0465795	0.0307989	-0.0321447	-0.00309768	-0.0362375	0.0413779	0.000570744	0.0504087	0.00820783	0.0333598	-0.0243368	0.0121549	0.00727619	-0.0340173	0.0252538	-0.0423169	0.0326163	-0.07331	-0.00860646	-0.00542405	-0.00931938	-0.00170568	-0.0185602	-0.0180734	0.0193416	0.0098125	0.0160221	0.0259738	0.0015336	-0.0202662	0.00648845	0.055673	-0.0521227	0.0299355
M-HDL-PL	-0.0187097	-0.00530053	0.00528047	0.00524883	0.0266007	0.00388978	0.0568516	0.0193868	-0.0991067	-0.0259084	-0.0241969	0.00672861	0.010198	0.0236078	0.0274505	-0.04029	0.0346514	-0.0317282	-0.00415947	-0.0367567	0.0441208	-0.0014538	0.0525525	0.0146947	0.0344291	-0.0251234	0.0131182	0.0109069	-0.0353369	0.0217981	-0.043158	0.030299	-0.069553	-0.00756364	-0.00802128	-0.00801264	-0.00137147	-0.0181338	-0.013899	0.0199262	0.0103854	0.0188099	0.0326029	0.00606946	-0.0171503	0.0103968	0.0578627	-0.0535293	0.0326626
M-HDL-TG	-0.00504081	0.00416016	0.0191513	0.0560351	-0.0321535	-0.0575412	0.0566071	-0.0643435	-0.00623705	-0.00460739	-0.0567027	0.0126205	-0.0128938	0.0423319	-0.181207	-0.115135	-0.10137	-0.00991325	-0.0487519	0.0470131	-0.0890107	-0.0576543	0.0213501	0.0353324	0.0602426	0.00253575	0.0173877	0.055156	0.0298719	-0.110023	0.0415745	0.058537	0.0411767	-0.0385232	0.0305801	-0.0238488	-0.0373602	0.00894462	-0.0258994	-0.0657389	-0.0725542	-0.00603442	-0.00771529	-0.0925474	-0.0649577	-0.00414496	0.0267245	-0.0361372	-0.00484799
M-LDL-C	0.0202104	-0.0229105	-0.0464003	0.0332551	0.0390209	-0.00197345	0.0694533	0.0549007	-0.0689091	-0.024517	-0.0500475	-0.00493676	-0.0107425	-0.0128162	0.0558543	0.0680389	0.0721409	-0.0101142	0.0216102	-0.036706	0.0285137	-0.0124454	-0.00474245	-0.000592457	-0.0469336	-0.00381517	0.0237042	0.014365	-0.0191737	0.0195348	0.00908224	-0.0452361	-0.0849191	0.00093687	-0.0443044	0.0119801	0.0340869	-0.0834949	0.0281702	0.0437069	0.0550108	0.00482865	-0.0239854	0.0808223	0.0931715	0.022581	0.0629575	-0.00724882	-0.0361789
M-LDL-CE	0.020888	-0.0224588	-0.0468443	0.0330431	0.0377947	-0.00305832	0.0692137	0.0541469	-0.066095	-0.0234487	-0.0512594	-0.00485151	-0.00989838	-0.013124	0.0556872	0.0689601	0.0706198	-0.00947951	0.0219608	-0.036032	0.0289438	-0.013517	-0.00391169	-8.35539e-07	-0.0477734	-0.00368452	0.024826	0.014651	-0.0180437	0.0193722	0.0107202	-0.0463898	-0.0840169	0.000599628	-0.0422188	0.0119649	0.0358515	-0.0835095	0.0284436	0.0429525	0.0537146	0.00386718	-0.0247426	0.0800089	0.094951	0.0220591	0.0622154	-0.00682847	-0.0373963
M-LDL-FC	0.0166775	-0.0239977	-0.0449952	0.0358063	0.0447601	0.00227725	0.0719706	0.0577038	-0.0800274	-0.02749	-0.0464341	-0.001201	-0.0135344	-0.0114547	0.0536166	0.0609735	0.0768692	-0.0133172	0.0189899	-0.0416045	0.0259014	-0.00669687	-0.00731129	-0.00144194	-0.0416421	-0.00448701	0.0198861	0.014778	-0.025986	0.0198433	-0.000799855	-0.0392449	-0.0853291	0.0018853	-0.0490292	0.0109784	0.0245193	-0.0806159	0.0262031	0.0469947	0.060255	0.0122152	-0.0216202	0.0833383	0.0830856	0.0272141	0.0689347	-0.00913285	-0.0312128
M-LDL-L	0.0164812	-0.0207188	-0.0434952	0.0337184	0.0384939	-0.00367276	0.0704504	0.051399	-0.0724432	-0.0258192	-0.0511825	-0.00343826	-0.0118318	-0.00771922	0.0443532	0.0596409	0.06583	-0.0109139	0.0202991	-0.0344915	0.0247193	-0.0145839	-0.0045626	0.00282101	-0.036871	-0.00336728	0.0249275	0.0189103	-0.0186768	0.0132441	0.0100132	-0.041103	-0.0789504	9.039e-05	-0.0422914	0.0119176	0.0306981	-0.0754788	0.027063	0.0419129	0.0507054	0.00738437	-0.0213414	0.0756779	0.0859456	0.0217708	0.0645323	-0.0103	-0.034227
M-LDL-P	0.0155901	-0.020239	-0.0419823	0.0339357	0.037795	-0.00467109	0.070296	0.0505342	-0.073174	-0.0258087	-0.0516262	-0.00357741	-0.0118593	-0.00595809	0.0419621	0.0576333	0.0641067	-0.0106567	0.019891	-0.033812	0.0236311	-0.0154838	-0.00402073	0.00425787	-0.0345688	-0.00384374	0.025875	0.0205452	-0.017982	0.0114811	0.0109297	-0.040662	-0.0773922	-3.98481e-05	-0.0415264	0.0119323	0.0308511	-0.0735581	0.0268371	0.0412732	0.0492536	0.00721029	-0.0207841	0.0739874	0.0841561	0.0209184	0.0647109	-0.0109263	-0.0339141
M-LDL-PL	0.00619796	-0.0123769	-0.0385499	0.0375138	0.0341401	-0.00638324	0.0716734	0.0401149	-0.0708717	-0.0272444	-0.054319	0.00333926	-0.0173056	0.000293644	0.00901693	0.0328022	0.0388914	-0.0169177	0.0198519	-0.0269031	0.00875253	-0.0168262	-0.00626399	0.00227625	-0.0197408	0.000747298	0.0214728	0.0244042	-0.0166878	-0.00119551	0.00907058	-0.0223283	-0.0641668	-0.00492988	-0.0330678	0.00963665	0.0174797	-0.0626235	0.0194654	0.0345336	0.0385637	0.0126704	-0.0260283	0.0570069	0.0640105	0.0192187	0.063518	-0.0176596	-0.0366798
M-LDL-TG	0.00406796	-0.0188411	-0.00751722	0.0287527	0.0462551	-0.0147667	0.0554907	0.0293108	-0.102842	-0.0245839	-0.0446621	0.00228527	0.00413908	0.0437061	-0.0180396	-0.00117676	0.032963	-0.00701377	-0.0165871	-0.0337569	0.0112191	-0.0245312	0.00717775	0.0580202	0.0413998	-0.0275502	0.0220262	0.0545271	-0.0108349	-0.0437729	0.0158362	-0.0248875	-0.0212702	0.00544546	-0.0330408	0.0103187	0.0149014	-0.0101259	0.019466	0.0131624	0.0149005	0.0126544	0.0250808	0.0246769	0.017485	0.00790372	0.0663345	-0.015554	0.00234314
MUFA	-0.0181942	0.0222074	0.00688757	0.0386864	-0.0287425	-0.0518549	0.0357236	-0.0561263	-0.0425625	-0.00689261	-0.0610084	0.0135734	-0.00739554	0.0229703	-0.168703	-0.103543	-0.0998632	-0.0303975	-0.0112817	0.0208436	-0.0702477	-0.0482603	0.00344714	0.0251394	0.0519792	0.027955	0.0233844	0.0627189	0.0250024	-0.0801752	0.0407524	0.0736767	0.0353236	-0.042067	0.0149531	-0.00912371	-0.0303554	0.0192709	-0.0116966	-0.0379937	-0.05477	0.010202	-0.0451809	-0.0354637	-0.0564886	-0.0230014	0.0167504	-0.0418438	-0.0262569
M-VLDL-C	-0.00469486	-0.00140831	-0.000107368	0.064799	-0.0435848	-0.0568512	0.0442907	-0.0624759	0.017885	0.00972674	-0.0538562	0.0121434	-0.0256923	0.000690425	-0.183271	-0.0812624	-0.100494	-0.0202673	-0.0279542	0.0368077	-0.10363	-0.0332312	-0.0020233	0.0109633	0.0246322	0.0288665	0.0242249	0.0465496	0.0350491	-0.10368	0.0507358	0.0488504	0.0512379	-0.0446594	0.0233263	-0.025313	-0.0340725	-0.00288137	-0.013155	-0.057738	-0.0508018	-0.0120187	-0.0465116	-0.0574461	-0.051633	-0.0149712	0.00845747	-0.0197339	-0.0462555
M-VLDL-CE	0.00627642	-0.0168367	-0.00813931	0.0781638	-0.0217897	-0.0523965	0.0641267	-0.0421509	0.0135249	-0.00282675	-0.0609342	0.0038445	-0.0279388	-0.00122438	-0.143385	-0.0544295	-0.0571393	-0.0169325	-0.0357657	0.026258	-0.0830949	-0.0283461	-0.0016922	0.0171019	0.0177635	0.0147496	0.0283664	0.03732	0.0301643	-0.089912	0.05023	0.0151567	0.0308858	-0.0365533	0.00929591	-0.0216679	-0.0195317	-0.0346156	-0.00760285	-0.0451138	-0.0367188	-0.0217735	-0.0367935	-0.0359224	-0.0195079	-0.00274427	0.0327178	-0.0174196	-0.0449329
M-VLDL-FC	-0.0158561	0.0136461	0.00770303	0.0513061	-0.0619032	-0.05777	0.0215648	-0.0767141	0.0243834	0.0239049	-0.0425846	0.0204926	-0.0225742	0.00391343	-0.212849	-0.105361	-0.138316	-0.0244136	-0.0182618	0.0440735	-0.118939	-0.0379743	-0.00242743	0.00129587	0.0321242	0.0390252	0.0180203	0.0550183	0.0345754	-0.113805	0.0455189	0.0790433	0.0665391	-0.0453994	0.0387873	-0.0290634	-0.0463064	0.0293699	-0.0183005	-0.0657281	-0.0639272	-0.000953266	-0.052367	-0.0777985	-0.0802903	-0.0261668	-0.0155062	-0.0205279	-0.046259
M-VLDL-L	-0.0180651	0.0147367	0.00621939	0.047814	-0.063237	-0.0587897	0.0198169	-0.0788471	0.0305312	0.0240051	-0.0423538	0.0209747	-0.0231189	0.000779571	-0.211237	-0.104268	-0.141691	-0.0223552	-0.0166333	0.0469383	-0.122047	-0.0403197	-0.0044017	-0.00356024	0.0273564	0.040274	0.0168861	0.0527191	0.0346734	-0.112173	0.0456711	0.0810739	0.0660868	-0.0447957	0.0389258	-0.0291178	-0.047705	0.0293454	-0.0178972	-0.0648274	-0.0659554	-0.000240745	-0.0547061	-0.0795107	-0.0756919	-0.0278966	-0.0200234	-0.0216911	-0.0478112
M-VLDL-P	-0.0194396	0.0161718	0.00686091	0.0457368	-0.0651063	-0.0585632	0.017257	-0.0800946	0.0320601	0.0252183	-0.0413153	0.0217573	-0.0227786	0.00088087	-0.212841	-0.105773	-0.145432	-0.0220486	-0.0156466	0.0478909	-0.123397	-0.0409628	-0.00474898	-0.0050723	0.0275335	0.0415532	0.0164773	0.0526861	0.0348722	-0.112616	0.0452173	0.0838688	0.0675552	-0.0446115	0.0403829	-0.0288651	-0.0490995	0.0320217	-0.0179936	-0.0650157	-0.0675168	0.000932865	-0.0551185	-0.0815233	-0.076908	-0.0288525	-0.0228384	-0.0219834	-0.0476468
M-VLDL-PL	-0.0179497	0.0124372	0.00516641	0.0485355	-0.0604918	-0.0573574	0.0238378	-0.076767	0.0247403	0.0223359	-0.0450853	0.0188225	-0.0219208	0.00179468	-0.207341	-0.101726	-0.138542	-0.0197655	-0.0175504	0.045262	-0.12005	-0.0409149	-0.00460731	-0.000462518	0.0294254	0.0407408	0.0160617	0.0544556	0.0334464	-0.111397	0.0464937	0.0783995	0.0654679	-0.0449558	0.0382912	-0.0255754	-0.0456347	0.0270713	-0.0167129	-0.0623182	-0.0634067	0.000892727	-0.0536702	-0.0762028	-0.073243	-0.0279938	-0.0148347	-0.021231	-0.0480064
M-VLDL-TG	-0.0247723	0.0233228	0.00971515	0.0388734	-0.0716549	-0.059153	0.00725728	-0.0849335	0.0379089	0.0303375	-0.0358142	0.0248179	-0.0219207	0.000470098	-0.220658	-0.113325	-0.160143	-0.0233778	-0.0110226	0.0503012	-0.127947	-0.0432026	-0.00527893	-0.0117702	0.0278526	0.0453965	0.0138387	0.0544761	0.0343671	-0.114667	0.0419979	0.0949923	0.0725392	-0.0438903	0.0470661	-0.0314698	-0.0545503	0.0437621	-0.0194953	-0.0665472	-0.0730031	0.0040329	-0.0576302	-0.0896293	-0.0848202	-0.0341961	-0.0343218	-0.0226454	-0.0478474
PC	-0.0042924	-0.0212373	-0.01305	0.0361425	0.0360677	-0.00148793	0.0753192	0.0242733	-0.11185	-0.0293243	-0.0432295	0.00925772	0.00528871	0.0151616	0.0216161	-0.00992509	0.0565311	-0.0406493	0.00267614	-0.0535132	0.0359665	-0.00971002	0.031096	0.0250097	0.0210101	-0.0218304	0.0319583	0.0339306	-0.0244186	0.0175013	-0.00368848	-0.0138034	-0.0694855	-0.0206243	-0.0350991	-0.0115378	0.0242289	-0.0521908	0.0107388	0.024345	0.035802	-0.0122117	0.00616445	0.0510398	0.01473	0.0111832	0.0861612	-0.0357225	0.00282482
Phe	-0.0291786	0.0535379	0.0123947	-0.0684913	-0.0525744	-0.0251795	-0.017972	-0.0101268	0.0328639	0.00735633	-0.0054049	-0.0158095	0.0348967	-0.0126465	-0.0302385	-0.020678	-0.0931841	-0.020628	0.0139764	0.0421614	-0.0262834	-0.0562467	0.0151049	-0.00360108	0.0971623	-0.00703945	-0.00823234	0.0419989	0.0207655	-0.0311693	-0.00955656	0.0333981	0.0866501	0.0274705	0.0343815	0.0118066	-0.0271565	0.0388244	0.0143478	-0.0281255	-0.0815006	-0.00235194	-0.0031121	-0.049847	0.00856734	-0.0453597	-0.0101953	0.0173773	-0.0197997
PUFA	0.0181878	-0.0316787	-0.033905	0.0622354	0.0356121	0.00702843	0.0852526	0.0244546	-0.0726574	-0.0212689	-0.0514859	0.00387467	-0.0213679	-0.00520019	0.00339844	0.00521729	0.0588114	-0.0266717	-0.00186903	-0.0515053	0.0128544	0.0012027	0.00308736	0.0157653	-0.00848417	-0.0380177	0.0402531	0.0282301	-0.0270997	-0.00391767	0.011294	-0.0308461	-0.0814603	-0.0142773	-0.0399042	-0.00451212	0.0251739	-0.0728436	0.0226959	0.0244859	0.0462943	-0.0184251	-0.0114737	0.0517261	0.0256644	0.0163557	0.0778996	-0.0177249	-0.0226557
Remnant-C	0.00938094	-0.0221558	-0.0283305	0.0707545	0.015625	-0.0248634	0.0856643	0.00984665	-0.0317369	-0.024718	-0.0635132	0.00103771	-0.022003	-0.00113252	-0.0518217	-0.00364608	0.0217569	-0.0297807	-0.0066466	-0.0147223	-0.026563	-0.0153834	-0.0110011	0.0145433	0.00533655	0.0046582	0.036627	0.031228	0.00812853	-0.0367941	0.0370834	-0.0325035	-0.0221152	-0.0193811	-0.0175321	-0.00359776	0.00979216	-0.0654116	0.00739141	-0.00367464	0.0139283	-0.00473939	-0.0288095	0.0261924	0.0322111	0.0182126	0.0711935	-0.0174224	-0.0501835
Serum-C	0.0132584	-0.0292769	-0.0307827	0.0425757	0.0556556	-0.00182266	0.0820004	0.0547235	-0.0921987	-0.0300148	-0.0444121	0.00103113	-0.00983033	-0.00522976	0.0596043	0.0455761	0.090689	-0.0280109	0.0123468	-0.0498743	0.0370585	-0.00361416	0.00455488	0.0116403	-0.0238448	-0.0228955	0.0273385	0.0125629	-0.0293475	0.0265499	0.00214501	-0.0471479	-0.0900751	-0.00285478	-0.0520827	0.000789952	0.0361957	-0.0858034	0.0218601	0.0415572	0.0581049	-0.00196793	-0.00856842	0.0797542	0.0685425	0.0265364	0.0870156	-0.0157917	-0.0165206
Serum-TG	-0.0173793	0.0164596	0.0102785	0.0501039	-0.0577596	-0.0554004	0.0250151	-0.0764533	0.0149497	0.0217907	-0.0439892	0.0216328	-0.0187758	0.011968	-0.215742	-0.110131	-0.138303	-0.0211657	-0.0213916	0.0452424	-0.117324	-0.043569	-0.00156453	0.0105203	0.0428446	0.0353851	0.0217196	0.0607298	0.0349576	-0.117179	0.0441134	0.076506	0.0730289	-0.042837	0.0365475	-0.0245225	-0.0448622	0.0385801	-0.0157509	-0.064156	-0.0648815	0.00392645	-0.0445773	-0.0798703	-0.0817388	-0.0269322	-0.0117837	-0.0239058	-0.0416101
SFA	-0.0171366	0.00334399	-0.00816941	0.0589068	-0.006229	-0.029719	0.0705101	-0.0146551	-0.0632955	-0.0128483	-0.0570374	0.0205502	-0.00639945	0.0189781	-0.116931	-0.0658187	-0.0387391	-0.0463989	-0.0216041	-0.0117425	-0.0570162	-0.0291312	0.0140579	0.0223977	0.0471285	0.00412619	0.0208437	0.0571544	0.00563657	-0.0616438	0.0299271	0.0267484	0.00758836	-0.0334457	-0.00481807	-0.0100975	-0.0203755	-0.0161974	0.00263616	-0.017337	-0.0256765	-0.00673485	-0.024508	-0.0156661	-0.0294418	-0.0134516	0.051598	-0.024437	-0.039551
S-HDL-C	-0.0238994	-0.00412942	-0.0547652	-0.0410786	-0.00897074	0.00331129	0.0116533	0.0218487	-0.0883646	-0.00199211	-0.0481442	-0.00482683	-0.00664442	0.0090315	0.010194	0.00482936	-0.015577	0.012682	0.0456313	-0.022165	0.00710153	-0.0109721	0.0210677	-0.0450622	-0.0457845	0.0493323	-0.0167109	0.0476971	-0.0361506	0.00927109	-0.0188187	0.0508015	-0.0596071	0.00416385	-0.0125682	0.0301079	7.57738e-05	-0.0272723	0.0124684	0.0560178	0.0189041	0.0295001	-0.0324334	0.038057	0.0364922	-0.00815932	-0.0075716	-0.00786743	-0.010956
S-HDL-CE	-0.0154255	-0.00671654	-0.0605599	-0.0393947	0.000127503	0.00970211	0.00841681	0.0321874	-0.0815526	-0.00466313	-0.0482214	-0.00442872	0.00265506	0.0058318	0.0346076	0.0349803	-0.00262009	0.0251804	0.0458038	-0.0228671	0.0157333	-0.0163334	0.0135088	-0.0437874	-0.0553264	0.0405788	-0.016367	0.0399079	-0.0317786	0.0161243	-0.0164173	0.0274846	-0.0653934	0.00815194	-0.021918	0.0371653	0.00676591	-0.0372764	0.0218307	0.0640679	0.0296878	0.0263984	-0.0302939	0.0493913	0.069482	-0.0044117	-0.0108594	-0.00122612	-0.016818
S-HDL-FC	-0.0434832	0.0191961	0.0151604	-0.0194052	-0.0422395	-0.017842	0.00891787	-0.0311552	-0.0654201	0.00870501	-0.0195277	-0.00272674	-0.00825299	0.0266933	-0.107729	-0.11639	-0.0748483	-0.0324009	0.0175496	-0.00986917	-0.0307493	-0.0089931	0.0423645	-0.0195429	0.0399637	0.0429144	0.000648381	0.05485	-0.0054977	-0.0277769	-0.0175515	0.094989	0.0123016	-0.0344726	0.0389377	-0.00669503	-0.0441567	0.0234411	-0.0257465	-0.0150044	-0.0451101	0.0251165	-0.019897	-0.0357927	-0.112907	-0.0159559	-0.00658961	-0.0325153	-0.00470897
S-HDL-L	-0.0504203	0.0250704	-0.00851497	-0.0308689	-0.050893	-0.0287625	0.013355	-0.0320898	-0.070681	0.00898529	-0.0459916	-0.00139235	-0.0148614	0.0295353	-0.116906	-0.104787	-0.106095	-0.00861576	0.0215116	0.0108805	-0.0485228	-0.0318275	0.0428322	-0.0254508	0.0219325	0.0541337	-0.00384289	0.0753333	-0.00338453	-0.0489434	-0.00704254	0.118597	-0.00490578	-0.0258414	0.0335451	0.000949052	-0.0468183	0.0222314	-0.0163414	0.00454991	-0.0516373	0.03202	-0.0298662	-0.0430786	-0.068791	-0.0179034	-0.0169532	-0.0385941	-0.00528228
S-HDL-P	-0.0519456	0.0290892	-0.00517517	-0.0294672	-0.0555422	-0.0311422	0.0119285	-0.0374094	-0.0668522	0.0105171	-0.0474137	0.000640452	-0.0145416	0.0320742	-0.129182	-0.111379	-0.117708	-0.00776938	0.0207813	0.0147889	-0.0552913	-0.0368598	0.042859	-0.0244197	0.0256427	0.056608	-0.00519548	0.0799351	0.00182967	-0.0574608	-0.00524201	0.122999	0.00106122	-0.0271461	0.0373473	-9.82679e-05	-0.0493725	0.027205	-0.0183143	-0.000701624	-0.0588315	0.030888	-0.0284431	-0.0509663	-0.0740356	-0.0187929	-0.019253	-0.0398033	-0.00664851
S-HDL-PL	-0.0545378	0.0366489	0.0293514	-0.0259253	-0.0575094	-0.0315823	0.000264151	-0.0524999	-0.0406531	0.00592066	-0.0318138	0.000612289	-0.0109605	0.0337874	-0.139318	-0.131796	-0.123322	-0.0234948	0.0142777	0.0134895	-0.0424819	-0.035722	0.0523577	-0.00373527	0.0627731	0.0419919	0.00343557	0.0583967	0.0101465	-0.0495048	-0.0177062	0.122531	0.0312529	-0.0375435	0.0505896	-0.0148784	-0.0604975	0.0476923	-0.0486345	-0.0303905	-0.0753756	0.032622	-0.0156437	-0.0814848	-0.107593	-0.018697	-0.0191642	-0.0563006	0.00452874
S-HDL-TG	-0.0192578	0.0160711	0.01733	0.0281919	-0.0652444	-0.0449453	0.0146768	-0.0770832	0.015969	0.0178731	-0.0372376	0.0064013	-0.014514	0.0300767	-0.220102	-0.120698	-0.154243	0.012844	-0.0255004	0.0607947	-0.125464	-0.0462953	-0.00192844	0.0210475	0.0514335	0.0334327	0.0024241	0.071521	0.0471131	-0.13302	0.0558955	0.0821632	0.103267	-0.0295206	0.0543306	-0.00229404	-0.0526285	0.0540746	-0.00852785	-0.055083	-0.0752674	0.00645129	-0.0247069	-0.0886527	-0.102229	-0.0316262	-0.0237496	-0.00751686	-0.0261653
S-LDL-C	0.0197776	-0.0234295	-0.0487869	0.0323519	0.0407773	0.00290201	0.0673137	0.0570031	-0.0735992	-0.0239607	-0.0491245	-0.0046198	-0.0115731	-0.0166621	0.0613673	0.0716428	0.0774424	-0.00832697	0.0222746	-0.0401679	0.0328478	-0.0106885	-0.0055199	-0.000901092	-0.0496639	-0.00454898	0.0247999	0.0117211	-0.0228806	0.0233175	0.00406409	-0.0445913	-0.0880893	-0.000570176	-0.0481331	0.0123357	0.0342801	-0.084223	0.0288117	0.0459098	0.0580109	0.00784977	-0.0246829	0.085328	0.0954675	0.0264865	0.0628911	-0.00783404	-0.0340338
S-LDL-CE	0.0211213	-0.0227424	-0.0482739	0.0316792	0.0398733	0.00228795	0.0675099	0.0563508	-0.0704772	-0.0239941	-0.0498363	-0.00450301	-0.010021	-0.0157868	0.062399	0.0731108	0.0764433	-0.0070948	0.0218133	-0.0391063	0.0335943	-0.0116635	-0.00469588	0.000491813	-0.0506297	-0.00562213	0.0254463	0.0119221	-0.0211647	0.0226797	0.00624885	-0.0476613	-0.0872402	0.000721923	-0.0475843	0.0130501	0.0366084	-0.0848045	0.0295235	0.0456174	0.0564976	0.00596427	-0.0243968	0.0838564	0.0977008	0.0261312	0.0616143	-0.00728486	-0.0345942
S-LDL-FC	0.0114071	-0.0242256	-0.0473878	0.034909	0.0449417	0.00637313	0.0675268	0.057653	-0.08449	-0.0248734	-0.0444509	-0.00311333	-0.0171011	-0.0210803	0.0530052	0.0613207	0.0794735	-0.0129101	0.0264806	-0.0443968	0.0304102	-0.0060466	-0.00787333	-0.0028728	-0.0446973	0.000341347	0.0240051	0.00984712	-0.0273745	0.0265371	-0.00709233	-0.0320792	-0.0875965	-0.00391399	-0.0495361	0.00801556	0.0258067	-0.0809699	0.0246827	0.0462652	0.0619922	0.0158176	-0.0290402	0.0888977	0.082796	0.0308633	0.0682907	-0.012182	-0.0282667
S-LDL-L	0.0132418	-0.0185113	-0.0447051	0.032955	0.0376042	-0.000635978	0.0672181	0.05092	-0.0765591	-0.0242054	-0.0507208	-0.00249126	-0.0136154	-0.0118446	0.0434152	0.0581915	0.0642114	-0.0111176	0.0240157	-0.0369106	0.0268079	-0.0138945	-0.00485548	0.00245814	-0.0373739	-0.00234364	0.0263276	0.0172528	-0.0213595	0.0160742	0.00539314	-0.0353172	-0.0804845	-0.00294511	-0.043372	0.0112467	0.0305291	-0.0735676	0.0253003	0.0418172	0.0522263	0.010502	-0.025287	0.0774488	0.0842001	0.0231805	0.0632982	-0.0131899	-0.0329272
S-LDL-P	0.0122528	-0.0173843	-0.043137	0.0329784	0.0366316	-0.00205155	0.0671009	0.0490068	-0.0763883	-0.0243395	-0.0513374	-0.00184805	-0.0132072	-0.00996848	0.0392953	0.054613	0.0604342	-0.0109404	0.0237248	-0.0353658	0.025177	-0.0152478	-0.0045873	0.00445176	-0.0333209	-0.0025704	0.0266483	0.0197618	-0.0201564	0.0137213	0.00652948	-0.0340301	-0.0776755	-0.0034447	-0.0414405	0.0108194	0.0301047	-0.0705876	0.0246145	0.0402443	0.0502028	0.0102706	-0.0248667	0.0748562	0.0818052	0.0217205	0.0629997	-0.0140988	-0.0332516
S-LDL-PL	-0.00152541	-0.00708116	-0.0394294	0.029243	0.0334844	0.00167065	0.0624247	0.0421707	-0.0850199	-0.0239733	-0.0503972	0.00618878	-0.0173063	-0.00455425	0.0135922	0.028984	0.0348586	-0.0179782	0.0292488	-0.0332489	0.0168104	-0.0171642	-0.00194645	0.00241499	-0.0211199	0.00263807	0.0218045	0.0233403	-0.0226932	0.0082584	-0.00223457	-0.00566112	-0.0681699	-0.00810286	-0.0359372	0.00755974	0.0178325	-0.0553402	0.0170714	0.0390327	0.0411364	0.0178489	-0.0297868	0.0635493	0.059585	0.0201622	0.0592877	-0.0248819	-0.0274992
S-LDL-TG	-0.0120448	0.00141534	-0.0038346	0.0502379	-0.00751899	-0.0398832	0.050996	-0.0176406	-0.0673588	-0.0133548	-0.0570493	0.00985025	-0.00966699	0.029162	-0.118014	-0.0580602	-0.0478978	-0.00968572	-0.0236785	-0.00189635	-0.0483723	-0.0424864	0.00557604	0.0501464	0.0511032	0.00398773	0.0276461	0.0608469	0.0136937	-0.0762217	0.0336356	0.0214804	0.0248392	-0.024182	0.00353087	0.00212368	-0.0113181	0.0135516	0.00140597	-0.0207893	-0.0215914	0.00575622	-0.0152911	-0.0219283	-0.0240419	-0.00817743	0.0422546	-0.0275593	-0.023061
SM	0.00604571	-0.0279732	-0.0216023	0.019959	0.0595048	0.0236864	0.0727267	0.0658767	-0.123146	-0.033813	-0.0277466	0.00727713	-0.00406178	0.000801695	0.0817543	0.0730851	0.108177	-0.0179251	0.00751484	-0.0507301	0.0618641	0.00486881	0.00158315	0.0187642	-0.0160875	-0.0392588	0.0217602	0.0183733	-0.032468	0.0413594	-0.0144314	-0.0550246	-0.0779192	0.00288174	-0.0680939	0.0204223	0.0387823	-0.075283	0.0302549	0.0694717	0.0658104	0.0128008	0.0260723	0.0840838	0.080483	0.0345444	0.0780153	-0.00947266	-0.00194547
S-VLDL-C	0.00293588	-0.0295188	-0.0241487	0.0675086	-0.0132203	-0.0340531	0.0759963	-0.0201975	-0.00783407	-0.0163374	-0.0645315	-0.00515647	-0.026169	0.00425742	-0.11051	-0.0293931	-0.0184138	-0.0107455	-0.0224876	0.00456323	-0.0571146	-0.0186122	-0.00952074	0.00957886	0.0104529	0.015852	0.0353399	0.0384621	0.0162783	-0.0770237	0.043611	-0.0138878	0.017752	-0.0284576	-0.000616876	-0.00277744	-0.00240251	-0.046394	-0.00192356	-0.0235801	-0.0135815	-0.00954136	-0.030084	-0.012553	-0.00213502	0.0108395	0.0468176	-0.0147995	-0.0530617
S-VLDL-CE	0.0100967	-0.0361021	-0.0334509	0.067177	0.00357344	-0.0273754	0.08847	-0.000265359	-0.00598113	-0.0239386	-0.0662435	-0.00744599	-0.0230238	-0.000224279	-0.062989	0.0013939	0.018852	-0.0145676	-0.0136847	-0.00654836	-0.0338666	-0.0156475	-0.00841157	0.00494369	-0.00191664	0.00639532	0.0391395	0.0302228	0.0121831	-0.0520885	0.0423826	-0.0379433	-0.0091885	-0.0177607	-0.0129989	-0.000546428	0.0124322	-0.0702084	0.00593783	-0.00713678	0.0054045	-0.013754	-0.0232348	0.01142	0.0303488	0.0185525	0.0633149	-0.0150171	-0.0526201
S-VLDL-FC	-0.00559749	-0.0118545	-0.006251	0.0591926	-0.0359326	-0.0411758	0.0475818	-0.0519945	-0.00506862	0.000467415	-0.0582798	0.000791739	-0.0261279	0.0082054	-0.175216	-0.0785411	-0.0762425	-0.011453	-0.0284215	0.0220214	-0.0888346	-0.024558	-0.00754375	0.0123279	0.0308513	0.0253104	0.0278118	0.0516204	0.0229092	-0.106466	0.0438554	0.0301659	0.0541241	-0.0426699	0.0199806	-0.00741514	-0.0245851	-0.00432009	-0.0119671	-0.0462403	-0.0390005	-0.000768017	-0.0407249	-0.0460628	-0.0549397	-0.00295925	0.0161693	-0.0122717	-0.046464
S-VLDL-L	-0.00866026	-0.00748875	-0.00372061	0.0561497	-0.0448721	-0.0452612	0.0420944	-0.0592203	0.0063185	0.00557559	-0.0560293	0.00289112	-0.0278978	0.00534479	-0.183442	-0.080049	-0.0936654	-0.00739516	-0.0271376	0.0309721	-0.0987467	-0.0302374	-0.00845864	0.00960161	0.0279118	0.0303657	0.0244677	0.0498955	0.027121	-0.10948	0.0471683	0.040281	0.0593288	-0.0434432	0.0258129	-0.0114516	-0.0294386	0.0016417	-0.0124004	-0.0496064	-0.0452849	-0.00270779	-0.0436501	-0.0540999	-0.054525	-0.00902641	0.00740598	-0.010857	-0.0477072
S-VLDL-P	-0.00977305	-0.00430336	-0.00110663	0.0541303	-0.0489297	-0.0457159	0.037451	-0.0632341	0.0100277	0.00893657	-0.0540485	0.00460336	-0.0276257	0.00535236	-0.189895	-0.084772	-0.102435	-0.00749615	-0.0265243	0.033774	-0.102674	-0.0319859	-0.00864825	0.00915344	0.0289796	0.0318549	0.0228746	0.0501423	0.0281682	-0.111932	0.0475958	0.0465553	0.0628537	-0.0439175	0.0289227	-0.0129155	-0.0327378	0.00723731	-0.0129188	-0.052185	-0.0484507	-0.0018411	-0.0445232	-0.0590073	-0.0596256	-0.0113646	0.00248684	-0.0104408	-0.0470573
S-VLDL-PL	-0.00994381	-0.00555707	-0.00260239	0.0544377	-0.0450023	-0.041177	0.0420556	-0.0598319	-0.00325842	0.00300488	-0.0588389	0.00302147	-0.0234326	0.010935	-0.187144	-0.0837197	-0.0955106	-0.0039395	-0.0306753	0.0309056	-0.0967372	-0.0341446	-0.0073184	0.0113016	0.036711	0.0282039	0.0230706	0.0548943	0.0240084	-0.111665	0.0433314	0.0431009	0.0621828	-0.0439852	0.0261217	-0.00524147	-0.0295715	0.00616781	-0.0124099	-0.0488706	-0.0488805	0.00482851	-0.039196	-0.0554604	-0.0568628	-0.00769041	0.00848291	-0.013842	-0.0421996
S-VLDL-TG	-0.0162346	0.0107222	0.0103926	0.0415862	-0.0648582	-0.0466781	0.0131127	-0.0801551	0.0268621	0.0247842	-0.0420847	0.013845	-0.0269177	0.00575021	-0.214203	-0.1055	-0.142118	-0.0110671	-0.0195637	0.0456234	-0.118304	-0.0405822	-0.00770446	0.00492902	0.0338903	0.0400013	0.0159786	0.0541199	0.0313738	-0.119849	0.0464065	0.075422	0.0791941	-0.0426801	0.0433891	-0.0210322	-0.0442791	0.0355529	-0.0139692	-0.0601766	-0.0639675	0.00249246	-0.0471741	-0.0811586	-0.0815776	-0.0238735	-0.0237497	-0.00997638	-0.0405715
TotCho	-0.00243016	-0.0179514	-0.00973178	0.0251292	0.0381849	0.00954805	0.0715445	0.0331251	-0.120054	-0.032154	-0.0367207	0.00982722	0.000817834	0.0161486	0.0420753	0.0103852	0.0633907	-0.0320887	0.00786852	-0.0522372	0.0459648	-0.00763433	0.0296771	0.0237332	0.0147797	-0.0262147	0.0296731	0.0329916	-0.0231709	0.0294456	-0.00322846	-0.0164443	-0.0776747	-0.0123624	-0.0423764	-0.000537205	0.0310913	-0.052857	0.0187262	0.0425427	0.0431753	-0.0102063	0.0128367	0.0623267	0.0296742	0.0107272	0.0803615	-0.0304468	0.00650625
TotFA	-0.0061148	-0.00363152	-0.0152323	0.0613907	0.00122466	-0.0255624	0.0736836	-0.0154752	-0.0646794	-0.0177349	-0.0608206	0.0120241	-0.0166618	0.0110655	-0.102188	-0.0638952	-0.0283956	-0.0360335	-0.0169471	-0.0193888	-0.0447588	-0.021249	0.00649227	0.0247508	0.0334931	-0.00320414	0.0290992	0.0503274	0.000529317	-0.0523758	0.0296774	0.0193453	-0.0133096	-0.0322508	-0.0108687	-0.00558283	-0.0119298	-0.0239806	0.00428446	-0.0109733	-0.0122514	-0.00550321	-0.0288346	0.00107637	-0.0250094	-0.00601715	0.0581262	-0.0244928	-0.0358784
TotPG	-0.00674463	-0.00800275	-0.0102042	0.0325306	0.0256193	-0.00198017	0.0616818	0.0209517	-0.110088	-0.0282101	-0.0417082	0.0166732	0.00714247	0.0166228	0.00933467	-0.0141908	0.0352296	-0.0425808	0.0101635	-0.0507607	0.0285933	-0.0114128	0.0330676	0.0183358	0.0279283	-0.0140811	0.0223492	0.0438659	-0.0144501	0.0187183	-0.00131401	0.00949257	-0.0620042	-0.0186492	-0.0324874	-0.00799109	0.0141743	-0.0419575	0.0126772	0.0273155	0.0316744	-0.00910907	0.00512034	0.0454743	0.0114772	-0.00355914	0.0716253	-0.0338279	-0.00051533
Tyr	-0.0779099	0.0671067	-0.0200781	-0.00357163	-0.0190189	-0.0466294	0.034379	0.00422054	0.0711315	0.0251786	0.0108984	0.00117172	0.0209086	0.0234984	-0.0718876	-0.0545408	-0.0853198	-0.0466436	0.0155397	0.0310456	-0.0578163	-0.0603845	-0.00586466	-0.0186411	0.0648962	-0.010013	-0.0122284	0.0154639	0.0197351	-0.0546858	0.00967297	-0.00266911	0.0606529	0.00610361	0.036134	-0.035181	-0.0362507	0.0410435	-0.0330859	-0.0686771	-0.0587032	0.0102665	-0.0202699	-0.0754347	-0.0322755	-0.0232917	0.0125589	-0.0300799	-0.00581658
Val	-0.0303415	-0.00216748	-0.0248075	-0.0173099	-0.0429115	-0.0483333	-0.0163797	-0.0322373	0.0714365	0.0125876	-0.000500123	-0.0175507	-0.0225213	-0.0121317	-0.0995743	0.00034284	-0.122427	0.00417839	0.0446811	0.045928	-0.0800219	-0.0343033	-0.0354395	-0.0557498	0.0589885	0.0525157	-0.0452702	0.0344734	0.0408876	-0.0824281	0.0452178	0.052951	0.0569179	-0.0110721	0.0750531	0.0343278	-0.0473146	-0.0174526	-0.0245252	-0.0327626	-0.040339	-0.0219318	-0.010501	-0.0640791	0.0197234	-0.0388198	-0.0509733	0.040057	-0.0441039
VLDL-C	-0.000378894	-0.0153007	-0.0151876	0.0719641	-0.0197398	-0.0455917	0.0684668	-0.0308832	-0.00654807	-0.00821314	-0.0622997	0.00225429	-0.0250114	0.000772544	-0.137855	-0.0502373	-0.0434533	-0.020327	-0.0269916	0.0135792	-0.0735919	-0.0226078	-0.00873245	0.0178136	0.0227454	0.0183842	0.0340257	0.0441723	0.0283593	-0.0832269	0.0477596	0.00516504	0.0310715	-0.0366031	0.00818179	-0.0143404	-0.0133979	-0.0318475	-0.008359	-0.0393854	-0.0277301	-0.0084085	-0.0357546	-0.0219799	-0.0197978	0.00169724	0.0395708	-0.0177347	-0.0517976
VLDL-D	-0.0309533	0.0442253	0.0214991	0.0204873	-0.0828734	-0.0660393	-0.022836	-0.0993144	0.0688486	0.0392724	-0.0132748	0.0314976	-0.0129922	0.00513745	-0.224385	-0.126164	-0.196326	-0.0259399	0.00156352	0.0662426	-0.137132	-0.0475622	-0.000691119	-0.0321886	0.0304842	0.0515372	0.00315362	0.0536588	0.0350434	-0.108133	0.0341849	0.123715	0.0806101	-0.0372714	0.0601681	-0.0355379	-0.07021	0.077394	-0.0260165	-0.0704561	-0.0911104	0.00567861	-0.0581662	-0.1153	-0.100308	-0.0541026	-0.0651723	-0.0306788	-0.0364321
VLDL-TG	-0.0226932	0.0215234	0.00975687	0.0427634	-0.0687186	-0.0566226	0.0129989	-0.0835682	0.0314954	0.0272214	-0.0387378	0.0242203	-0.0192658	0.00498586	-0.222003	-0.113905	-0.154482	-0.0223696	-0.0147861	0.0497241	-0.12526	-0.0434259	-0.00426245	-0.00454923	0.0342672	0.0427576	0.0167668	0.0577986	0.03441	-0.116455	0.042674	0.0888228	0.0746443	-0.0440374	0.0443473	-0.0291453	-0.0520492	0.0441979	-0.0199542	-0.0671897	-0.0721798	0.00493254	-0.0527558	-0.0881149	-0.0852831	-0.0319011	-0.0272348	-0.0222098	-0.0454486
XL-HDL-C	0.00292326	-0.0264163	-0.0142309	0.0323796	0.0769378	0.0411877	0.0201193	0.0741581	-0.0734225	-0.0343006	0.0199851	0.00838518	0.0132618	-0.0247846	0.170997	0.099561	0.176759	-0.0272534	-0.0122842	-0.0621681	0.107356	0.0169316	-0.00305553	0.0394219	-0.016544	-0.059908	0.0186413	-0.02052	-0.0471631	0.0919884	-0.0555468	-0.0779118	-0.0807968	0.0179231	-0.0735244	0.000869497	0.0339898	-0.049679	0.0200547	0.0655289	0.0859038	-0.00418946	0.0374678	0.114275	0.0804624	0.0442423	0.0598057	-0.0319666	0.0375845
XL-HDL-CE	0.000907928	-0.0275601	-0.0171167	0.0359738	0.0760697	0.0398872	0.0222216	0.0733298	-0.0728254	-0.0325756	0.0199275	0.00849355	0.0139018	-0.0292238	0.16618	0.101483	0.175016	-0.0257026	-0.0126127	-0.0600311	0.101807	0.0168007	-0.00336122	0.0379647	-0.0165099	-0.057422	0.0175365	-0.0204552	-0.0461439	0.0868292	-0.0541209	-0.080743	-0.0770592	0.0156197	-0.073121	-0.000676067	0.0309625	-0.0484536	0.0204284	0.0640922	0.085796	-0.00408981	0.0320386	0.11387	0.0811042	0.0426843	0.0595271	-0.0297796	0.0350731
XL-HDL-FC	0.00742602	-0.0212173	-0.00727844	0.0218326	0.0764243	0.0437175	0.0138737	0.073569	-0.0708475	-0.0382624	0.0205812	0.00714841	0.010348	-0.0129323	0.177696	0.093722	0.173367	-0.0305611	-0.00962016	-0.0651748	0.118324	0.0139361	-0.00180762	0.039834	-0.0167096	-0.0652634	0.0213358	-0.020765	-0.0480498	0.101907	-0.0556593	-0.0686113	-0.0888881	0.0235905	-0.0700875	0.00442008	0.0389907	-0.0493262	0.0196589	0.0668157	0.0805245	-0.00293012	0.0505097	0.109291	0.0789617	0.0470125	0.0567468	-0.039043	0.0416553
XL-HDL-L	0.00875393	-0.0298373	-0.00923875	0.0243322	0.076301	0.0412096	0.020299	0.0718627	-0.0708968	-0.0360588	0.0195618	0.00532287	0.0129894	-0.00696129	0.177682	0.0883766	0.174425	-0.0265144	-0.0155233	-0.0595614	0.114505	0.0158788	0.00468515	0.0467389	-0.0133166	-0.0695501	0.0155058	-0.0232711	-0.0507402	0.0928985	-0.0543404	-0.0792957	-0.0867629	0.0287353	-0.0719384	0.00579415	0.0397366	-0.0491128	0.0242704	0.0699758	0.0812466	-0.0119881	0.0528555	0.10038	0.0742386	0.0438564	0.0602042	-0.031572	0.047303
XL-HDL-P	0.0092055	-0.0305569	-0.00894443	0.0244735	0.0763207	0.0403301	0.0214268	0.0715258	-0.0709531	-0.0360254	0.0195041	0.005518	0.0136022	-0.00544197	0.177277	0.0868921	0.173729	-0.0264743	-0.0160026	-0.058547	0.114296	0.0162093	0.0054815	0.0479278	-0.0126447	-0.0704097	0.0153983	-0.023296	-0.0506201	0.0922284	-0.0534781	-0.0800434	-0.0865103	0.0295992	-0.07179	0.00555181	0.0405469	-0.0492797	0.0244725	0.0701024	0.0807793	-0.0132579	0.0533675	0.0986973	0.0733389	0.0434858	0.0609152	-0.0314158	0.047964
XL-HDL-PL	0.0117087	-0.0260993	-0.00430921	0.0111798	0.0736595	0.0434897	0.0126523	0.069526	-0.0644714	-0.0385073	0.02162	0.00270969	0.0169244	0.00734367	0.181227	0.0802378	0.16384	-0.0237491	-0.0139675	-0.0541861	0.121225	0.0123394	0.0121938	0.0479423	-0.0132619	-0.0729839	0.0144371	-0.0275423	-0.052432	0.094328	-0.0531829	-0.0747865	-0.0883308	0.036794	-0.0702054	0.00969121	0.0426942	-0.0435403	0.0259871	0.0713264	0.0722089	-0.0153022	0.0625085	0.0849035	0.0721995	0.043084	0.0531983	-0.0317999	0.0538266
XL-HDL-TG	0.0117771	-0.0497484	-0.0107752	0.0705683	0.0454433	-0.037482	0.0696935	0.00587176	-0.043059	-0.0172616	-0.00101945	0.00647805	-0.00178368	-0.0112695	0.00235575	-0.0107919	0.0675469	-0.0694186	-0.0505085	-0.0398265	-0.00804518	-0.000675312	-0.00191765	0.0517541	0.021387	-0.0528982	0.0411466	0.00648643	-0.00305836	-0.0110102	0.0298525	-0.0491139	-0.0218723	-0.0130953	-0.0293591	-0.049738	0.0156079	-0.029867	-0.00093563	0.00630822	0.0339342	-0.0480751	-0.00290764	0.0261846	-0.00688676	0.00598947	0.075086	-0.0488014	-3.92978e-05
XL-VLDL-C	-0.00872	0.0101909	0.00441021	0.0652493	-0.0565171	-0.0656326	0.0441692	-0.0691039	0.0275609	0.0198101	-0.0416215	0.0184551	-0.011463	-0.0147207	-0.190585	-0.0948992	-0.114007	-0.0365601	-0.0237628	0.0438607	-0.113982	-0.0314832	0.00462323	0.00763822	0.0316106	0.0320246	0.0276767	0.0494385	0.0487629	-0.092905	0.0539382	0.061474	0.0567064	-0.0507955	0.0241939	-0.0276149	-0.0376607	0.0158542	-0.0240662	-0.0678052	-0.0530198	-0.00659169	-0.057098	-0.0677374	-0.067593	-0.0314446	0.0114535	-0.0315278	-0.0471161
XL-VLDL-CE	-0.0043074	0.007974	0.00522978	0.0660781	-0.0559221	-0.0649737	0.0395176	-0.0706131	0.0362414	0.0200443	-0.039925	0.0163003	-0.0122408	-0.0151978	-0.188468	-0.0869257	-0.110698	-0.0273058	-0.0261075	0.0454077	-0.114606	-0.0305664	0.0029314	0.00967399	0.0272546	0.0308226	0.0289461	0.0469402	0.0494957	-0.0929878	0.0586731	0.056509	0.0591187	-0.0507606	0.025901	-0.029206	-0.0377856	0.014363	-0.0220612	-0.0691177	-0.0553623	-0.0102309	-0.0554848	-0.0694768	-0.0628745	-0.0268771	0.00920261	-0.027903	-0.0431261
XL-VLDL-FC	-0.0150469	0.0121208	0.00358088	0.0627747	-0.0559844	-0.0658201	0.0473473	-0.0655485	0.017768	0.0197989	-0.0432215	0.0200053	-0.00998917	-0.0131018	-0.192343	-0.102791	-0.117007	-0.0475604	-0.0209823	0.0418549	-0.11353	-0.0325279	0.00832389	0.00466487	0.0366581	0.033082	0.0251916	0.0544	0.0453729	-0.0925183	0.0485669	0.0660447	0.0531566	-0.0489297	0.0214727	-0.0266946	-0.0382448	0.0182468	-0.0264154	-0.064408	-0.0525384	-0.0038956	-0.0578845	-0.0660849	-0.0726821	-0.0370073	0.0132568	-0.0348823	-0.0509922
XL-VLDL-L	-0.0211916	0.0230312	0.00565237	0.0520854	-0.065009	-0.0653362	0.0314206	-0.0785852	0.0274227	0.0265473	-0.0369947	0.0253264	-0.00944332	-0.0089267	-0.210737	-0.112235	-0.142537	-0.0393322	-0.0167971	0.0471174	-0.121627	-0.0416067	0.00511896	-0.00317363	0.0348498	0.039847	0.0219374	0.0603052	0.0404501	-0.101225	0.0455635	0.0838926	0.0612789	-0.0513107	0.0293854	-0.02926	-0.0506332	0.0386556	-0.0277231	-0.0695641	-0.0692197	0.00383858	-0.0581045	-0.0830223	-0.0814272	-0.0376083	-0.00556477	-0.0372402	-0.0480677
XL-VLDL-P	-0.022473	0.0239232	0.00570228	0.0507984	-0.0656277	-0.0651903	0.0297156	-0.0791526	0.0278112	0.0273504	-0.0360886	0.0259707	-0.00951155	-0.00845162	-0.212143	-0.113162	-0.144759	-0.0385999	-0.0162777	0.0473791	-0.122245	-0.0425698	0.00504155	-0.00382896	0.0348689	0.0407462	0.0212679	0.0613279	0.0397907	-0.101879	0.0451343	0.0854503	0.0618899	-0.0511174	0.0305136	-0.0295157	-0.0518003	0.0404614	-0.0278085	-0.0697397	-0.0708334	0.00503426	-0.0579734	-0.0846212	-0.0823939	-0.0375146	-0.00728305	-0.0373493	-0.0480053
XL-VLDL-PL	-0.0209165	0.0188439	0.00369575	0.053816	-0.0601851	-0.0650635	0.0396171	-0.0723175	0.018918	0.0220521	-0.0417179	0.0237561	-0.00806504	-0.00864805	-0.201481	-0.108965	-0.132129	-0.0438323	-0.0182902	0.0450566	-0.116095	-0.040465	0.00846406	0.00156161	0.0380387	0.0379497	0.0241766	0.0607554	0.0419589	-0.0967913	0.0456949	0.0773649	0.0573265	-0.0490869	0.0247352	-0.0246725	-0.0458223	0.0302638	-0.0260273	-0.0643527	-0.0626566	0.00211842	-0.0582273	-0.0750702	-0.0737726	-0.0385962	0.00316325	-0.0395925	-0.0505986
XL-VLDL-TG	-0.0253067	0.0261261	0.00602277	0.0473674	-0.0672375	-0.0652273	0.024859	-0.0806741	0.0289311	0.0292801	-0.0337367	0.0274441	-0.00923862	-0.00705056	-0.216505	-0.116649	-0.151214	-0.038036	-0.0150495	0.0474787	-0.124205	-0.0447112	0.0049741	-0.00664896	0.0345915	0.0422031	0.0192405	0.0632884	0.0370204	-0.104623	0.0432403	0.0897827	0.0634766	-0.0510387	0.0326213	-0.0313401	-0.0555503	0.0458311	-0.0285794	-0.0704321	-0.0756786	0.00779245	-0.0572554	-0.0886594	-0.0861619	-0.0372166	-0.012491	-0.0375115	-0.0473014
XS-VLDL-C	0.0179309	-0.037452	-0.029121	0.0573076	0.0382535	-0.00594353	0.100301	0.0444037	-0.06188	-0.0383619	-0.0593192	-0.00549268	-0.0105929	-0.0059363	0.0237708	0.0517513	0.100837	-0.024049	-0.0108635	-0.036785	0.0241151	-0.00306268	-0.0115789	0.0284328	-0.00117942	-0.0227031	0.0525224	0.02727	-0.0102586	0.00111131	0.0249523	-0.0784292	-0.0474312	-0.0025712	-0.0380253	0.00180319	0.0320774	-0.0904656	0.0190544	0.0142648	0.0410381	0.00224138	0.0098693	0.0687313	0.0666799	0.0411758	0.0980677	-0.0148552	-0.0324091
XS-VLDL-CE	0.0199346	-0.0381876	-0.0284582	0.0588611	0.0376984	-0.00659976	0.104923	0.0440959	-0.0582744	-0.0427473	-0.0574156	-0.00475944	-0.0104841	-0.00722324	0.0280219	0.0561265	0.10245	-0.0239459	-0.0135419	-0.0335613	0.0239924	-0.00206788	-0.0124661	0.0288071	-0.00241005	-0.0269209	0.0515466	0.027543	-0.00769939	0.0030399	0.0246793	-0.0826619	-0.0465473	-6.47821e-05	-0.0393581	0.00124464	0.0305273	-0.0932477	0.01838	0.0142379	0.0395371	0.00298978	0.0154551	0.0706804	0.0706719	0.0432625	0.10084	-0.0142773	-0.0304277
XS-VLDL-FC	0.012169	-0.0351772	-0.0302351	0.053067	0.0359959	-0.00582096	0.0878212	0.0426309	-0.0675131	-0.0288907	-0.0606456	-0.00837814	-0.0101162	-0.000421521	0.0136339	0.0420138	0.0938755	-0.0235907	-0.00386112	-0.0437975	0.0225039	-0.00234428	-0.00904809	0.0231599	-0.00109409	-0.0123569	0.0536073	0.0259078	-0.0169893	-0.00540344	0.0239739	-0.0656099	-0.0456709	-0.00853623	-0.0362264	0.00353853	0.0353876	-0.0811068	0.0193507	0.0117676	0.0399675	0.00211041	-0.000645686	0.0620122	0.0562299	0.0337495	0.0876342	-0.0133977	-0.0359848
XS-VLDL-L	0.0139654	-0.0291654	-0.0256939	0.0600942	0.0273881	-0.0162009	0.0901657	0.0232319	-0.0582391	-0.0325633	-0.0633385	-0.00621134	-0.0136018	0.0097351	-0.028447	0.0168696	0.0585532	-0.0197995	-0.0141787	-0.0260621	0.00133587	-0.0106136	-0.0126853	0.0311327	0.015266	-0.00904905	0.0505563	0.035868	-0.00201519	-0.0289796	0.0313802	-0.0526565	-0.0264356	-0.0106934	-0.0279663	0.00041848	0.0221977	-0.063878	0.0122627	0.000895984	0.0253497	0.00314162	-0.00374807	0.0395883	0.0400439	0.0298439	0.0819419	-0.0150893	-0.0387533
XS-VLDL-P	0.012788	-0.0273778	-0.023883	0.0620321	0.0223333	-0.0180847	0.0876676	0.01597	-0.0551819	-0.031406	-0.0639734	-0.0055059	-0.0157803	0.0129753	-0.0460104	0.00636685	0.0443588	-0.0176115	-0.0179797	-0.0221577	-0.00728964	-0.0127991	-0.0129746	0.0338754	0.0203387	-0.00672226	0.0492566	0.0387695	0.000617482	-0.0396031	0.0336011	-0.0462024	-0.0176831	-0.0132408	-0.0243174	0.000162706	0.0173113	-0.0564162	0.009647	-0.00364253	0.0187425	0.00381414	-0.00569011	0.0288523	0.0315412	0.0268352	0.0770627	-0.0150627	-0.0399022
XS-VLDL-PL	0.0203318	-0.0287747	-0.0289014	0.0535651	0.0409707	-0.00807363	0.0913755	0.0403918	-0.0752584	-0.0342783	-0.0613209	-0.0060323	-0.00710746	0.0100631	0.0154141	0.0372888	0.081336	-0.0184986	-0.00658003	-0.0343089	0.0215139	-0.00783072	-0.0049109	0.0248486	0.00240663	-0.0189964	0.043347	0.0307455	-0.0148266	-0.0102791	0.0225826	-0.0643045	-0.0572755	-0.00249766	-0.0394903	0.00797753	0.0290323	-0.074313	0.0233805	0.0210199	0.0395154	0.000485026	0.00161455	0.0579004	0.0615074	0.0348059	0.0885443	-0.00772498	-0.0318515
XS-VLDL-TG	-0.00211466	-0.00155426	0.00671603	0.0548469	-0.0315573	-0.0361809	0.0361181	-0.054769	-0.0143664	-0.000356131	-0.050279	0.00205218	-0.0220844	0.0224002	-0.187182	-0.087238	-0.0873798	-0.00695497	-0.0334129	0.025029	-0.0855531	-0.0314525	-0.00821879	0.0349187	0.047327	0.0196346	0.0320128	0.0583789	0.025713	-0.11017	0.0449417	0.0341449	0.0692025	-0.0350417	0.0207898	-0.00546696	-0.0251047	0.0208522	-0.0105883	-0.0476923	-0.0424313	0.00576577	-0.0271825	-0.0601321	-0.0650648	-0.00830016	0.0118778	-0.00508731	-0.0349737
XXL-VLDL-C	-0.00678455	0.0037463	0.002382	0.0746051	-0.0431836	-0.064691	0.0575344	-0.058439	0.0172189	0.0115321	-0.0436558	0.0166664	-0.0130863	-0.0187529	-0.17124	-0.086319	-0.0936492	-0.0369086	-0.0298827	0.0367833	-0.10488	-0.0271943	0.00954084	0.0159332	0.0343052	0.0174356	0.0340873	0.0423147	0.047197	-0.0830276	0.0535132	0.0474449	0.0490807	-0.0495312	0.0114173	-0.0282157	-0.0302871	0.0026352	-0.0208756	-0.0670558	-0.0432892	-0.0133301	-0.0551895	-0.0566196	-0.0537918	-0.0338391	0.0264906	-0.0313001	-0.0457594
XXL-VLDL-CE	0.000105954	-0.0074203	-0.000575568	0.0806847	-0.0309873	-0.0621252	0.0605797	-0.0431492	0.0189002	0.00647359	-0.0476614	0.00833403	-0.013468	-0.0210521	-0.142293	-0.0596075	-0.0633925	-0.0303246	-0.0328501	0.0320493	-0.091196	-0.0263063	0.00889042	0.0246676	0.0271293	0.00894695	0.0362683	0.0354304	0.0442942	-0.0725801	0.0588387	0.0219705	0.0407817	-0.0383258	0.00624589	-0.0294935	-0.0205899	-0.0188137	-0.0142595	-0.0582689	-0.0334105	-0.0273251	-0.0469866	-0.0394052	-0.0262736	-0.0238358	0.0361398	-0.0244828	-0.0439781
XXL-VLDL-FC	-0.0160241	0.0109859	0.0035565	0.0651935	-0.0547508	-0.064668	0.050426	-0.0727949	0.0170644	0.0179054	-0.0328526	0.028049	-0.0168895	-0.0193899	-0.196935	-0.11295	-0.123886	-0.0381734	-0.0238281	0.0368049	-0.111527	-0.029067	0.00983109	0.00185133	0.0378884	0.0249459	0.0290133	0.0486952	0.0437528	-0.0911347	0.0406611	0.0734014	0.0518921	-0.0600074	0.0199593	-0.0305133	-0.0404625	0.0253775	-0.028961	-0.0779763	-0.0557996	0.000385791	-0.0614986	-0.07418	-0.0834762	-0.0431876	0.013338	-0.0373149	-0.04406
XXL-VLDL-L	-0.0176743	0.0172457	-0.000789649	0.065121	-0.0513914	-0.0641464	0.0485479	-0.0663652	0.0167413	0.0141617	-0.0394579	0.0298904	-0.0112869	-0.0302614	-0.18068	-0.103015	-0.119589	-0.0354448	-0.0192739	0.0395218	-0.106328	-0.0302148	0.0119514	-0.000975119	0.0320106	0.0215157	0.0300415	0.0457203	0.0423882	-0.0804937	0.0403887	0.0694688	0.0500191	-0.0563703	0.00946096	-0.0273272	-0.0388553	0.0229005	-0.0282015	-0.0717522	-0.0525808	0.00182626	-0.068599	-0.0646085	-0.0607728	-0.0450576	0.0144762	-0.0388358	-0.0521926
XXL-VLDL-P	-0.0180217	0.0179087	-0.00142483	0.0648312	-0.0510725	-0.0643127	0.0477897	-0.0663451	0.0167755	0.0141394	-0.0391498	0.0308042	-0.0112324	-0.03135	-0.18039	-0.103742	-0.120323	-0.0347971	-0.0187216	0.0392087	-0.105838	-0.0303339	0.0119402	-0.00175211	0.0314954	0.0214583	0.0298205	0.0460835	0.041846	-0.0800548	0.0396025	0.0701821	0.0499469	-0.0564087	0.00885039	-0.0274008	-0.0396696	0.0237101	-0.0288227	-0.0718382	-0.0527345	0.00248095	-0.0692767	-0.0646559	-0.0605073	-0.0452847	0.0140629	-0.0388827	-0.0526571
XXL-VLDL-PL	-0.0199397	0.0150653	0.00121116	0.0640976	-0.0540428	-0.0624674	0.0529869	-0.0671744	0.0107679	0.0161338	-0.0389379	0.0294934	-0.0136452	-0.0301342	-0.185009	-0.10749	-0.121808	-0.0367931	-0.0177717	0.0366749	-0.103045	-0.0296827	0.0117902	2.64827e-06	0.0380054	0.0255306	0.0306196	0.0487848	0.0422241	-0.0813248	0.0378672	0.0717625	0.0497564	-0.0597111	0.0142132	-0.0263053	-0.0351559	0.0247324	-0.0285832	-0.07264	-0.0516039	0.00383171	-0.0686974	-0.0637503	-0.0684131	-0.0460973	0.01831	-0.0405681	-0.0499878
XXL-VLDL-TG	-0.0203371	0.0206219	-0.00237158	0.0625339	-0.0513138	-0.064537	0.0448732	-0.0677974	0.0180338	0.0141394	-0.0375707	0.03385	-0.0108507	-0.0332333	-0.180968	-0.105765	-0.124159	-0.032522	-0.0166872	0.0394761	-0.105436	-0.0310592	0.0125092	-0.0055547	0.0301327	0.0209456	0.0276523	0.0459188	0.0403809	-0.0790246	0.0367805	0.0738737	0.0500377	-0.0566478	0.00832651	-0.0283722	-0.0424105	0.0280141	-0.0302796	-0.0725731	-0.0550085	0.00490823	-0.0709318	-0.0658443	-0.0602663	-0.0459709	0.010915	-0.0395935	-0.053726
[truncated: 441 more columns]
