# Supplementary material for: Relationship between gut microbiota and circulating metabolites in population-based cohorts
Source: Nat Commun. 2019 Dec 20;10:5813. doi: 10.1038/s41467-019-13721-1 (PMC6925111; doi:10.1038/s41467-019-13721-1)
Supplement: Supplementary file 8 — Source Data [file 41467_2019_13721_MOESM8_ESM.xlsx]

## Sheet: Source Data 1
Source Data 1. Results of association analysis between gut microbiota and circulating metabolites after adjusting for age, sex, BMI, medication use, and technical covariates. Combined summary statistic results and results per cohort are shown.
Metabolite	Taxon	Beta	SE	Pmeta	N	Beta_RS	SE_RS	P_RS	N_RS	Beta_LLD	SE_LLD	P_LLD	N_LLD
S-HDL-FC	family.Lachnospiraceae.id.1987	0.0490417	0.00628321	5.9952e-15	2309	0.176819	0.0549254	0.00131507	1394	0.0473474	0.00632473	1.67916e-13	915
S-HDL-FC	genus.Blautia.id.1992	0.0280293	0.00379611	1.53988e-13	2309	0.1169	0.0294573	7.6056e-05	1394	0.0265285	0.00382802	7.97499e-12	915
VLDL-TG	family.Christensenellaceae.id.1866	-0.0659397	0.00900171	2.38476e-13	2309	-0.0877108	0.0151967	9.67406e-09	1394	-0.0541718	0.0111728	1.4628e-06	915
VLDL-TG	genus.ChristensenellaceaeR7group.id.11283	-0.0624283	0.00853898	2.65232e-13	2309	-0.0814771	0.0140575	8.40046e-09	1394	-0.05129	0.0107494	2.13083e-06	915
Serum-TG	genus.ChristensenellaceaeR7group.id.11283	-0.0504855	0.00700436	5.68878e-13	2309	-0.0853931	0.0143105	3.06282e-09	1394	-0.0394883	0.00803225	1.047e-06	915
Serum-TG	family.Christensenellaceae.id.1866	-0.0528608	0.00734739	6.26832e-13	2309	-0.0913519	0.0154729	4.45762e-09	1394	-0.0416546	0.00834871	7.26083e-07	915
M-VLDL-TG	family.Christensenellaceae.id.1866	-0.0667103	0.00953518	2.62934e-12	2309	-0.0820121	0.0151565	7.37751e-08	1394	-0.0566871	0.0122668	4.36836e-06	915
M-HDL-TG	genus.ChristensenellaceaeR7group.id.11283	-0.0478935	0.00684873	2.68963e-12	2309	-0.0926815	0.0147745	4.7249e-10	1394	-0.0356356	0.00772932	4.5942e-06	915
M-VLDL-TG	genus.ChristensenellaceaeR7group.id.11283	-0.0626974	0.00902961	3.82405e-12	2309	-0.0755527	0.0140229	8.37393e-08	1394	-0.0535918	0.011802	6.35611e-06	915
M-HDL-TG	family.Christensenellaceae.id.1866	-0.0495549	0.00717877	5.09226e-12	2309	-0.0973819	0.0159829	1.43502e-09	1394	-0.0374679	0.00803485	3.58138e-06	915
S-HDL-PL	family.Lachnospiraceae.id.1987	0.0525597	0.00775038	1.18878e-11	2309	0.172455	0.0570389	0.00254495	1394	0.0503044	0.00782293	2.05596e-10	915
M-VLDL-P	family.Christensenellaceae.id.1866	-0.0606321	0.00894216	1.19786e-11	2309	-0.0816473	0.015332	1.17508e-07	1394	-0.0497981	0.0110084	6.88536e-06	915
M-VLDL-P	genus.ChristensenellaceaeR7group.id.11283	-0.0574484	0.00848567	1.28736e-11	2309	-0.0756959	0.0141834	1.10344e-07	1394	-0.0472756	0.0105901	9.05086e-06	915
M-VLDL-PL	family.Christensenellaceae.id.1866	-0.0604097	0.00894453	1.4401e-11	2309	-0.0814474	0.0154347	1.52357e-07	1394	-0.0497722	0.0109753	6.5358e-06	915
M-VLDL-PL	genus.ChristensenellaceaeR7group.id.11283	-0.0572577	0.00848958	1.53586e-11	2309	-0.0759267	0.0142768	1.22083e-07	1394	-0.0470452	0.0105593	9.42227e-06	915
M-VLDL-L	family.Christensenellaceae.id.1866	-0.0595723	0.00886567	1.82431e-11	2309	-0.0814747	0.0153704	1.34088e-07	1394	-0.0486523	0.010853	8.30887e-06	915
M-VLDL-L	genus.ChristensenellaceaeR7group.id.11283	-0.05654	0.00841532	1.83352e-11	2309	-0.0756307	0.0142186	1.21456e-07	1394	-0.0462472	0.0104403	1.05879e-05	915
S-HDL-PL	genus.Blautia.id.1992	0.0312855	0.00466639	2.02202e-11	2309	0.111208	0.0306052	0.00028968	1394	0.0293833	0.0047216	7.43538e-10	915
S-VLDL-TG	family.Christensenellaceae.id.1866	-0.0496247	0.00744656	2.66276e-11	2309	-0.0837666	0.0152062	4.30493e-08	1394	-0.0388542	0.00854073	6.11432e-06	915
S-VLDL-TG	genus.ChristensenellaceaeR7group.id.11283	-0.0470202	0.00709539	3.42876e-11	2309	-0.0771394	0.014069	4.96706e-08	1394	-0.0367465	0.00821689	8.7288e-06	915
S-HDL-P	genus.Blautia.id.1992	0.019395	0.00294384	4.44754e-11	2309	0.111206	0.0315344	0.000434847	1394	0.0185879	0.00295675	5.03633e-10	915
M-VLDL-FC	genus.ChristensenellaceaeR7group.id.11283	-0.060614	0.00921531	4.78333e-11	2309	-0.0744621	0.0142588	2.03877e-07	1394	-0.0506808	0.0120763	2.97439e-05	915
S-HDL-L	genus.Blautia.id.1992	0.0190466	0.00289871	5.00697e-11	2309	0.110355	0.0315708	0.000488155	1394	0.0182703	0.002911	5.36619e-10	915
M-VLDL-FC	family.Christensenellaceae.id.1866	-0.0637397	0.00973508	5.85387e-11	2309	-0.0801422	0.0154142	2.30147e-07	1394	-0.0528558	0.0125562	2.8137e-05	915
S-HDL-TG	family.Christensenellaceae.id.1866	-0.0381836	0.00594	1.29119e-10	2309	-0.0837106	0.0149507	2.59511e-08	1394	-0.02965	0.00647281	5.28167e-06	915
S-HDL-TG	genus.ChristensenellaceaeR7group.id.11283	-0.0363296	0.00567832	1.57475e-10	2309	-0.076949	0.0138332	3.18634e-08	1394	-0.0280984	0.00622713	7.25698e-06	915
S-HDL-L	family.Lachnospiraceae.id.1987	0.0306583	0.00481713	1.9602e-10	2309	0.159643	0.0588554	0.00676137	1394	0.0297884	0.00483335	1.07188e-09	915
VLDL-TG	genus.RuminococcaceaeUCG005.id.11363	-0.0624643	0.0098391	2.17313e-10	2309	-0.0933728	0.0176148	1.34038e-07	1394	-0.0484476	0.0118621	4.81313e-05	915
S-HDL-P	family.Lachnospiraceae.id.1987	0.0309983	0.00489378	2.38558e-10	2309	0.162143	0.0587868	0.00588947	1394	0.0300831	0.00491083	1.34254e-09	915
Serum-TG	genus.RuminococcaceaeUCG002.id.11360	-0.0461527	0.0074118	4.75689e-10	2309	-0.0548348	0.0153358	0.000361438	1394	-0.0435066	0.00846623	3.38551e-07	915
Gp	family.Christensenellaceae.id.1866	-0.0123559	0.00199169	5.5133e-10	2309	-0.100741	0.015301	6.48885e-11	1394	-0.0108326	0.00200878	8.86087e-08	915
M-VLDL-TG	genus.RuminococcaceaeUCG005.id.11363	-0.0646799	0.0104572	6.20188e-10	2309	-0.0902458	0.0175535	3.12174e-07	1394	-0.0506151	0.0130197	0.000108623	915
Serum-TG	genus.RuminococcaceaeUCG005.id.11363	-0.0490913	0.00794658	6.50536e-10	2309	-0.0952909	0.017944	1.27268e-07	1394	-0.0378202	0.00886308	2.18785e-05	915
VLDL-TG	genus.RuminococcaceaeUCG002.id.11360	-0.0558821	0.00905167	6.67167e-10	2309	-0.0539669	0.0150535	0.000348795	1394	-0.0569668	0.0113284	5.95223e-07	915
Gp	genus.ChristensenellaceaeR7group.id.11283	-0.0118041	0.00191485	7.06948e-10	2309	-0.0927344	0.0141575	8.08269e-11	1394	-0.010296	0.0019326	1.25632e-07	915
S-LDL-TG	genus.ChristensenellaceaeR7group.id.11283	-0.0580585	0.00946814	8.67892e-10	2309	-0.0662855	0.0149708	1.02756e-05	1394	-0.0525743	0.0122231	1.88297e-05	915
XL-HDL-CE	genus.Megamonas.id.2184	-0.0799379	0.0131246	1.12424e-09	2309	-0.0193932	0.0254441	0.446079	1394	-0.101887	0.01532	5.03887e-11	915
XS-VLDL-TG	genus.ChristensenellaceaeR7group.id.11283	-0.0344084	0.00568056	1.38502e-09	2309	-0.0744105	0.0145132	3.35998e-07	1394	-0.0271714	0.00617306	1.20232e-05	915
XS-VLDL-TG	family.Christensenellaceae.id.1866	-0.0358311	0.00593986	1.61619e-09	2309	-0.0794983	0.0156913	4.6019e-07	1394	-0.0285272	0.00641742	9.86442e-06	915
S-LDL-TG	family.Christensenellaceae.id.1866	-0.0601439	0.00999664	1.78329e-09	2309	-0.0681025	0.0161935	2.77203e-05	1394	-0.0552435	0.0127069	1.53276e-05	915
M-HDL-TG	genus.RuminococcaceaeUCG002.id.11360	-0.043366	0.00724488	2.15398e-09	2309	-0.0568062	0.0158536	0.000351229	1394	-0.0398183	0.00814513	1.20071e-06	915
VLDL-TG	genus.RuminococcaceaeUCG010.id.11367	-0.0567376	0.0095069	2.40121e-09	2309	-0.0693895	0.01534	6.60573e-06	1394	-0.0488479	0.0121137	5.98418e-05	915
Gp	genus.Clostridiumsensustricto1.id.1873	-0.00857709	0.00143886	2.5063e-09	2309	-0.0507955	0.0126876	6.57131e-05	1394	-0.00802704	0.0014482	3.90334e-08	915
S-VLDL-TG	genus.RuminococcaceaeUCG002.id.11360	-0.0446273	0.00749966	2.67213e-09	2309	-0.0491142	0.0150591	0.0011355	1394	-0.0431474	0.00864846	7.27292e-07	915
XL-HDL-C	genus.Megamonas.id.2184	-0.0826235	0.0138902	2.70917e-09	2309	-0.0188083	0.0252152	0.455848	1394	-0.110425	0.0166431	5.57853e-11	915
M-VLDL-C	genus.ChristensenellaceaeR7group.id.11283	-0.0521626	0.00876992	2.71609e-09	2309	-0.0705597	0.0145514	1.38105e-06	1394	-0.0416683	0.0109902	0.000159704	915
S-HDL-TG	genus.RuminococcaceaeUCG002.id.11360	-0.0356224	0.00599568	2.82705e-09	2309	-0.0527402	0.0148003	0.000378459	1394	-0.0322616	0.00655789	1.02998e-06	915
M-HDL-TG	genus.RuminococcaceaeUCG005.id.11363	-0.0458728	0.00773595	3.03267e-09	2309	-0.0819595	0.0186083	1.14227e-05	1394	-0.0383329	0.0085058	7.44613e-06	915
M-VLDL-PL	genus.RuminococcaceaeUCG005.id.11363	-0.0576493	0.00975842	3.47029e-09	2309	-0.0875393	0.0178822	1.09675e-06	1394	-0.0449735	0.0116452	0.000120465	915
VLDL-TG	genus.LachnospiraceaeFCS020group.id.11314	-0.0796065	0.0134908	3.61693e-09	2309	-0.103255	0.0227013	5.87745e-06	1394	-0.0666948	0.0167741	7.56388e-05	915
M-VLDL-P	genus.RuminococcaceaeUCG005.id.11363	-0.0574186	0.00976151	4.04999e-09	2309	-0.0885484	0.0177609	6.95909e-07	1394	-0.0439455	0.0116845	0.000180087	915
M-VLDL-TG	genus.RuminococcaceaeUCG010.id.11367	-0.0587789	0.0100286	4.59691e-09	2309	-0.067076	0.0152842	1.22759e-05	1394	-0.0525065	0.0132892	8.38489e-05	915
M-VLDL-C	family.Christensenellaceae.id.1866	-0.0540333	0.00924681	5.11273e-09	2309	-0.0748403	0.015734	2.17502e-06	1394	-0.0430553	0.0114287	0.000175684	915
M-VLDL-TG	genus.RuminococcaceaeUCG002.id.11360	-0.0557294	0.0095769	5.91481e-09	2309	-0.0516545	0.0149976	0.000589925	1394	-0.058535	0.0124445	2.95243e-06	915
VLDL-TG	family.unknownfamily.id.1000005471	-0.0402163	0.00691273	5.96546e-09	2309	-0.0700318	0.015523	6.98321e-06	1394	-0.032841	0.00772052	2.32059e-05	915
VLDL-TG	genus.unknowngenus.id.1000005472	-0.0402163	0.00691273	5.96546e-09	2309	-0.0700318	0.015523	6.98321e-06	1394	-0.032841	0.00772052	2.32059e-05	915
M-VLDL-L	genus.RuminococcaceaeUCG005.id.11363	-0.0561351	0.00967195	6.47876e-09	2309	-0.0879356	0.0178067	8.83791e-07	1394	-0.0428268	0.0115193	0.000213277	915
Gp	family.Clostridiaceae1.id.1869	-0.00844303	0.00146195	7.68758e-09	2309	-0.0508316	0.0126915	6.52663e-05	1394	-0.00787301	0.00147175	1.1177e-07	915
XL-HDL-P	genus.Clostridiumsensustricto1.id.1873	0.0361955	0.00629827	9.08926e-09	2309	0.0339171	0.0112134	0.00253466	1394	0.0372456	0.0076125	1.1767e-06	915
XL-HDL-L	genus.Clostridiumsensustricto1.id.1873	0.0366138	0.00637478	9.27133e-09	2309	0.034402	0.0112316	0.00223384	1394	0.037665	0.00774275	1.3522e-06	915
Serum-TG	genus.LachnospiraceaeFCS020group.id.11314	-0.0632382	0.0110256	9.71703e-09	2309	-0.110036	0.02311	2.12462e-06	1394	-0.0494474	0.0125454	8.72096e-05	915
M-VLDL-TG	genus.LachnospiraceaeFCS020group.id.11314	-0.0817846	0.0142755	1.0102e-08	2309	-0.0952714	0.0226329	2.72539e-05	1394	-0.0728741	0.0183965	8.03854e-05	915
Serum-TG	genus.RuminococcaceaeUCG010.id.11367	-0.0448695	0.00783688	1.03174e-08	2309	-0.0686428	0.0156339	1.21618e-05	1394	-0.036891	0.00905696	5.0423e-05	915
S-VLDL-P	genus.ChristensenellaceaeR7group.id.11283	-0.0309992	0.00542286	1.08801e-08	2309	-0.0718189	0.0143327	6.11903e-07	1394	-0.0241795	0.00585837	4.00772e-05	915
M-HDL-TG	genus.RuminococcaceaeNK4A214group.id.11358	-0.0408233	0.0071453	1.10804e-08	2309	-0.0731058	0.0165848	1.12402e-05	1394	-0.0334653	0.00791783	2.61281e-05	915
XL-HDL-P	family.Clostridiaceae1.id.1869	0.0363319	0.00636468	1.14068e-08	2309	0.0339811	0.0112167	0.00249498	1394	0.0374483	0.00772955	1.48991e-06	915
S-HDL-TG	genus.RuminococcaceaeUCG005.id.11363	-0.0363776	0.00637522	1.15595e-08	2309	-0.0772646	0.0173688	9.34128e-06	1394	-0.0300114	0.00685359	1.33159e-05	915
M-VLDL-PL	genus.RuminococcaceaeUCG002.id.11360	-0.05132	0.00899519	1.16155e-08	2309	-0.0499137	0.0152716	0.00110812	1394	-0.0520672	0.011131	3.34277e-06	915
XL-HDL-L	family.Clostridiaceae1.id.1869	0.0367262	0.00644142	1.18704e-08	2309	0.0344333	0.011235	0.00222018	1394	0.037849	0.00786189	1.73051e-06	915
M-VLDL-TG	genus.Clostridiumsensustricto1.id.1873	-0.0412356	0.00723533	1.20369e-08	2309	-0.0497054	0.0125068	7.42332e-05	1394	-0.036975	0.00887039	3.36173e-05	915
M-VLDL-FC	genus.RuminococcaceaeUCG005.id.11363	-0.060757	0.0106773	1.26802e-08	2309	-0.0850394	0.0178616	2.12847e-06	1394	-0.0472553	0.0133189	0.000408089	915
S-VLDL-PL	genus.ChristensenellaceaeR7group.id.11283	-0.0280073	0.00492538	1.29799e-08	2309	-0.0732162	0.0143981	4.17729e-07	1394	-0.0220157	0.00524162	2.93035e-05	915
S-VLDL-TG	genus.RuminococcaceaeUCG005.id.11363	-0.0458034	0.00805977	1.32382e-08	2309	-0.085701	0.0176353	1.31024e-06	1394	-0.0352697	0.00906148	0.000106583	915
M-VLDL-TG	family.Clostridiaceae1.id.1869	-0.0415232	0.007309	1.33827e-08	2309	-0.0497587	0.0125105	7.32929e-05	1394	-0.0372556	0.0090058	3.84842e-05	915
M-VLDL-TG	family.unknownfamily.id.1000005471	-0.0421531	0.00743222	1.41408e-08	2309	-0.0689988	0.0154623	8.76314e-06	1394	-0.0340872	0.00847553	6.2552e-05	915
M-VLDL-TG	genus.unknowngenus.id.1000005472	-0.0421531	0.00743222	1.41408e-08	2309	-0.0689988	0.0154623	8.76314e-06	1394	-0.0340872	0.00847553	6.2552e-05	915
M-VLDL-P	genus.LachnospiraceaeFCS020group.id.11314	-0.0758538	0.013385	1.45254e-08	2309	-0.0954414	0.0228902	3.24195e-05	1394	-0.0656761	0.0164999	7.43006e-05	915
S-HDL-P	genus.RuminococcaceaeUCG002.id.11360	-0.00835952	0.00147834	1.56165e-08	2309	-0.0660174	0.0158747	3.39833e-05	1394	-0.00785511	0.0014848	1.53114e-07	915
M-VLDL-L	genus.LachnospiraceaeFCS020group.id.11314	-0.0749261	0.0132691	1.63576e-08	2309	-0.0953107	0.0229465	3.47323e-05	1394	-0.0646855	0.016264	7.52826e-05	915
S-HDL-FC	genus.Anaerostipes.id.1991	0.0139887	0.00247765	1.64257e-08	2309	0.038181	0.0198766	0.0549487	1394	0.0136069	0.00249713	6.52754e-08	915
S-VLDL-P	family.Christensenellaceae.id.1866	-0.0319884	0.00566946	1.67863e-08	2309	-0.076681	0.0154962	8.40132e-07	1394	-0.0250815	0.00609182	4.18398e-05	915
M-VLDL-P	genus.RuminococcaceaeUCG002.id.11360	-0.0507515	0.00899497	1.67883e-08	2309	-0.0502631	0.0151711	0.000946608	1394	-0.0510162	0.01117	5.62412e-06	915
VLDL-TG	genus.Clostridiumsensustricto1.id.1873	-0.0382684	0.00680162	1.84052e-08	2309	-0.0510813	0.0125544	4.99287e-05	1394	-0.0329451	0.0080921	5.08396e-05	915
Gp	genus..Ruminococcusgnavusgroup.id.14376	0.0117666	0.0020932	1.89484e-08	2309	0.0674851	0.0156529	1.73764e-05	1394	0.0107521	0.00211217	4.34186e-07	915
S-VLDL-PL	family.Christensenellaceae.id.1866	-0.0288214	0.0051443	2.11161e-08	2309	-0.0774997	0.0155694	7.24286e-07	1394	-0.0228559	0.00545041	3.01729e-05	915
VLDL-TG	family.Clostridiaceae1.id.1869	-0.0384541	0.00687552	2.2331e-08	2309	-0.0511481	0.0125581	4.90643e-05	1394	-0.0330202	0.00821635	6.33376e-05	915
VLDL-TG	genus.Marvinbryantia.id.2005	-0.0728221	0.0130239	2.25199e-08	2309	-0.101665	0.0212649	1.93155e-06	1394	-0.0555085	0.0164754	0.000785735	915
M-VLDL-L	genus.RuminococcaceaeUCG002.id.11360	-0.0497806	0.00891998	2.39416e-08	2309	-0.0498679	0.015209	0.00106822	1394	-0.0497349	0.011013	7.13201e-06	915
Gp	genus.Blautia.id.1992	0.0225485	0.00404733	2.52983e-08	2309	0.0441418	0.0302788	0.14511	1394	0.0221557	0.00408398	7.43662e-08	915
S-HDL-FC	genus.RuminococcaceaeUCG005.id.11363	-0.0111355	0.00200017	2.58759e-08	2309	-0.0584256	0.0175059	0.000867875	1394	-0.01051	0.00201335	2.21743e-07	915
XL-HDL-CE	genus.Clostridiumsensustricto1.id.1873	0.0328838	0.005909	2.62106e-08	2309	0.0356243	0.0117118	0.00239631	1394	0.0319479	0.00684394	3.49926e-06	915
Serum-TG	family.unknownfamily.id.1000005471	-0.0301632	0.0054214	2.64072e-08	2309	-0.067971	0.0158244	1.86619e-05	1394	-0.0251355	0.00577062	1.47729e-05	915
Serum-TG	genus.unknowngenus.id.1000005472	-0.0301632	0.0054214	2.64072e-08	2309	-0.067971	0.0158244	1.86619e-05	1394	-0.0251355	0.00577062	1.47729e-05	915
XS-VLDL-TG	genus.RuminococcaceaeUCG002.id.11360	-0.0333279	0.00599584	2.72095e-08	2309	-0.0436414	0.015529	0.00501912	1394	-0.0315211	0.00649988	1.45618e-06	915
M-HDL-TG	genus.RuminococcaceaeUCG010.id.11367	-0.042546	0.00765806	2.76473e-08	2309	-0.0591017	0.0161965	0.000273022	1394	-0.0377792	0.0086909	1.53641e-05	915
XL-HDL-C	genus.Clostridiumsensustricto1.id.1873	0.0347091	0.00626117	2.96412e-08	2309	0.0356722	0.0116055	0.00215535	1394	0.0343137	0.0074362	4.50948e-06	915
S-HDL-L	genus.RuminococcaceaeUCG002.id.11360	-0.00807204	0.00145633	2.97799e-08	2309	-0.0635441	0.0158993	6.76335e-05	1394	-0.00760269	0.00146248	2.48312e-07	915
S-VLDL-L	genus.ChristensenellaceaeR7group.id.11283	-0.0292674	0.00528568	3.07497e-08	2309	-0.0701909	0.0143631	1.14388e-06	1394	-0.0228571	0.00568461	6.28008e-05	915
S-VLDL-TG	genus.LachnospiraceaeFCS020group.id.11314	-0.0617459	0.0111567	3.12237e-08	2309	-0.101827	0.0226961	7.83909e-06	1394	-0.0489748	0.0128114	0.000140986	915
S-HDL-P	genus.RuminococcaceaeUCG005.id.11363	-0.00852593	0.00154259	3.2571e-08	2309	-0.0657024	0.0187101	0.00045973	1394	-0.00813461	0.00154786	1.84216e-07	915
XL-HDL-CE	family.Clostridiaceae1.id.1869	0.0329745	0.00597727	3.4552e-08	2309	0.0359855	0.0117146	0.00216892	1394	0.0319147	0.00695006	5.00944e-06	915
VLDL-TG	genus.RuminococcaceaeUCG003.id.11361	-0.0600957	0.0108992	3.51275e-08	2309	-0.0606532	0.0193518	0.00175921	1394	-0.0598367	0.0131903	6.49004e-06	915
M-VLDL-FC	genus.LachnospiraceaeFCS020group.id.11314	-0.0802273	0.01456	3.58604e-08	2309	-0.0909813	0.0230165	8.11231e-05	1394	-0.0730529	0.0187995	0.000109375	915
Gp	genus.RuminococcaceaeUCG005.id.11363	-0.0116566	0.00211574	3.59919e-08	2309	-0.0993306	0.0177787	2.77763e-08	1394	-0.0103971	0.00213089	1.25751e-06	915
M-VLDL-PL	genus.LachnospiraceaeFCS020group.id.11314	-0.0736379	0.0133964	3.86672e-08	2309	-0.0967682	0.0230372	2.83333e-05	1394	-0.0618198	0.0164669	0.000184978	915
XL-HDL-C	family.Clostridiaceae1.id.1869	0.0347889	0.00632988	3.88538e-08	2309	0.0359081	0.0116086	0.00201947	1394	0.0343154	0.00755125	6.25643e-06	915
M-VLDL-FC	genus.Marvinbryantia.id.2005	-0.0767952	0.014016	4.27498e-08	2309	-0.0955712	0.0215457	9.90255e-06	1394	-0.0630201	0.0184547	0.000666445	915
M-VLDL-PL	genus.Marvinbryantia.id.2005	-0.0708393	0.0129306	4.29107e-08	2309	-0.0974421	0.021575	6.82414e-06	1394	-0.0559273	0.0161531	0.000560561	915
S-HDL-L	genus.RuminococcaceaeUCG005.id.11363	-0.00830753	0.00151909	4.53203e-08	2309	-0.0613407	0.0187411	0.00109019	1394	-0.00795679	0.0015241	2.21156e-07	915
M-VLDL-PL	family.unknownfamily.id.1000005471	-0.0372291	0.00682964	5.00563e-08	2309	-0.0653428	0.0157533	3.56012e-05	1394	-0.030722	0.00757892	5.47611e-05	915
M-VLDL-PL	genus.unknowngenus.id.1000005472	-0.0372291	0.00682964	5.00563e-08	2309	-0.0653428	0.0157533	3.56012e-05	1394	-0.030722	0.00757892	5.47611e-05	915
M-VLDL-P	genus.Marvinbryantia.id.2005	-0.0703542	0.0129264	5.24824e-08	2309	-0.0970458	0.0214346	6.48063e-06	1394	-0.0550988	0.0162046	0.000702773	915
S-VLDL-L	family.Christensenellaceae.id.1866	-0.030063	0.00552485	5.28603e-08	2309	-0.0746487	0.0155299	1.70115e-06	1394	-0.0236024	0.0059116	7.06484e-05	915
M-VLDL-L	genus.Marvinbryantia.id.2005	-0.0696967	0.0128184	5.41179e-08	2309	-0.0972238	0.0214865	6.56118e-06	1394	-0.054486	0.0159721	0.000675046	915
M-VLDL-FC	genus.RuminococcaceaeUCG002.id.11360	-0.0531028	0.00977379	5.53565e-08	2309	-0.0494942	0.0152477	0.00119835	1394	-0.0556197	0.0127339	1.39957e-05	915
S-HDL-TG	family.unknownfamily.id.1000005471	-0.0231847	0.00428043	6.07972e-08	2309	-0.0521645	0.0153089	0.000674507	1394	-0.0207269	0.00445825	3.82801e-06	915
S-HDL-TG	genus.unknowngenus.id.1000005472	-0.0231847	0.00428043	6.07972e-08	2309	-0.0521645	0.0153089	0.000674507	1394	-0.0207269	0.00445825	3.82801e-06	915
S-VLDL-FC	genus.ChristensenellaceaeR7group.id.11283	-0.0281499	0.00520524	6.37359e-08	2309	-0.0680632	0.0143032	2.1536e-06	1394	-0.0220568	0.00558845	8.5303e-05	915
XL-HDL-L	genus.Megamonas.id.2184	-0.0766292	0.0141751	6.44875e-08	2309	-0.0187869	0.024402	0.441494	1394	-0.106089	0.0174147	1.64686e-09	915
M-VLDL-P	genus.RuminococcaceaeUCG010.id.11367	-0.0510341	0.00945005	6.64907e-08	2309	-0.0648063	0.0154655	2.9614e-05	1394	-0.0428281	0.0119379	0.000351638	915
S-LDL-TG	genus.RuminococcaceaeUCG005.id.11363	-0.0590192	0.0109388	6.83682e-08	2309	-0.0698362	0.0187613	0.000205287	1394	-0.053448	0.0134642	7.76713e-05	915
M-VLDL-TG	genus.Marvinbryantia.id.2005	-0.0740732	0.0137545	7.22923e-08	2309	-0.0956327	0.0211973	6.98089e-06	1394	-0.0583941	0.0180768	0.001281	915
M-VLDL-P	family.unknownfamily.id.1000005471	-0.0366819	0.00684127	8.23723e-08	2309	-0.0671708	0.0156445	1.88071e-05	1394	-0.029473	0.00760718	0.000114591	915
M-VLDL-P	genus.unknowngenus.id.1000005472	-0.0366819	0.00684127	8.23723e-08	2309	-0.0671708	0.0156445	1.88071e-05	1394	-0.029473	0.00760718	0.000114591	915
XL-HDL-P	genus.Megamonas.id.2184	-0.075034	0.0140135	8.58389e-08	2309	-0.0181218	0.0243607	0.457067	1394	-0.103181	0.0171319	2.48903e-09	915
M-VLDL-PL	genus.RuminococcaceaeUCG010.id.11367	-0.0504744	0.00945591	9.40463e-08	2309	-0.0630938	0.0155726	5.36983e-05	1394	-0.0431039	0.0119011	0.000308755	915
M-VLDL-TG	genus.RuminococcaceaeUCG003.id.11361	-0.0617472	0.0115722	9.51127e-08	2309	-0.0553407	0.0192841	0.00417031	1394	-0.0653526	0.0144665	7.08315e-06	915
S-HDL-PL	genus.Dorea.id.1997	0.020277	0.00380277	9.70473e-08	2309	0.0243384	0.0224383	0.278252	1394	0.0201569	0.00385859	2.17391e-07	915
M-VLDL-C	genus.Marvinbryantia.id.2005	-0.0709433	0.0133283	1.02199e-07	2309	-0.0961971	0.0219622	1.27561e-05	1394	-0.05622	0.0167694	0.00083385	915
S-VLDL-TG	genus.Clostridiumsensustricto1.id.1873	-0.029501	0.005543	1.02513e-07	2309	-0.0484731	0.0125565	0.000118422	1394	-0.024909	0.00617751	5.9899e-05	915
S-VLDL-TG	genus.RuminococcaceaeUCG010.id.11367	-0.0421699	0.00792776	1.04187e-07	2309	-0.0627632	0.015354	4.60676e-05	1394	-0.034684	0.00925719	0.000190488	915
M-VLDL-C	genus.LachnospiraceaeFCS020group.id.11314	-0.0734519	0.0138121	1.04947e-07	2309	-0.0896371	0.0234661	0.000139444	1394	-0.0648721	0.0170852	0.000156209	915
VLDL-TG	genus.RuminococcaceaeUCG014.id.11371	-0.0345489	0.00651844	1.15686e-07	2309	-0.0463115	0.0105364	1.19031e-05	1394	-0.0272554	0.00829677	0.00105867	915
VLDL-TG	genus.Coprococcus2.id.11302	-0.0325226	0.00613898	1.17255e-07	2309	-0.0482298	0.0105857	5.66919e-06	1394	-0.0245629	0.0075356	0.0011573	915
HDL-D	genus.Clostridiumsensustricto1.id.1873	0.00123023	0.000232354	1.19258e-07	2309	0.0305824	0.0109664	0.00536386	1394	0.00121705	0.000232406	2.0325e-07	915
M-VLDL-L	genus.RuminococcaceaeUCG010.id.11367	-0.0494918	0.00937576	1.30106e-07	2309	-0.064157	0.0155052	3.7187e-05	1394	-0.0410388	0.0117717	0.000513382	915
S-HDL-FC	genus.RuminococcaceaeUCG002.id.11360	-0.0101139	0.00192012	1.38406e-07	2309	-0.0618243	0.0148465	3.31703e-05	1394	-0.00923429	0.00193638	2.15799e-06	915
S-VLDL-TG	family.Clostridiaceae1.id.1869	-0.029552	0.00561205	1.39579e-07	2309	-0.0486331	0.0125599	0.000112947	1394	-0.0247921	0.00627309	8.34755e-05	915
M-VLDL-L	family.unknownfamily.id.1000005471	-0.0356293	0.00676657	1.39817e-07	2309	-0.0666097	0.0156845	2.31267e-05	1394	-0.0285445	0.00750047	0.000150896	915
M-VLDL-L	genus.unknowngenus.id.1000005472	-0.0356293	0.00676657	1.39817e-07	2309	-0.0666097	0.0156845	2.31267e-05	1394	-0.0285445	0.00750047	0.000150896	915
Serum-TG	genus.Marvinbryantia.id.2005	-0.0563386	0.0107109	1.44131e-07	2309	-0.104709	0.0216591	1.48447e-06	1394	-0.0406799	0.0123233	0.00100078	915
M-VLDL-TG	genus.RuminococcaceaeUCG014.id.11371	-0.0361617	0.00687589	1.44685e-07	2309	-0.0447846	0.0104977	2.12426e-05	1394	-0.0296829	0.00909943	0.00114732	915
S-VLDL-P	genus.LachnospiraceaeFCS020group.id.11314	-0.0445784	0.00847807	1.45563e-07	2309	-0.0994553	0.0230939	1.77512e-05	1394	-0.0360306	0.00911448	8.3141e-05	915
S-VLDL-FC	family.Christensenellaceae.id.1866	-0.0286014	0.00544114	1.46816e-07	2309	-0.0716833	0.0154672	3.91482e-06	1394	-0.0225169	0.00581268	0.000114875	915
S-HDL-P	genus.RuminococcaceaeUCG010.id.11367	-0.00827187	0.00157542	1.51612e-07	2309	-0.0520838	0.0162618	0.00139185	1394	-0.00785678	0.00158286	8.26186e-07	915
S-VLDL-TG	family.unknownfamily.id.1000005471	-0.028877	0.00551423	1.63377e-07	2309	-0.0634866	0.0155367	4.63609e-05	1394	-0.023889	0.00589822	5.5549e-05	915
S-VLDL-TG	genus.unknowngenus.id.1000005472	-0.028877	0.00551423	1.63377e-07	2309	-0.0634866	0.0155367	4.63609e-05	1394	-0.023889	0.00589822	5.5549e-05	915
HDL-D	family.Clostridiaceae1.id.1869	0.00123477	0.000235948	1.66578e-07	2309	0.0307018	0.0109695	0.00520009	1394	0.00122113	0.000236003	2.81808e-07	915
S-HDL-TG	genus.LachnospiraceaeFCS020group.id.11314	-0.0465877	0.0089087	1.70007e-07	2309	-0.104353	0.0223088	3.18539e-06	1394	-0.0356281	0.00971712	0.000260156	915
Serum-TG	genus.Coprococcus2.id.11302	-0.0260921	0.0049905	1.71023e-07	2309	-0.049006	0.0107843	5.99518e-06	1394	-0.0198482	0.00562954	0.00044348	915
VLDL-D	genus.RuminococcaceaeUCG002.id.11360	-0.00262421	0.000504119	1.9343e-07	2309	-0.0566538	0.0145002	9.79268e-05	1394	-0.00255883	0.000504424	4.7548e-07	915
XL-HDL-L	family.unknownfamily.id.1000005471	0.0340236	0.00654123	1.9779e-07	2309	0.0398479	0.0139121	0.00424301	1394	0.0323706	0.00741158	1.40125e-05	915
XL-HDL-L	genus.unknowngenus.id.1000005472	0.0340236	0.00654123	1.9779e-07	2309	0.0398479	0.0139121	0.00424301	1394	0.0323706	0.00741158	1.40125e-05	915
S-VLDL-L	genus.LachnospiraceaeFCS020group.id.11314	-0.0429385	0.00825813	1.9978e-07	2309	-0.0983834	0.0231366	2.25809e-05	1394	-0.0348436	0.00884043	8.72377e-05	915
XS-VLDL-TG	genus.RuminococcaceaeUCG005.id.11363	-0.0329671	0.00637196	2.29408e-07	2309	-0.073544	0.0182152	5.69853e-05	1394	-0.0273093	0.0068017	6.43397e-05	915
XL-HDL-P	family.unknownfamily.id.1000005471	0.0333825	0.0064542	2.31334e-07	2309	0.0399065	0.0138881	0.0041225	1394	0.0315854	0.00728915	1.63369e-05	915
XL-HDL-P	genus.unknowngenus.id.1000005472	0.0333825	0.0064542	2.31334e-07	2309	0.0399065	0.0138881	0.0041225	1394	0.0315854	0.00728915	1.63369e-05	915
M-VLDL-P	genus.Clostridiumsensustricto1.id.1873	-0.0348386	0.00674452	2.39827e-07	2309	-0.0471581	0.0126561	0.000202279	1394	-0.0299524	0.00797061	0.00018233	915
S-VLDL-PL	genus.RuminococcaceaeUCG002.id.11360	-0.0268527	0.00519973	2.41414e-07	2309	-0.0428016	0.0154044	0.00553449	1394	-0.0248018	0.00552394	8.04449e-06	915
S-HDL-FC	genus.Dorea.id.1997	0.0160773	0.00311456	2.44336e-07	2309	0.0310749	0.0216095	0.150653	1394	0.0157592	0.00314742	6.64194e-07	915
M-VLDL-P	family.Clostridiaceae1.id.1869	-0.035134	0.00681816	2.56343e-07	2309	-0.0471927	0.0126599	0.000201014	1394	-0.0302075	0.00809195	0.000200979	915
M-VLDL-CE	genus.ChristensenellaceaeR7group.id.11283	-0.044816	0.00871112	2.67956e-07	2309	-0.060454	0.0146863	4.07668e-05	1394	-0.036328	0.01082	0.000819273	915
VLDL-TG	genus..Eubacteriumxylanophilumgroup.id.14375	-0.0569425	0.0110763	2.73355e-07	2309	-0.0741807	0.017086	1.5175e-05	1394	-0.044447	0.0145469	0.0023132	915
M-VLDL-FC	family.unknownfamily.id.1000005471	-0.0390441	0.00759524	2.73867e-07	2309	-0.0645783	0.0157298	4.27107e-05	1394	-0.0312807	0.00867334	0.000327245	915
M-VLDL-FC	genus.unknowngenus.id.1000005472	-0.0390441	0.00759524	2.73867e-07	2309	-0.0645783	0.0157298	4.27107e-05	1394	-0.0312807	0.00867334	0.000327245	915
Serum-TG	genus.RuminococcaceaeUCG003.id.11361	-0.0453688	0.0088322	2.79535e-07	2309	-0.0603339	0.0197174	0.00225647	1394	-0.0416123	0.00987872	2.77997e-05	915
S-HDL-L	genus.RuminococcaceaeUCG010.id.11367	-0.00796286	0.00155196	2.88435e-07	2309	-0.0486871	0.0162871	0.00284545	1394	-0.00758971	0.00155905	1.32831e-06	915
S-VLDL-TG	genus.RuminococcaceaeUCG003.id.11361	-0.0458117	0.00894079	2.9928e-07	2309	-0.0565455	0.0193525	0.00353583	1394	-0.042899	0.0100812	2.30404e-05	915
HDL-TG	genus.ChristensenellaceaeR7group.id.11283	-0.0269265	0.00525728	3.02704e-07	2309	-0.0802817	0.0148695	7.87443e-08	1394	-0.019304	0.00562029	0.000620116	915
VLDL-D	family.Christensenellaceae.id.1866	-0.00254043	0.000497145	3.22087e-07	2309	-0.0842576	0.0146521	1.09328e-08	1394	-0.00244625	0.000497432	1.03904e-06	915
S-VLDL-FC	genus.LachnospiraceaeFCS020group.id.11314	-0.0414022	0.00813172	3.5534e-07	2309	-0.097098	0.0230325	2.65174e-05	1394	-0.0334714	0.00869143	0.000125861	915
M-VLDL-P	genus.RuminococcaceaeUCG003.id.11361	-0.0549931	0.0108111	3.64267e-07	2309	-0.0521934	0.0195085	0.00755182	1394	-0.0562341	0.0129878	1.65895e-05	915
XS-VLDL-TG	genus.LachnospiraceaeFCS020group.id.11314	-0.0451067	0.00890484	4.07518e-07	2309	-0.108531	0.0233694	3.73972e-06	1394	-0.0343335	0.00963148	0.000383266	915
XL-HDL-FC	genus.Megamonas.id.2184	-0.0928102	0.0183253	4.09285e-07	2309	-0.0156555	0.02516	0.533888	1394	-0.179987	0.0267443	3.00587e-11	915
HDL-TG	family.Christensenellaceae.id.1866	-0.0278017	0.00549186	4.14117e-07	2309	-0.0847035	0.016081	1.60378e-07	1394	-0.020289	0.00584316	0.000540468	915
S-HDL-P	family.Christensenellaceae.id.1866	-0.00737964	0.00146146	4.42986e-07	2309	-0.0621127	0.0161573	0.00012641	1394	-0.00692814	0.00146748	2.71596e-06	915
S-VLDL-TG	genus.Marvinbryantia.id.2005	-0.0546244	0.0108313	4.57836e-07	2309	-0.0980652	0.0212679	4.37878e-06	1394	-0.0394117	0.0125858	0.00179521	915
LDL-TG	genus.ChristensenellaceaeR7group.id.11283	-0.0335846	0.00666456	4.67287e-07	2309	-0.0451212	0.0146879	0.00216786	1394	-0.0305936	0.00747875	4.6826e-05	915
S-LDL-TG	genus.Flavonifractor.id.2059	0.0870608	0.0172937	4.79715e-07	2309	0.102317	0.0276295	0.000221279	1394	0.0772339	0.0221745	0.000519508	915
VLDL-C	genus.LachnospiraceaeFCS020group.id.11314	-0.0419751	0.00834901	4.96763e-07	2309	-0.0907698	0.0233745	0.000107922	1394	-0.0348395	0.00893866	0.000104292	915
M-VLDL-CE	genus.Marvinbryantia.id.2005	-0.0664261	0.0132238	5.08125e-07	2309	-0.0914913	0.0221306	3.7769e-05	1394	-0.0525067	0.0164918	0.00150303	915
S-HDL-PL	genus.Anaerostipes.id.1991	0.015274	0.00304186	5.13296e-07	2309	0.0340476	0.0206395	0.0992459	1394	0.0148572	0.00307545	1.59511e-06	915
M-VLDL-L	genus.RuminococcaceaeUCG003.id.11361	-0.0537857	0.010713	5.15107e-07	2309	-0.0514744	0.0195572	0.00858315	1394	-0.0547766	0.012805	2.08844e-05	915
Serum-TG	genus.Clostridiumsensustricto1.id.1873	-0.0274884	0.00547771	5.21527e-07	2309	-0.0509188	0.0127928	7.24053e-05	1394	-0.022228	0.0060615	0.000259604	915
S-LDL-TG	genus.RuminococcaceaeUCG002.id.11360	-0.0503704	0.0100399	5.24825e-07	2309	-0.04411	0.0159822	0.00585736	1394	-0.0544514	0.0129039	2.69131e-05	915
M-VLDL-L	genus.Clostridiumsensustricto1.id.1873	-0.0335218	0.00668222	5.26008e-07	2309	-0.0464971	0.0126887	0.000257233	1394	-0.0285423	0.00786055	0.000298045	915
M-VLDL-L	family.Clostridiaceae1.id.1869	-0.0338179	0.0067558	5.56412e-07	2309	-0.0465301	0.0126925	0.000255762	1394	-0.0287929	0.00798013	0.00032535	915
M-VLDL-TG	genus.Coprococcus2.id.11302	-0.0325748	0.00650968	5.61384e-07	2309	-0.0453765	0.0105511	1.82257e-05	1394	-0.024707	0.00827162	0.00289353	915
M-VLDL-TG	genus.Terrisporobacter.id.11348	-0.0455775	0.00913179	6.00414e-07	2309	-0.0595438	0.0151909	9.29927e-05	1394	-0.0376749	0.0114269	0.00101513	915
M-VLDL-CE	family.Christensenellaceae.id.1866	-0.0457997	0.00918175	6.09684e-07	2309	-0.0630359	0.0158817	7.58514e-05	1394	-0.0371464	0.011253	0.00100087	915
VLDL-D	genus.ChristensenellaceaeR7group.id.11283	-0.0023829	0.000478428	6.33603e-07	2309	-0.0770424	0.0135588	1.62001e-08	1394	-0.00228983	0.000478727	2.01315e-06	915
S-HDL-P	genus.ChristensenellaceaeR7group.id.11283	-0.00699677	0.00140583	6.45852e-07	2309	-0.0615777	0.0149357	3.96455e-05	1394	-0.00650888	0.0014121	4.61748e-06	915
S-VLDL-PL	genus.RuminococcaceaeUCG005.id.11363	-0.0273562	0.00549865	6.52255e-07	2309	-0.0741805	0.0180643	4.25287e-05	1394	-0.0225746	0.00577258	9.89097e-05	915
LDL-TG	family.Christensenellaceae.id.1866	-0.0347405	0.006983	6.52458e-07	2309	-0.0452613	0.0158842	0.00444441	1394	-0.03222	0.00777457	3.72782e-05	915
M-VLDL-PL	genus.Clostridiumsensustricto1.id.1873	-0.0335497	0.00674599	6.58311e-07	2309	-0.0459285	0.0127426	0.00032407	1394	-0.0287293	0.00795172	0.000319356	915
S-VLDL-P	genus.RuminococcaceaeUCG002.id.11360	-0.0284436	0.00573111	6.94039e-07	2309	-0.0421588	0.0153313	0.00603991	1394	-0.0262158	0.00617908	2.4357e-05	915
M-VLDL-P	genus.RuminococcaceaeUCG014.id.11371	-0.0321278	0.00647404	6.95692e-07	2309	-0.0437763	0.0106204	3.98084e-05	1394	-0.0252397	0.00816686	0.00205912	915
XL-HDL-C	family.unknownfamily.id.1000005471	0.0316219	0.00637434	7.02003e-07	2309	0.0349992	0.0143874	0.0151159	1394	0.030797	0.00711027	1.64733e-05	915
XL-HDL-C	genus.unknowngenus.id.1000005472	0.0316219	0.00637434	7.02003e-07	2309	0.0349992	0.0143874	0.0151159	1394	0.030797	0.00711027	1.64733e-05	915
M-HDL-TG	genus.LachnospiraceaeFCS020group.id.11314	-0.0535019	0.0107878	7.06753e-07	2309	-0.114434	0.0238885	1.84435e-06	1394	-0.0378928	0.0120908	0.00177981	915
S-VLDL-PL	genus.LachnospiraceaeFCS020group.id.11314	-0.0381912	0.00770252	7.11247e-07	2309	-0.101606	0.0232002	1.27893e-05	1394	-0.0303353	0.00816569	0.000215657	915
Serum-TG	family.Clostridiaceae1.id.1869	-0.0275022	0.00554683	7.1153e-07	2309	-0.050972	0.0127966	7.15175e-05	1394	-0.0220723	0.00615512	0.000353719	915
S-HDL-TG	genus.LachnospiraceaeNC2004group.id.11316	-0.0567253	0.0114493	7.25311e-07	2309	-0.0783996	0.0244913	0.00140007	1394	-0.0506638	0.0129517	9.84735e-05	915
M-VLDL-PL	family.Clostridiaceae1.id.1869	-0.0337766	0.00682021	7.32946e-07	2309	-0.0459832	0.0127464	0.000320126	1394	-0.0288799	0.00807308	0.000365515	915
M-VLDL-FC	genus.RuminococcaceaeUCG010.id.11367	-0.0506149	0.0102465	7.82332e-07	2309	-0.062467	0.015549	6.1999e-05	1394	-0.0415173	0.0136228	0.00237339	915
S-HDL-TG	genus.RuminococcaceaeUCG003.id.11361	-0.0350163	0.00709594	8.02786e-07	2309	-0.0589128	0.0190269	0.00199892	1394	-0.0311556	0.00764769	5.0287e-05	915
VLDL-TG	genus.RuminococcaceaeNK4A214group.id.11358	-0.044656	0.00905041	8.05032e-07	2309	-0.0502863	0.0158004	0.00149211	1394	-0.0419067	0.0110411	0.00015713	915
Serum-TG	genus.RuminococcaceaeUCG014.id.11371	-0.0264994	0.00537247	8.12104e-07	2309	-0.0449648	0.0107406	3.01252e-05	1394	-0.0203375	0.00620443	0.00108557	915
S-HDL-L	family.Christensenellaceae.id.1866	-0.00709322	0.00143962	8.34425e-07	2309	-0.0577687	0.0161865	0.00037069	1394	-0.00668917	0.00144535	4.22865e-06	915
M-HDL-TG	family.unknownfamily.id.1000005471	-0.0259141	0.00526024	8.3759e-07	2309	-0.0599178	0.0163888	0.000265768	1394	-0.0220087	0.00555411	7.99579e-05	915
M-HDL-TG	genus.unknowngenus.id.1000005472	-0.0259141	0.00526024	8.3759e-07	2309	-0.0599178	0.0163888	0.000265768	1394	-0.0220087	0.00555411	7.99579e-05	915
M-VLDL-PL	genus.RuminococcaceaeUCG003.id.11361	-0.0531305	0.010817	9.02601e-07	2309	-0.0518335	0.019637	0.00839394	1394	-0.0536954	0.0129606	3.7488e-05	915
VLDL-TG	genus..Eubacteriumeligensgroup.id.14372	-0.0451506	0.00920099	9.24119e-07	2309	-0.0421096	0.0140115	0.00270054	1394	-0.0474561	0.0122	0.000107643	915
XL-HDL-CE	genus.Romboutsia.id.11347	0.0327847	0.00668123	9.24865e-07	2309	0.0412996	0.0127354	0.00121146	1394	0.0295513	0.00784791	0.000176927	915
Serum-TG	genus..Eubacteriumxylanophilumgroup.id.14375	-0.0451893	0.00922372	9.62045e-07	2309	-0.0732088	0.0174133	2.78831e-05	1394	-0.0342616	0.0108746	0.00168275	915
M-VLDL-PL	genus.RuminococcaceaeUCG014.id.11371	-0.0317065	0.00647822	9.86416e-07	2309	-0.0429903	0.0106927	6.12064e-05	1394	-0.0251629	0.00814279	0.00206122	915
M-VLDL-C	genus.RuminococcaceaeUCG005.id.11363	-0.0493276	0.0100946	1.0263e-06	2309	-0.0774595	0.0182337	2.29958e-05	1394	-0.0368944	0.0121218	0.00240465	915
M-VLDL-L	genus.RuminococcaceaeUCG014.id.11371	-0.0313674	0.00642201	1.03766e-06	2309	-0.0434992	0.0106472	4.65033e-05	1394	-0.0244297	0.00805151	0.00248067	915
M-VLDL-CE	genus.LachnospiraceaeFCS020group.id.11314	-0.0668251	0.0137006	1.07416e-06	2309	-0.0796603	0.0236558	0.000779453	1394	-0.0603468	0.0168061	0.000347413	915
VLDL-TG	genus..Ruminococcusgnavusgroup.id.14376	0.0458091	0.00939271	1.0766e-06	2309	0.050008	0.0155372	0.00131804	1394	0.0433908	0.0117913	0.000247075	915
XL-HDL-C	genus.Romboutsia.id.11347	0.0344192	0.00706567	1.10849e-06	2309	0.0407713	0.0126211	0.00126522	1394	0.0315196	0.00852715	0.000231807	915
M-VLDL-FC	genus.Coprococcus2.id.11302	-0.0322577	0.00663828	1.1778e-06	2309	-0.0427003	0.0107322	7.28759e-05	1394	-0.0257866	0.00844832	0.00233736	915
M-VLDL-P	genus.Coprococcus2.id.11302	-0.029531	0.00609207	1.25053e-06	2309	-0.0446247	0.0106737	3.08698e-05	1394	-0.0222384	0.00741923	0.00279714	915
M-VLDL-TG	genus..Eubacteriumxylanophilumgroup.id.14375	-0.0564599	0.0116474	1.2507e-06	2309	-0.0706897	0.0170263	3.5006e-05	1394	-0.0439437	0.0159683	0.00604268	915
S-HDL-L	genus.ChristensenellaceaeR7group.id.11283	-0.0067053	0.0013849	1.28708e-06	2309	-0.0575216	0.0149636	0.000126491	1394	-0.00626627	0.00139086	7.49356e-06	915
M-VLDL-FC	genus.RuminococcaceaeUCG014.id.11371	-0.0339492	0.00701504	1.30172e-06	2309	-0.0424073	0.0106769	7.49854e-05	1394	-0.0275246	0.00930541	0.0031777	915
M-VLDL-TG	genus..Eubacteriumeligensgroup.id.14372	-0.0467143	0.00965735	1.31701e-06	2309	-0.039782	0.0139591	0.0044383	1394	-0.0530783	0.0133747	7.80229e-05	915
XL-HDL-CE	family.unknownfamily.id.1000005471	0.0288549	0.00596896	1.33709e-06	2309	0.0333393	0.0145215	0.0218333	1394	0.0279432	0.00654766	2.18304e-05	915
XL-HDL-CE	genus.unknowngenus.id.1000005472	0.0288549	0.00596896	1.33709e-06	2309	0.0333393	0.0145215	0.0218333	1394	0.0279432	0.00654766	2.18304e-05	915
XL-HDL-FC	genus.Clostridiumsensustricto1.id.1873	0.0402661	0.0083312	1.34372e-06	2309	0.0323572	0.0115862	0.00529869	1394	0.0487335	0.0119882	5.21754e-05	915
VLDL-D	genus.Clostridiumsensustricto1.id.1873	-0.00173495	0.00035918	1.36321e-06	2309	-0.0546706	0.0120866	6.61111e-06	1394	-0.00168816	0.000359339	3.03448e-06	915
S-HDL-TG	genus.RuminococcaceaeNK4A214group.id.11358	-0.0284833	0.00590582	1.41472e-06	2309	-0.0501303	0.0155322	0.00127801	1394	-0.0248247	0.00638542	0.000108565	915
M-VLDL-L	genus.Coprococcus2.id.11302	-0.029098	0.00603764	1.43961e-06	2309	-0.0443922	0.0107004	3.54861e-05	1394	-0.0219546	0.00731295	0.00275421	915
M-VLDL-PL	genus.Coprococcus2.id.11302	-0.0293479	0.00609288	1.45909e-06	2309	-0.0443014	0.010745	3.96276e-05	1394	-0.0222612	0.00739706	0.00268946	915
Gp	genus.RuminococcaceaeUCG002.id.11360	-0.00976312	0.00203153	1.54136e-06	2309	-0.0569127	0.0152041	0.000189099	1394	-0.00890603	0.00204991	1.55289e-05	915
M-HDL-TG	genus.Marvinbryantia.id.2005	-0.0503372	0.0104793	1.55945e-06	2309	-0.111802	0.0223783	6.59987e-07	1394	-0.0330728	0.0118601	0.00540492	915
VLDL-D	family.Clostridiaceae1.id.1869	-0.00175137	0.00036466	1.56498e-06	2309	-0.0544751	0.012091	7.18237e-06	1394	-0.00170337	0.000364826	3.48368e-06	915
S-VLDL-TG	genus.RuminococcaceaeUCG014.id.11371	-0.0260376	0.00543152	1.63656e-06	2309	-0.0457489	0.0105336	1.50712e-05	1394	-0.0188986	0.00633925	0.00294785	915
VLDL-TG	genus.Ruminiclostridium6.id.11356	-0.0405691	0.00846628	1.65253e-06	2309	-0.0578943	0.0135951	2.19735e-05	1394	-0.029594	0.0108205	0.0063601	915
XL-HDL-FC	family.Clostridiaceae1.id.1869	0.0400885	0.00839373	1.78811e-06	2309	0.0321006	0.0115904	0.00568763	1394	0.0488983	0.012172	6.37551e-05	915
M-VLDL-TG	genus.RuminococcaceaeNK4A214group.id.11358	-0.0458249	0.00960123	1.81668e-06	2309	-0.0494284	0.0157377	0.00172073	1394	-0.0436885	0.0121176	0.000328676	915
XL-HDL-TG	genus.Megamonas.id.2184	-0.0843874	0.0177004	1.8649e-06	2309	0.0230133	0.0271688	0.397115	1394	-0.163592	0.0233314	4.59953e-12	915
XL-HDL-FC	family.unknownfamily.id.1000005471	0.0426507	0.00894759	1.8725e-06	2309	0.0348072	0.0143553	0.0154486	1394	0.0476338	0.0114421	3.44009e-05	915
XL-HDL-FC	genus.unknowngenus.id.1000005472	0.0426507	0.00894759	1.8725e-06	2309	0.0348072	0.0143553	0.0154486	1394	0.0476338	0.0114421	3.44009e-05	915
M-VLDL-PL	genus..Ruminococcusgnavusgroup.id.14376	0.0444295	0.00932295	1.88285e-06	2309	0.0479325	0.0157562	0.00239333	1394	0.0425424	0.0115647	0.000248272	915
M-VLDL-PL	genus..Eubacteriumeligensgroup.id.14372	-0.0435444	0.00915265	1.95935e-06	2309	-0.0389629	0.0142112	0.00619082	1394	-0.0467917	0.0119644	9.88132e-05	915
Serum-TG	genus.RuminococcaceaeNK4A214group.id.11358	-0.0349091	0.00734795	2.02547e-06	2309	-0.0501886	0.0160987	0.00186112	1394	-0.0308883	0.00825837	0.000195383	915
S-HDL-TG	genus..Ruminococcusgnavusgroup.id.14376	0.0295261	0.00622888	2.13508e-06	2309	0.0525326	0.0152669	0.000596948	1394	0.0249316	0.00682256	0.000272704	915
S-VLDL-P	genus.RuminococcaceaeUCG005.id.11363	-0.0287945	0.00607912	2.17314e-06	2309	-0.0757758	0.0179716	2.64339e-05	1394	-0.0227243	0.00645992	0.000456858	915
Serum-TG	genus..Ruminococcusgnavusgroup.id.14376	0.0364824	0.00770459	2.1889e-06	2309	0.0518534	0.015826	0.00107718	1394	0.0317078	0.00882041	0.000342113	915
S-VLDL-L	genus.RuminococcaceaeUCG002.id.11360	-0.0264353	0.00558731	2.23078e-06	2309	-0.0405286	0.0153604	0.00842059	1394	-0.0242862	0.00599821	5.58508e-05	915
M-VLDL-FC	genus.RuminococcaceaeUCG003.id.11361	-0.055745	0.0118218	2.41194e-06	2309	-0.0515581	0.0196056	0.00863923	1394	-0.058137	0.0148188	9.39871e-05	915
M-HDL-TG	genus.RuminococcaceaeUCG003.id.11361	-0.0406072	0.00861155	2.41201e-06	2309	-0.0511703	0.0204061	0.0122694	1394	-0.0383183	0.00949881	5.94488e-05	915
VLDL-TG	genus.Terrisporobacter.id.11348	-0.0405945	0.00860943	2.41568e-06	2309	-0.060328	0.0152513	8.02156e-05	1394	-0.031365	0.0104302	0.00271001	915
M-VLDL-TG	genus..Ruminococcusgnavusgroup.id.14376	0.0467751	0.00992632	2.45024e-06	2309	0.0476378	0.0154789	0.00212783	1394	0.0461725	0.0129366	0.000376933	915
M-VLDL-FC	genus..Eubacteriumxylanophilumgroup.id.14375	-0.0559175	0.0118725	2.47931e-06	2309	-0.0680367	0.0173131	8.92231e-05	1394	-0.045159	0.0163121	0.00574745	915
M-VLDL-PL	genus.RuminococcaceaeNK4A214group.id.11358	-0.0422245	0.00897771	2.56047e-06	2309	-0.0512034	0.0160163	0.00142026	1394	-0.0381107	0.010841	0.000460759	915
M-VLDL-P	genus..Eubacteriumeligensgroup.id.14372	-0.0429931	0.00914531	2.5875e-06	2309	-0.0388368	0.014119	0.0060246	1394	-0.0459974	0.0120038	0.000135921	915
S-HDL-PL	family.ClostridialesvadinBB60group.id.11286	-0.0203874	0.00433837	2.61028e-06	2309	-0.064818	0.0202264	0.00138324	1394	-0.0182447	0.00444175	4.36011e-05	915
S-HDL-PL	genus.unknowngenus.id.1000000073	-0.0203874	0.00433837	2.61028e-06	2309	-0.064818	0.0202264	0.00138324	1394	-0.0182447	0.00444175	4.36011e-05	915
S-VLDL-TG	genus.Coprococcus2.id.11302	-0.0237596	0.00505764	2.6302e-06	2309	-0.0455645	0.0105896	1.80546e-05	1394	-0.017316	0.00575664	0.00270232	915
VLDL-TG	genus.LachnospiraceaeNC2004group.id.11316	-0.0782906	0.0166679	2.63875e-06	2309	-0.0787324	0.024914	0.00161095	1394	-0.0779327	0.0224257	0.000534756	915
S-HDL-TG	genus.RuminococcaceaeUCG010.id.11367	-0.0298348	0.00636915	2.80955e-06	2309	-0.0519669	0.015128	0.000609749	1394	-0.0250666	0.00702181	0.00037598	915
M-VLDL-PL	genus..Eubacteriumxylanophilumgroup.id.14375	-0.0516254	0.0110221	2.81586e-06	2309	-0.0672165	0.0173437	0.000111366	1394	-0.0410626	0.0142756	0.00411637	915
IDL-FC	family.Lachnospiraceae.id.1987	-0.0914684	0.019536	2.84039e-06	2309	-0.0700443	0.0519614	0.177877	1394	-0.0949954	0.0210829	7.47605e-06	915
XL-HDL-L	family.Christensenellaceae.id.1866	0.0395945	0.00847663	2.99705e-06	2309	0.0469985	0.0136646	0.000600283	1394	0.0349632	0.0108074	0.0012599	915
M-VLDL-P	genus..Eubacteriumxylanophilumgroup.id.14375	-0.051417	0.0110133	3.03243e-06	2309	-0.0686153	0.0172263	7.15396e-05	1394	-0.0395273	0.0143229	0.0059016	915
S-VLDL-TG	genus.RuminococcaceaeNK4A214group.id.11358	-0.0346791	0.00743525	3.09898e-06	2309	-0.0421656	0.0158108	0.00774521	1394	-0.0325534	0.00842497	0.000119523	915
M-VLDL-TG	genus.Ruminiclostridium6.id.11356	-0.0415657	0.00892741	3.22473e-06	2309	-0.0519619	0.0135565	0.000132279	1394	-0.0336048	0.0118628	0.00471681	915
VLDL-TG	genus.Flavonifractor.id.2059	0.0729019	0.0156597	3.23398e-06	2309	0.116758	0.0260131	7.77071e-06	1394	0.0479752	0.0196114	0.0146225	915
Serum-TG	genus..Eubacteriumeligensgroup.id.14372	-0.0358089	0.00769382	3.25178e-06	2309	-0.0434121	0.0142728	0.00239756	1394	-0.0326946	0.00913462	0.000362924	915
S-VLDL-TG	genus..Ruminococcusgnavusgroup.id.14376	0.0362468	0.0077904	3.27537e-06	2309	0.0493922	0.0155319	0.00150521	1394	0.0318281	0.00900504	0.000429236	915
S-VLDL-TG	genus.LachnospiraceaeNC2004group.id.11316	-0.0656188	0.0141049	3.28408e-06	2309	-0.0765646	0.0249082	0.00215433	1394	-0.060452	0.0171131	0.000432408	915
Serum-TG	genus.Flavonifractor.id.2059	0.0596351	0.012821	3.29785e-06	2309	0.1209	0.0264938	5.48179e-06	1394	0.0409006	0.0146508	0.00535346	915
M-VLDL-L	genus..Eubacteriumeligensgroup.id.14372	-0.0421977	0.00907903	3.35455e-06	2309	-0.0386035	0.0141537	0.00646315	1394	-0.0447106	0.0118347	0.00016845	915
XS-VLDL-TG	family.unknownfamily.id.1000005471	-0.0198418	0.00427048	3.37985e-06	2309	-0.0461452	0.0160542	0.00411072	1394	-0.0178389	0.00443009	6.12772e-05	915
XS-VLDL-TG	genus.unknowngenus.id.1000005472	-0.0198418	0.00427048	3.37985e-06	2309	-0.0461452	0.0160542	0.00411072	1394	-0.0178389	0.00443009	6.12772e-05	915
IDL-TG	genus.ChristensenellaceaeR7group.id.11283	-0.0238658	0.00514336	3.48217e-06	2309	-0.045454	0.0149607	0.00242444	1394	-0.0209722	0.00547722	0.000137509	915
Gp	genus.LachnospiraceaeFCS020group.id.11314	-0.013889	0.00299832	3.61712e-06	2309	-0.11392	0.0229048	7.39424e-07	1394	-0.012145	0.00302434	6.41612e-05	915
M-VLDL-L	genus..Eubacteriumxylanophilumgroup.id.14375	-0.0505883	0.0109305	3.68918e-06	2309	-0.0682141	0.0172695	8.20952e-05	1394	-0.0388077	0.0141184	0.0061016	915
S-VLDL-P	genus.RuminococcaceaeUCG003.id.11361	-0.0312054	0.00674868	3.76542e-06	2309	-0.0484165	0.0196982	0.0140967	1394	-0.0289166	0.00718342	6.16124e-05	915
XL-HDL-P	family.Christensenellaceae.id.1866	0.038759	0.00838434	3.78616e-06	2309	0.0467558	0.0136417	0.000627257	1394	0.0339045	0.0106288	0.00147223	915
S-VLDL-P	genus.Marvinbryantia.id.2005	-0.0381964	0.00827715	3.93703e-06	2309	-0.0966683	0.0216385	8.56229e-06	1394	-0.0281743	0.00895846	0.001715	915
Gp	genus..Eubacteriumbrachygroup.id.11296	0.0107645	0.00233413	3.9926e-06	2309	0.083939	0.0311415	0.00711549	1394	0.010351	0.00234071	1.09552e-05	915
S-LDL-TG	genus.Marvinbryantia.id.2005	-0.0664873	0.0144193	4.00748e-06	2309	-0.0857718	0.0226024	0.000154145	1394	-0.0532524	0.0187245	0.00455537	915
S-HDL-PL	genus.RuminococcaceaeUCG010.id.11367	-0.0115522	0.00250538	4.008e-06	2309	-0.0589653	0.0157659	0.000191503	1394	-0.0103239	0.00253763	5.14734e-05	915
S-HDL-FC	genus.RuminococcaceaeUCG010.id.11367	-0.00942458	0.00204709	4.14673e-06	2309	-0.0455092	0.0152159	0.00283077	1394	-0.00875941	0.00206587	2.46366e-05	915
S-VLDL-TG	genus..Eubacteriumxylanophilumgroup.id.14375	-0.0428467	0.00931519	4.23181e-06	2309	-0.0679763	0.0170973	7.37534e-05	1394	-0.032238	0.0111088	0.00379721	915
IDL-TG	family.Christensenellaceae.id.1866	-0.0246969	0.0053711	4.26363e-06	2309	-0.0457911	0.0161787	0.00471715	1394	-0.022084	0.00569405	0.000112723	915
M-VLDL-P	genus..Ruminococcusgnavusgroup.id.14376	0.0428571	0.00932433	4.30142e-06	2309	0.0474856	0.0156545	0.00246366	1394	0.0403121	0.0116081	0.000539524	915
S-VLDL-PL	genus.RuminococcaceaeUCG003.id.11361	-0.0280821	0.00611538	4.38931e-06	2309	-0.0506702	0.0197897	0.0105595	1394	-0.0256973	0.00643009	6.95272e-05	915
S-HDL-TG	genus..Eubacteriumeligensgroup.id.14372	-0.0288807	0.00629196	4.43028e-06	2309	-0.0514162	0.0137507	0.000192167	1394	-0.0229129	0.0070762	0.00124732	915
S-HDL-P	genus.RuminococcaceaeNK4A214group.id.11358	-0.00660014	0.00144115	4.65492e-06	2309	-0.0726875	0.0166354	1.33871e-05	1394	-0.00610041	0.00144659	2.72291e-05	915
XL-HDL-C	genus.Eggerthella.id.819	-0.0483065	0.0105553	4.7283e-06	2309	-0.0550142	0.0230562	0.0171626	1394	-0.0465278	0.0118726	9.56329e-05	915
VLDL-C	genus.ChristensenellaceaeR7group.id.11283	-0.0245174	0.00535779	4.73893e-06	2309	-0.0610845	0.0145273	2.7808e-05	1394	-0.0187605	0.00576413	0.00117718	915
VLDL-D	genus.RuminococcaceaeUCG003.id.11361	-0.0026855	0.000587349	4.82541e-06	2309	-0.0581245	0.0186574	0.00187499	1394	-0.0026305	0.00058764	8.55803e-06	915
VLDL-D	family.unknownfamily.id.1000005471	-0.00156926	0.000343452	4.89888e-06	2309	-0.0793169	0.0149235	1.24269e-07	1394	-0.00152806	0.000343543	9.7456e-06	915
VLDL-D	genus.unknowngenus.id.1000005472	-0.00156926	0.000343452	4.89888e-06	2309	-0.0793169	0.0149235	1.24269e-07	1394	-0.00152806	0.000343543	9.7456e-06	915
S-VLDL-TG	genus..Eubacteriumeligensgroup.id.14372	-0.0353956	0.00776291	5.12574e-06	2309	-0.0414771	0.0140069	0.00311683	1394	-0.0326994	0.00932627	0.000476899	915
XL-HDL-L	genus.Romboutsia.id.11347	0.0328026	0.00719495	5.13688e-06	2309	0.0392983	0.0122146	0.00132386	1394	0.0293512	0.00890354	0.00101671	915
M-VLDL-C	genus.RuminococcaceaeUCG002.id.11360	-0.0423992	0.00930198	5.16219e-06	2309	-0.0428264	0.0155563	0.00598241	1394	-0.0421614	0.0116053	0.000295929	915
S-VLDL-L	genus.Marvinbryantia.id.2005	-0.0366838	0.00806539	5.408e-06	2309	-0.0958168	0.0216782	1.06433e-05	1394	-0.0271835	0.00868916	0.00181349	915
S-VLDL-L	genus.RuminococcaceaeUCG005.id.11363	-0.026922	0.00591984	5.42192e-06	2309	-0.0731782	0.01801	5.11279e-05	1394	-0.0213191	0.00626813	0.000700236	915
M-VLDL-L	genus..Ruminococcusgnavusgroup.id.14376	0.0420099	0.00924658	5.5381e-06	2309	0.0473538	0.0156929	0.00259494	1394	0.039168	0.0114442	0.000648184	915
M-VLDL-P	genus.RuminococcaceaeNK4A214group.id.11358	-0.040791	0.0089817	5.58386e-06	2309	-0.0504263	0.0159137	0.00156453	1394	-0.0362869	0.0108803	0.000887294	915
HDL-TG	genus.RuminococcaceaeUCG005.id.11363	-0.0266419	0.0058698	5.65723e-06	2309	-0.0800922	0.0186673	1.90654e-05	1394	-0.0207772	0.00618345	0.000811574	915
S-HDL-TG	genus.Marvinbryantia.id.2005	-0.0394199	0.00868622	5.67341e-06	2309	-0.0984545	0.0209112	2.74999e-06	1394	-0.0271097	0.00954901	0.00462656	915
XL-HDL-L	genus.Eggerthella.id.819	-0.0491261	0.0108292	5.72127e-06	2309	-0.058481	0.0223034	0.00883588	1394	-0.0462403	0.0123874	0.000201111	915
XL-HDL-CE	genus.Eggerthella.id.819	-0.044872	0.00989223	5.73067e-06	2309	-0.0530572	0.0232699	0.0227546	1394	-0.0430665	0.0109289	8.75207e-05	915
XL-HDL-C	family.Christensenellaceae.id.1866	0.0378995	0.00835636	5.74914e-06	2309	0.0441509	0.0141303	0.00181783	1394	0.0345375	0.0103626	0.000894258	915
S-HDL-PL	family.Methanobacteriaceae.id.121	-0.00591535	0.00130643	5.95771e-06	2309	-0.0732902	0.0404542	0.0702515	1394	-0.00584502	0.00130711	8.74308e-06	915
XS-VLDL-TG	genus.Coprococcus2.id.11302	-0.0181784	0.0040154	5.97796e-06	2309	-0.040713	0.0109274	0.000202567	1394	-0.0146606	0.00431745	0.000714356	915
XL-HDL-PL	genus..Eubacteriumeligensgroup.id.14372	0.0504633	0.0111806	6.37712e-06	2309	0.0425759	0.0132972	0.00139645	1394	0.0694933	0.0206545	0.000798793	915
Gp	genus.RuminococcaceaeNK4A214group.id.11358	-0.00889242	0.00197325	6.59113e-06	2309	-0.0575113	0.0159486	0.000321969	1394	-0.00813659	0.00198853	4.6622e-05	915
S-LDL-TG	genus.Coprococcus2.id.11302	-0.0306666	0.00680721	6.63681e-06	2309	-0.0322846	0.0112681	0.00423135	1394	-0.0297367	0.00854213	0.000523015	915
S-VLDL-L	genus.RuminococcaceaeUCG003.id.11361	-0.0295937	0.00657182	6.69637e-06	2309	-0.0466166	0.0197347	0.0183064	1394	-0.0274705	0.00696961	8.72146e-05	915
VLDL-D	genus.RuminococcaceaeUCG010.id.11367	-0.0024223	0.000538503	6.8524e-06	2309	-0.0796645	0.0147432	7.68756e-08	1394	-0.00231912	0.000538862	1.86207e-05	915
XL-HDL-P	genus.Eggerthella.id.819	-0.0480728	0.0106875	6.85784e-06	2309	-0.0582957	0.0222655	0.0089359	1394	-0.0450123	0.0121827	0.000233255	915
XL-HDL-P	genus.Romboutsia.id.11347	0.0319532	0.007113	7.04814e-06	2309	0.039119	0.012194	0.00136698	1394	0.0282574	0.00875723	0.0012969	915
Serum-TG	genus.LachnospiraceaeNC2004group.id.11316	-0.0628254	0.013999	7.19487e-06	2309	-0.0819354	0.0253765	0.00127233	1394	-0.0544658	0.0167839	0.00121699	915
XS-VLDL-CE	family.Lachnospiraceae.id.1987	-0.0505361	0.0112608	7.19628e-06	2309	-0.116272	0.0529575	0.0282886	1394	-0.0474231	0.0115243	4.22346e-05	915
Gp	genus.RuminococcaceaeUCG010.id.11367	-0.00971632	0.00216521	7.20763e-06	2309	-0.0817639	0.0154586	1.42634e-07	1394	-0.00827458	0.00218677	0.000164508	915
LDL-D	genus.Sneathia.id.2218	0.00644151	0.00143628	7.29622e-06	2309	0.413455	0.523312	0.429621	1394	0.00643845	0.00143629	8.31356e-06	915
XL-HDL-L	genus.ChristensenellaceaeR7group.id.11283	0.0360047	0.00803121	7.35685e-06	2309	0.0401752	0.0126494	0.0015259	1394	0.0331882	0.0103952	0.00145836	915
M-VLDL-FC	genus.Clostridiumsensustricto1.id.1873	-0.0331853	0.0074032	7.37516e-06	2309	-0.0434384	0.0127281	0.000661586	1394	-0.0279432	0.00910104	0.00220193	915
XL-HDL-PL	genus.Clostridiumsensustricto1.id.1873	0.0402951	0.0090001	7.56353e-06	2309	0.024529	0.0119725	0.0406732	1394	0.0607808	0.0136474	9.49485e-06	915
M-VLDL-FC	family.Clostridiaceae1.id.1869	-0.0334736	0.00747778	7.59091e-06	2309	-0.0434918	0.012732	0.000654	1394	-0.028198	0.00923923	0.00233953	915
S-HDL-TG	genus..Eubacteriumxylanophilumgroup.id.14375	-0.0337018	0.00752899	7.59596e-06	2309	-0.0733112	0.0167965	1.36786e-05	1394	-0.0237421	0.00842254	0.00492413	915
XL-HDL-CE	family.Christensenellaceae.id.1866	0.0354848	0.00792858	7.6212e-06	2309	0.0426537	0.0142629	0.00283421	1394	0.0322789	0.00953805	0.000744392	915
XL-HDL-FC	genus.Romboutsia.id.11347	0.041491	0.00928267	7.83202e-06	2309	0.0368603	0.0126012	0.00349915	1394	0.0469853	0.0137262	0.000646942	915
XL-HDL-FC	family.Christensenellaceae.id.1866	0.0481073	0.0107648	7.8603e-06	2309	0.0444052	0.0140978	0.00166877	1394	0.0532844	0.0166712	0.00144068	915
Gp	genus..Eubacteriumeligensgroup.id.14372	-0.0097027	0.00217193	7.92038e-06	2309	-0.0372336	0.0141684	0.00868547	1394	-0.00904018	0.0021979	4.2587e-05	915
S-HDL-TG	genus.RuminococcaceaeUCG014.id.11371	-0.0194719	0.00435974	7.95856e-06	2309	-0.0443964	0.0103622	1.95842e-05	1394	-0.0141108	0.0048058	0.00340659	915
M-VLDL-L	genus.RuminococcaceaeNK4A214group.id.11358	-0.0397521	0.00890213	7.98963e-06	2309	-0.0506734	0.0159518	0.00152271	1394	-0.0348124	0.0107281	0.00121758	915
S-VLDL-FC	genus.RuminococcaceaeUCG002.id.11360	-0.0245642	0.00550551	8.12966e-06	2309	-0.0391679	0.0152918	0.0105316	1394	-0.0223893	0.00590125	0.000158073	915
HDL-TG	genus.RuminococcaceaeUCG002.id.11360	-0.0247673	0.00555298	8.18888e-06	2309	-0.0450521	0.0159258	0.00473859	1394	-0.0219598	0.00592481	0.000222947	915
S-VLDL-FC	genus.Marvinbryantia.id.2005	-0.0353979	0.00794169	8.3026e-06	2309	-0.0934205	0.0215845	1.61194e-05	1394	-0.0263132	0.00854082	0.00212622	915
S-HDL-FC	family.Christensenellaceae.id.1866	-0.00846203	0.00189925	8.37183e-06	2309	-0.0513965	0.0151285	0.000699789	1394	-0.00777451	0.0019144	5.30702e-05	915
S-HDL-P	genus..Ruminococcustorquesgroup.id.14377	0.0094585	0.0021236	8.42905e-06	2309	0.0761512	0.0240513	0.00157814	1394	0.00893448	0.00213193	3.05175e-05	915
S-HDL-PL	genus..Ruminococcustorquesgroup.id.14377	0.0149949	0.00336924	8.56597e-06	2309	0.0682737	0.0233614	0.00352883	1394	0.0138632	0.00340484	5.0767e-05	915
M-VLDL-TG	genus.LachnospiraceaeNC2004group.id.11316	-0.0777273	0.0174733	8.65297e-06	2309	-0.0693821	0.0248321	0.00527713	1394	-0.0859116	0.0245915	0.00049969	915
M-VLDL-PL	genus.Flavonifractor.id.2059	0.0691444	0.0155446	8.66166e-06	2309	0.110732	0.0263933	2.89673e-05	1394	0.0470576	0.0192344	0.0146127	915
M-HDL-PL	family.Lachnospiraceae.id.1987	0.043324	0.0097449	8.75625e-06	2309	0.0587177	0.0521917	0.260768	1394	0.0427679	0.00991934	1.79853e-05	915
M-VLDL-C	genus.Coprococcus2.id.11302	-0.0279439	0.0062869	8.79806e-06	2309	-0.0397875	0.010948	0.000289024	1394	-0.0221167	0.00767933	0.00406998	915
XL-HDL-P	genus..Eubacteriumeligensgroup.id.14372	0.0376823	0.00847967	8.83701e-06	2309	0.0427906	0.0124694	0.000617627	1394	0.0332876	0.0115657	0.00409421	915
M-HDL-TG	genus.Coprococcus2.id.11302	-0.021655	0.00487546	8.92829e-06	2309	-0.0452979	0.0111653	5.24829e-05	1394	-0.0160848	0.00541943	0.00307627	915
XL-HDL-P	genus.ChristensenellaceaeR7group.id.11283	0.0352886	0.00794585	8.94836e-06	2309	0.0399787	0.0126281	0.00158006	1394	0.0322148	0.0102233	0.00167988	915
L-LDL-TG	genus.ChristensenellaceaeR7group.id.11283	-0.0257022	0.00579148	9.08244e-06	2309	-0.0378354	0.0146325	0.00981923	1394	-0.0234484	0.00630648	0.000212997	915
VLDL-TG	genus.Lachnoclostridium.id.11308	0.0560181	0.0126509	9.51108e-06	2309	0.0800872	0.0208466	0.000127704	1394	0.0419868	0.0159168	0.0084852	915
Lac	family.Porphyromonadaceae.id.943	-0.0203461	0.00460222	9.82812e-06	2309	-0.0209938	0.0183945	0.253939	1394	-0.0203028	0.0047534	2.14919e-05	915
M-VLDL-PL	genus.LachnospiraceaeNC2004group.id.11316	-0.0733391	0.0165914	9.85587e-06	2309	-0.0673768	0.0252814	0.00778664	1394	-0.0778496	0.0219891	0.000419889	915
Gp	genus.Coprococcus2.id.11302	-0.00594228	0.00134517	9.98535e-06	2309	-0.0532969	0.0106802	6.79604e-07	1394	-0.00517897	0.00135597	0.000142889	915
S-LDL-TG	genus.LachnospiraceaeFCS020group.id.11314	-0.0661892	0.0149837	9.98881e-06	2309	-0.105525	0.024069	1.25178e-05	1394	-0.0412985	0.0191461	0.0312664	915
S-HDL-L	genus.RuminococcaceaeNK4A214group.id.11358	-0.00627163	0.00141986	1.00043e-05	2309	-0.0704765	0.0166605	2.48885e-05	1394	-0.0058019	0.00142504	5.08143e-05	915
S-HDL-PL	genus.RuminococcaceaeUCG005.id.11363	-0.0108751	0.0024643	1.01923e-05	2309	-0.0743417	0.0181347	4.38309e-05	1394	-0.00968108	0.00248737	0.000106659	915
S-VLDL-C	genus.LachnospiraceaeFCS020group.id.11314	-0.0352529	0.00798976	1.02298e-05	2309	-0.0782243	0.0231508	0.000748011	1394	-0.0294427	0.00851279	0.000568173	915
S-HDL-PL	genus.Methanobrevibacter.id.123	-0.00582463	0.00132023	1.02505e-05	2309	-0.062942	0.041343	0.128129	1394	-0.00576632	0.00132091	1.41474e-05	915
HDL-D	family.unknownfamily.id.1000005471	0.000981518	0.000222905	1.06616e-05	2309	0.0462938	0.013559	0.000658078	1394	0.000969269	0.000222935	1.53108e-05	915
HDL-D	genus.unknowngenus.id.1000005472	0.000981518	0.000222905	1.06616e-05	2309	0.0462938	0.013559	0.000658078	1394	0.000969269	0.000222935	1.53108e-05	915
Gp	family.unknownfamily.id.1000005471	-0.0061108	0.00138849	1.07729e-05	2309	-0.0782431	0.0156591	6.57771e-07	1394	-0.00553918	0.00139398	7.63984e-05	915
Gp	genus.unknowngenus.id.1000005472	-0.0061108	0.00138849	1.07729e-05	2309	-0.0782431	0.0156591	6.57771e-07	1394	-0.00553918	0.00139398	7.63984e-05	915
S-HDL-TG	genus.Clostridiumsensustricto1.id.1873	-0.01932	0.00439035	1.07979e-05	2309	-0.0476868	0.0123498	0.000117979	1394	-0.0152164	0.00469719	0.00124112	915
XL-HDL-PL	family.unknownfamily.id.1000005471	0.0430893	0.00979542	1.08792e-05	2309	0.0285604	0.0148262	0.0542669	1394	0.0543437	0.013049	3.41671e-05	915
XL-HDL-PL	genus.unknowngenus.id.1000005472	0.0430893	0.00979542	1.08792e-05	2309	0.0285604	0.0148262	0.0542669	1394	0.0543437	0.013049	3.41671e-05	915
S-VLDL-PL	family.unknownfamily.id.1000005471	-0.0161063	0.00366184	1.09044e-05	2309	-0.0535352	0.0159069	0.000784896	1394	-0.0140118	0.00376291	0.000208468	915
S-VLDL-PL	genus.unknowngenus.id.1000005472	-0.0161063	0.00366184	1.09044e-05	2309	-0.0535352	0.0159069	0.000784896	1394	-0.0140118	0.00376291	0.000208468	915
S-HDL-FC	family.Methanobacteriaceae.id.121	-0.00468387	0.00106509	1.09443e-05	2309	-0.0526768	0.0389928	0.176937	1394	-0.00464803	0.00106549	1.43439e-05	915
IDL-FC	family.Methanobacteriaceae.id.121	0.015263	0.00347083	1.09501e-05	2309	0.0502287	0.0367748	0.17221	1394	0.0149487	0.00348639	1.99838e-05	915
XL-HDL-PL	family.Clostridiaceae1.id.1869	0.0398312	0.00906112	1.10346e-05	2309	0.0237611	0.0119774	0.0474715	1394	0.0613364	0.0138555	1.07258e-05	915
XL-HDL-L	genus..Eubacteriumeligensgroup.id.14372	0.0376398	0.00856389	1.10685e-05	2309	0.0425544	0.0124915	0.000676478	1394	0.0332813	0.0117636	0.00476977	915
VLDL-C	genus.Marvinbryantia.id.2005	-0.0358241	0.00815406	1.1159e-05	2309	-0.0913944	0.0218941	3.17454e-05	1394	-0.0268749	0.00878614	0.00228768	915
S-VLDL-FC	genus.RuminococcaceaeUCG005.id.11363	-0.02557	0.00582788	1.14644e-05	2309	-0.0695216	0.0179365	0.000111174	1394	-0.0203824	0.00616223	0.000977902	915
M-VLDL-TG	genus.Flavonifractor.id.2059	0.0726449	0.0165598	1.15018e-05	2309	0.107665	0.0259343	3.50531e-05	1394	0.0485371	0.0215175	0.0243267	915
M-HDL-TG	genus.Flavonifractor.id.2059	0.054827	0.0125286	1.20798e-05	2309	0.14099	0.0273327	2.85459e-07	1394	0.0319082	0.0140968	0.0238399	915
L-LDL-TG	family.Christensenellaceae.id.1866	-0.0264989	0.00605702	1.2148e-05	2309	-0.0372891	0.0158232	0.0185815	1394	-0.0246464	0.0065564	0.000181411	915
HDL-D	family.Pasteurellaceae.id.3689	0.00179319	0.000410502	1.25225e-05	2309	0.0375965	0.0209113	0.0724108	1394	0.00177939	0.000410581	1.6292e-05	915
VLDL-C	family.Christensenellaceae.id.1866	-0.0244575	0.00560174	1.26516e-05	2309	-0.0625903	0.0157132	7.15057e-05	1394	-0.0189055	0.00599568	0.0016681	915
M-VLDL-P	genus.Terrisporobacter.id.11348	-0.0372486	0.00853812	1.28508e-05	2309	-0.0575819	0.015369	0.000186607	1394	-0.028172	0.0102685	0.00619786	915
XL-HDL-FC	genus.Eggerthella.id.819	-0.0641221	0.0146993	1.28735e-05	2309	-0.0549194	0.0230043	0.0171039	1394	-0.0704722	0.0191093	0.000239608	915
M-HDL-TG	genus.RuminococcaceaeUCG014.id.11371	-0.0229453	0.00526069	1.29085e-05	2309	-0.0504453	0.0110909	5.88045e-06	1394	-0.0149622	0.00597568	0.0124595	915
S-VLDL-PL	genus..Eubacteriumeligensgroup.id.14372	-0.0239044	0.0054867	1.31982e-05	2309	-0.0392208	0.0143197	0.00624283	1394	-0.0212689	0.00594002	0.000361	915
XL-HDL-CE	family.Peptostreptococcaceae.id.2042	0.0303727	0.00697387	1.32932e-05	2309	0.0353419	0.0124804	0.00469578	1394	0.0281167	0.00840923	0.000860985	915
S-VLDL-PL	genus.RuminococcaceaeUCG010.id.11367	-0.0240671	0.00552776	1.33759e-05	2309	-0.0502457	0.0157263	0.00142983	1394	-0.0203768	0.00590454	0.000584205	915
XL-HDL-C	family.Peptostreptococcaceae.id.2042	0.0319174	0.00734839	1.40257e-05	2309	0.0350746	0.0123679	0.00463567	1394	0.0301948	0.00913576	0.00098659	915
VLDL-TG	genus.Ruminococcus1.id.11373	-0.0378273	0.0087221	1.44477e-05	2309	-0.0408636	0.0148048	0.00585341	1394	-0.0362131	0.0107943	0.000827035	915
M-HDL-TG	genus.RuminococcaceaeUCG011.id.11368	-0.0878583	0.0202639	1.45292e-05	2309	-0.14153	0.036343	0.000103186	1394	-0.0636446	0.0244106	0.00927709	915
XS-VLDL-TG	genus.RuminococcaceaeUCG010.id.11367	-0.0276245	0.00637376	1.46362e-05	2309	-0.0462523	0.0158642	0.00360829	1394	-0.0240388	0.00696023	0.000578464	915
S-HDL-FC	genus.ChristensenellaceaeR7group.id.11283	-0.00790752	0.00182682	1.50087e-05	2309	-0.0524367	0.0139831	0.000184135	1394	-0.00713429	0.00184262	0.000115773	915
M-HDL-TG	family.Ruminococcaceae.id.2050	-0.121909	0.028193	1.53159e-05	2309	-0.271798	0.0473011	1.12161e-08	1394	-0.0393206	0.0351113	0.263059	915
S-HDL-PL	genus.RuminococcaceaeUCG002.id.11360	-0.0102006	0.0023605	1.55051e-05	2309	-0.0706343	0.0153905	4.84687e-06	1394	-0.00874479	0.00238877	0.000265962	915
M-VLDL-P	genus.Ruminiclostridium6.id.11356	-0.0363392	0.00841063	1.55586e-05	2309	-0.050996	0.0137132	0.000208218	1394	-0.0275013	0.0106486	0.00996103	915
M-VLDL-P	genus.Flavonifractor.id.2059	0.0671482	0.0155435	1.56026e-05	2309	0.108776	0.0262263	3.56432e-05	1394	0.0446089	0.0192981	0.0210247	915
XL-HDL-P	genus.Terrisporobacter.id.11348	0.0344475	0.00797538	1.56573e-05	2309	0.0348269	0.0136306	0.0107238	1394	0.03425	0.00983453	0.000520239	915
XL-HDL-C	genus.ChristensenellaceaeR7group.id.11283	0.0342213	0.0079284	1.58671e-05	2309	0.0369838	0.0130806	0.00476078	1394	0.0326171	0.00996813	0.00110769	915
M-LDL-TG	genus.ChristensenellaceaeR7group.id.11283	-0.0388419	0.00901107	1.62914e-05	2309	-0.0351706	0.0144516	0.015072	1394	-0.0411772	0.0115261	0.000372184	915
S-HDL-FC	genus.Methanobrevibacter.id.123	-0.00463815	0.0010762	1.63446e-05	2309	-0.0439337	0.0398444	0.27038	1394	-0.00460946	0.0010766	2.0539e-05	915
Lac	genus.RuminococcaceaeUCG005.id.11363	-0.0202218	0.00469392	1.64683e-05	2309	-0.0268296	0.0186594	0.150699	1394	-0.0197753	0.00484988	4.95222e-05	915
HDL-TG	genus.LachnospiraceaeFCS020group.id.11314	-0.0353961	0.00822087	1.6651e-05	2309	-0.103897	0.0239915	1.59444e-05	1394	-0.0262831	0.00875064	0.00274169	915
VLDL-D	genus.Terrisporobacter.id.11348	-0.00198886	0.000462239	1.68751e-05	2309	-0.0691972	0.0146689	2.63218e-06	1394	-0.00192206	0.000462468	3.54394e-05	915
IDL-FC	genus.Methanobrevibacter.id.123	0.0150892	0.00350765	1.69412e-05	2309	0.0537484	0.0375672	0.152735	1394	0.0147492	0.00352304	3.10881e-05	915
XS-VLDL-TG	genus.Marvinbryantia.id.2005	-0.0373738	0.00868858	1.69653e-05	2309	-0.0988783	0.0219171	6.98389e-06	1394	-0.0259058	0.009464	0.00631579	915
S-HDL-PL	genus.Epulopiscium.id.1998	-0.0262402	0.00610206	1.70628e-05	2309	-0.0423954	0.0499428	0.396096	1394	-0.0259954	0.00614813	2.5946e-05	915
LDL-D	genus.Lachnoclostridium.id.11308	-0.000432357	0.000100682	1.75253e-05	2309	-0.0197421	0.0207466	0.341475	1394	-0.000431902	0.000100683	1.98096e-05	915
S-HDL-TG	family.Clostridiaceae1.id.1869	-0.019101	0.00445019	1.76933e-05	2309	-0.0480072	0.0123528	0.000106583	1394	-0.0147898	0.00477051	0.0019932	915
M-HDL-TG	genus..Ruminococcusgnavusgroup.id.14376	0.0323173	0.00753547	1.7973e-05	2309	0.0548021	0.0163578	0.000829264	1394	0.0262604	0.00848996	0.00204134	915
M-VLDL-L	genus.Flavonifractor.id.2059	0.0660918	0.0154114	1.79876e-05	2309	0.108581	0.0262909	3.84554e-05	1394	0.0438492	0.0190222	0.0213828	915
Remnant-C	genus.LachnospiraceaeFCS020group.id.11314	-0.0312364	0.00729058	1.83157e-05	2309	-0.0720036	0.0230678	0.00183726	1394	-0.0267124	0.00768447	0.000532787	915
Gp	genus.RuminococcaceaeUCG003.id.11361	-0.0101393	0.00236767	1.84879e-05	2309	-0.0616799	0.0195525	0.00164193	1394	-0.00937231	0.00238522	9.16547e-05	915
XL-HDL-L	genus.Terrisporobacter.id.11348	0.0345508	0.0080693	1.85419e-05	2309	0.034893	0.0136539	0.0107088	1394	0.0343672	0.0100031	0.00061795	915
S-VLDL-P	family.unknownfamily.id.1000005471	-0.0174122	0.00406676	1.85562e-05	2309	-0.0557991	0.0158242	0.000435357	1394	-0.0146976	0.0042081	0.00050129	915
S-VLDL-P	genus.unknowngenus.id.1000005472	-0.0174122	0.00406676	1.85562e-05	2309	-0.0557991	0.0158242	0.000435357	1394	-0.0146976	0.0042081	0.00050129	915
M-VLDL-FC	genus..Eubacteriumeligensgroup.id.14372	-0.0421717	0.00985444	1.87347e-05	2309	-0.0376211	0.0141907	0.00811442	1394	-0.0464099	0.0136951	0.000732219	915
ApoB	genus.LachnospiraceaeFCS020group.id.11314	-0.0249624	0.00583605	1.89195e-05	2309	-0.077975	0.0235457	0.000951427	1394	-0.0214924	0.00602402	0.000378875	915
M-HDL-P	family.Lachnospiraceae.id.1987	0.0391602	0.00915931	1.90752e-05	2309	0.0620982	0.0524764	0.236872	1394	0.0384394	0.0093021	3.92328e-05	915
S-HDL-FC	genus.Intestinibacter.id.11345	-0.00619955	0.00145023	1.91255e-05	2309	-0.0376025	0.0130353	0.00397904	1394	-0.00580599	0.00145929	7.48421e-05	915
XL-HDL-PL	family.Christensenellaceae.id.1866	0.0494005	0.0115562	1.91313e-05	2309	0.0393506	0.0145626	0.00697324	1394	0.0664925	0.0189913	0.000485739	915
VLDL-D	genus.RuminococcaceaeUCG005.id.11363	-0.00225687	0.000528022	1.91832e-05	2309	-0.0962107	0.0169575	1.7002e-08	1394	-0.00216568	0.000528278	4.51156e-05	915
XL-HDL-CE	genus.ChristensenellaceaeR7group.id.11283	0.0321934	0.00753426	1.92917e-05	2309	0.0355984	0.0132029	0.00709754	1394	0.0305492	0.00917478	0.000904483	915
VLDL-TG	family.Ruminococcaceae.id.2050	-0.141558	0.0331492	1.95178e-05	2309	-0.194894	0.045144	1.69298e-05	1394	-0.0791487	0.048833	0.105407	915
S-HDL-L	genus..Ruminococcustorquesgroup.id.14377	0.0089332	0.00209253	1.96273e-05	2309	0.075732	0.0240783	0.00169488	1394	0.00842486	0.00210048	6.54601e-05	915
M-HDL-TG	genus.Ruminococcus1.id.11373	-0.029632	0.00694995	2.01141e-05	2309	-0.0603117	0.0155501	0.00011002	1394	-0.0219738	0.0077691	0.00478188	915
S-HDL-FC	genus..Ruminococcustorquesgroup.id.14377	0.0117297	0.00275537	2.07162e-05	2309	0.0745675	0.0224859	0.00093619	1394	0.0107718	0.00277629	0.000112054	915
S-HDL-L	genus.Dorea.id.1997	0.0101254	0.00237958	2.08947e-05	2309	0.0196582	0.0231419	0.39577	1394	0.0100235	0.00239226	3.06262e-05	915
Serum-TG	genus.Ruminococcus1.id.11373	-0.0302834	0.00711795	2.0951e-05	2309	-0.0437899	0.0150776	0.00373913	1394	-0.0264099	0.00807435	0.0011127	915
LDL-TG	genus.FamilyXIIIAD3011group.id.11293	-0.0468476	0.0110217	2.1331e-05	2309	-0.0581851	0.0273919	0.0338327	1394	-0.0446575	0.0120393	0.000220468	915
S-HDL-P	genus.Dorea.id.1997	0.0102708	0.00241676	2.13935e-05	2309	0.0194091	0.0231171	0.401279	1394	0.0101698	0.00243008	3.12932e-05	915
XL-HDL-L	family.Peptostreptococcaceae.id.2042	0.0316584	0.0074551	2.17098e-05	2309	0.0341702	0.0119687	0.00436834	1394	0.030066	0.00952956	0.00165771	915
XS-VLDL-TG	genus..Ruminococcusgnavusgroup.id.14376	0.0264675	0.00623308	2.17336e-05	2309	0.0468641	0.0160098	0.00347594	1394	0.0228234	0.006767	0.000775697	915
Serum-TG	genus.Lachnoclostridium.id.11308	0.0440779	0.0103813	2.17719e-05	2309	0.081891	0.0212362	0.000120453	1394	0.032204	0.0119001	0.00693375	915
XS-VLDL-TG	genus.RuminococcaceaeUCG003.id.11361	-0.0301112	0.00709791	2.21284e-05	2309	-0.0544661	0.0199445	0.00639684	1394	-0.0265792	0.00759516	0.000488825	915
Gp	family.Lachnospiraceae.id.1987	0.0287235	0.00677422	2.23403e-05	2309	0.106704	0.0563186	0.0583476	1394	0.0275787	0.00682376	5.75991e-05	915
S-VLDL-FC	genus.RuminococcaceaeUCG003.id.11361	-0.0274437	0.00647444	2.24743e-05	2309	-0.0470664	0.0196426	0.0167008	1394	-0.0250519	0.00685767	0.000273919	915
M-VLDL-L	genus.Ruminiclostridium6.id.11356	-0.0353608	0.00834359	2.25444e-05	2309	-0.0507306	0.0137474	0.000232768	1394	-0.0263975	0.0104982	0.0120932	915
XS-VLDL-C	family.Lachnospiraceae.id.1987	-0.05016	0.0118412	2.27483e-05	2309	-0.110008	0.053284	0.0391503	1394	-0.0470509	0.0121449	0.000114705	915
S-VLDL-P	genus..Eubacteriumeligensgroup.id.14372	-0.0254936	0.00601933	2.28267e-05	2309	-0.0380271	0.0142528	0.00771873	1394	-0.0227728	0.0066406	0.00063233	915
M-HDL-PL	genus.Dorea.id.1997	0.0200191	0.00472773	2.2916e-05	2309	0.0142358	0.0204785	0.487074	1394	0.0203447	0.00485899	3.10189e-05	915
S-VLDL-PL	genus.Marvinbryantia.id.2005	-0.0318241	0.00752921	2.37088e-05	2309	-0.0979104	0.0217405	7.24355e-06	1394	-0.0228176	0.00802589	0.00456953	915
M-VLDL-TG	genus.Ruminococcus1.id.11373	-0.0389976	0.00923181	2.39727e-05	2309	-0.0374539	0.0147508	0.0112222	1394	-0.0399916	0.0118366	0.000759454	915
S-HDL-FC	genus..Eubacteriumhalliigroup.id.11338	0.0139595	0.00330531	2.40696e-05	2309	0.0444914	0.0215887	0.0395026	1394	0.0132266	0.00334475	8.26865e-05	915
M-LDL-TG	family.Christensenellaceae.id.1866	-0.0400358	0.00950943	2.55244e-05	2309	-0.0348547	0.0156266	0.0258755	1394	-0.0430828	0.0119838	0.000341781	915
XL-HDL-PL	genus.Terrisporobacter.id.11348	0.0471501	0.0111998	2.55481e-05	2309	0.0350824	0.0145312	0.0158955	1394	0.064809	0.0175781	0.000240461	915
XL-HDL-P	family.Peptostreptococcaceae.id.2042	0.0310398	0.0073741	2.56167e-05	2309	0.0339734	0.0119485	0.00453038	1394	0.029235	0.00937177	0.00186898	915
M-VLDL-L	genus.Terrisporobacter.id.11348	-0.0355772	0.00846208	2.61881e-05	2309	-0.0571323	0.0154077	0.000217127	1394	-0.0262673	0.0101259	0.0096381	915
Serum-TG	genus.Ruminiclostridium6.id.11356	-0.0293792	0.00699191	2.64702e-05	2309	-0.0598191	0.0138471	1.67192e-05	1394	-0.0189623	0.0081004	0.0194525	915
S-HDL-P	family.ClostridialesvadinBB60group.id.11286	-0.0115946	0.00276133	2.68212e-05	2309	-0.06184	0.0208457	0.00306319	1394	-0.0106972	0.00278588	0.000131703	915
S-HDL-P	genus.unknowngenus.id.1000000073	-0.0115946	0.00276133	2.68212e-05	2309	-0.06184	0.0208457	0.00306319	1394	-0.0106972	0.00278588	0.000131703	915
XL-HDL-FC	genus.ChristensenellaceaeR7group.id.11283	0.0422512	0.0101226	2.99364e-05	2309	0.0372152	0.0130506	0.0044144	1394	0.0498566	0.0160379	0.00193783	915
XL-HDL-L	genus..Ruminococcusgnavusgroup.id.14376	-0.0366078	0.00877457	3.01893e-05	2309	-0.0246615	0.0139004	0.0762575	1394	-0.0445213	0.0113135	8.94657e-05	915
M-VLDL-FC	genus..Ruminococcusgnavusgroup.id.14376	0.042256	0.0101309	3.03291e-05	2309	0.0437735	0.0157393	0.00549017	1394	0.0411825	0.0132378	0.00192304	915
M-VLDL-P	genus.LachnospiraceaeNC2004group.id.11316	-0.0691626	0.0165843	3.04116e-05	2309	-0.0676771	0.0251163	0.00713379	1394	-0.070311	0.0220829	0.00150233	915
M-VLDL-PL	genus.Ruminiclostridium6.id.11356	-0.0350986	0.00841786	3.05208e-05	2309	-0.0498453	0.0138065	0.00031679	1394	-0.0263731	0.0106202	0.0131966	915
HDL-D	genus.Haemophilus.id.3698	0.00187424	0.000449601	3.06368e-05	2309	0.0381788	0.0209647	0.0688085	1394	0.00185754	0.000449705	3.95291e-05	915
S-HDL-FC	genus.RikenellaceaeRC9gutgroup.id.11191	-0.00904118	0.00217042	3.10482e-05	2309	-0.00691603	0.0219909	0.753193	1394	-0.00906209	0.00218107	3.56227e-05	915
XL-HDL-P	genus..Ruminococcusgnavusgroup.id.14376	-0.036078	0.0086806	3.23629e-05	2309	-0.0246711	0.0138766	0.0756419	1394	-0.0434115	0.0111264	0.000102595	915
S-VLDL-L	genus..Eubacteriumeligensgroup.id.14372	-0.0243986	0.00587175	3.24916e-05	2309	-0.0370362	0.0142788	0.00959291	1394	-0.0218267	0.0064416	0.0007333	915
M-VLDL-FC	genus.RuminococcaceaeNK4A214group.id.11358	-0.0407266	0.00980711	3.28489e-05	2309	-0.0535273	0.0159847	0.000833898	1394	-0.0329995	0.0124192	0.0080194	915
IDL-FC	genus.Romboutsia.id.11347	0.0198937	0.00479129	3.2951e-05	2309	0.0249987	0.0127827	0.0507052	1394	0.0190592	0.00516806	0.000239575	915
M-VLDL-P	genus.Ruminococcus1.id.11373	-0.0359205	0.00865182	3.29891e-05	2309	-0.0380383	0.0149164	0.0108762	1394	-0.0348468	0.0106209	0.00107402	915
S-HDL-P	genus.RuminococcaceaeUCG003.id.11361	-0.00718216	0.00173049	3.3193e-05	2309	-0.0759977	0.0204103	0.00020438	1394	-0.0066839	0.00173674	0.000127153	915
S-HDL-PL	genus..Eubacteriumrectalegroup.id.14374	0.0103822	0.00250407	3.38144e-05	2309	0.00956595	0.0146282	0.51326	1394	0.0104068	0.00254158	4.60602e-05	915
S-LDL-TG	genus.RuminococcaceaeNK4A214group.id.11358	-0.0416327	0.0100488	3.42683e-05	2309	-0.0443973	0.0167624	0.0081741	1394	-0.0400818	0.0125548	0.00145883	915
S-HDL-FC	genus.Fusicatenibacter.id.11305	0.00907488	0.00219168	3.46392e-05	2309	0.00200255	0.0168758	0.905559	1394	0.00919621	0.0022104	3.47848e-05	915
M-VLDL-FC	genus.Flavonifractor.id.2059	0.0699247	0.0168883	3.46665e-05	2309	0.0994493	0.0263827	0.000170467	1394	0.0494276	0.0219823	0.0247825	915
S-HDL-P	family.Clostridiaceae1.id.1869	-0.00445232	0.00107549	3.47587e-05	2309	-0.0418817	0.013296	0.00166793	1394	-0.00420581	0.00107902	0.000104221	915
M-HDL-P	genus.Dorea.id.1997	0.0183996	0.00444795	3.52435e-05	2309	0.0165771	0.02059	0.420899	1394	0.0184888	0.00455552	5.36372e-05	915
M-VLDL-TG	genus.Lachnoclostridium.id.11308	0.0553002	0.0133699	3.53164e-05	2309	0.0752188	0.0207741	0.000304314	1394	0.0412163	0.0174685	0.0185124	915
HDL-D	genus.RuminococcaceaeUCG003.id.11361	0.00157826	0.00038175	3.5608e-05	2309	0.0382659	0.0168793	0.0235418	1394	0.00155948	0.000381848	4.81696e-05	915
M-HDL-L	family.Lachnospiraceae.id.1987	0.0380101	0.00919493	3.56806e-05	2309	0.0600907	0.0523478	0.251203	1394	0.0373071	0.00934015	7.0149e-05	915
M-HDL-TG	genus.Clostridiumsensustricto1.id.1873	-0.0220843	0.00534606	3.61268e-05	2309	-0.0610952	0.0131986	4.02115e-06	1394	-0.014428	0.00584718	0.0137894	915
Lac	genus.Parabacteroides.id.954	-0.0183029	0.00443152	3.62508e-05	2309	-0.0209923	0.0174211	0.228412	1394	-0.0181168	0.00458225	8.29426e-05	915
IDL-C	family.Lachnospiraceae.id.1987	-0.0671613	0.0162627	3.63099e-05	2309	-0.0660016	0.0523049	0.207211	1394	-0.0672854	0.0171107	9.05293e-05	915
M-VLDL-L	genus.Ruminococcus1.id.11373	-0.0353804	0.00857663	3.7039e-05	2309	-0.0383444	0.014952	0.0104372	1394	-0.033927	0.0104705	0.00123768	915
M-HDL-CE	genus.Dorea.id.1997	0.0193122	0.00468151	3.704e-05	2309	0.0216146	0.02068	0.296117	1394	0.0191878	0.00480628	7.0743e-05	915
S-HDL-PL	genus.RuminococcaceaeNK4A214group.id.11358	-0.00945113	0.00229235	3.74129e-05	2309	-0.0722886	0.0161442	8.16651e-06	1394	-0.00815815	0.00231581	0.000448321	915
LDL-TG	genus.RuminococcaceaeUCG005.id.11363	-0.0310065	0.00752198	3.75405e-05	2309	-0.036287	0.0184058	0.0488662	1394	-0.0299477	0.00824163	0.000295065	915
M-VLDL-C	genus.RuminococcaceaeUCG003.id.11361	-0.0460271	0.0111781	3.8278e-05	2309	-0.0400119	0.0200021	0.0456542	1394	-0.0487589	0.0134793	0.00031412	915
S-HDL-P	genus.Clostridiumsensustricto1.id.1873	-0.00435927	0.00105964	3.89005e-05	2309	-0.0408139	0.0132942	0.00218198	1394	-0.00412619	0.00106302	0.000111307	915
S-VLDL-P	genus.RuminococcaceaeUCG010.id.11367	-0.0249969	0.00608617	4.00544e-05	2309	-0.0522131	0.0156455	0.000868572	1394	-0.0201441	0.00660653	0.00236176	915
M-HDL-L	genus.Dorea.id.1997	0.0183141	0.00446299	4.06844e-05	2309	0.0174256	0.0205384	0.39634	1394	0.0183582	0.00457224	6.43232e-05	915
S-LDL-TG	genus.FamilyXIIIAD3011group.id.11293	-0.0660933	0.0161271	4.16245e-05	2309	-0.0674171	0.0280082	0.0162123	1394	-0.0654368	0.0197252	0.00094465	915
XS-VLDL-TG	genus.RuminococcaceaeUCG014.id.11371	-0.0178478	0.00436258	4.29312e-05	2309	-0.0401173	0.010872	0.000233002	1394	-0.0135739	0.00476284	0.00447144	915
M-VLDL-C	family.unknownfamily.id.1000005471	-0.0289924	0.00708957	4.32409e-05	2309	-0.057444	0.0160544	0.00035806	1394	-0.0221	0.00790177	0.00526961	915
M-VLDL-C	genus.unknowngenus.id.1000005472	-0.0289924	0.00708957	4.32409e-05	2309	-0.057444	0.0160544	0.00035806	1394	-0.0221	0.00790177	0.00526961	915
VLDL-D	genus.Blautia.id.1992	0.00415195	0.00101542	4.334e-05	2309	0.0878364	0.0288156	0.00234566	1394	0.0040479	0.00101605	7.3207e-05	915
M-VLDL-PL	genus.Ruminococcus1.id.11373	-0.0353805	0.00865564	4.35925e-05	2309	-0.0390656	0.0150121	0.00935965	1394	-0.0335453	0.0105939	0.00159449	915
Ala	genus.Turicibacter.id.2162	-0.0126073	0.00308482	4.37215e-05	2309	-0.0517017	0.0160599	0.00131483	1394	-0.0111096	0.00314335	0.000429484	915
M-HDL-TG	family.Clostridiaceae1.id.1869	-0.0220984	0.00541458	4.47895e-05	2309	-0.0612958	0.0132021	3.76223e-06	1394	-0.0141718	0.00593687	0.0171864	915
XS-VLDL-P	genus.LachnospiraceaeFCS020group.id.11314	-0.0242935	0.00595828	4.55688e-05	2309	-0.0727485	0.0230816	0.00165753	1394	-0.0208341	0.0061673	0.00076081	915
M-HDL-TG	genus.LachnospiraceaeNC2004group.id.11316	-0.0560708	0.0137553	4.5755e-05	2309	-0.0927391	0.0262142	0.000416918	1394	-0.0421387	0.0161585	0.00926152	915
XL-HDL-PL	genus.Megamonas.id.2184	-0.0809255	0.0198572	4.59419e-05	2309	-0.0294063	0.0259568	0.257455	1394	-0.153621	0.0308334	7.52306e-07	915
M-HDL-TG	genus.FamilyXIIIAD3011group.id.11293	-0.0464401	0.0114071	4.67812e-05	2309	-0.100598	0.0277617	0.000301041	1394	-0.0354391	0.0125121	0.00472265	915
S-VLDL-L	family.unknownfamily.id.1000005471	-0.016099	0.00395475	4.68506e-05	2309	-0.0536493	0.0158564	0.000735857	1394	-0.0136082	0.0040838	0.000896301	915
S-VLDL-L	genus.unknowngenus.id.1000005472	-0.016099	0.00395475	4.68506e-05	2309	-0.0536493	0.0158564	0.000735857	1394	-0.0136082	0.0040838	0.000896301	915
M-VLDL-L	genus.LachnospiraceaeNC2004group.id.11316	-0.0670299	0.0164703	4.70635e-05	2309	-0.0674215	0.0251778	0.007498	1394	-0.0667369	0.0217758	0.00224313	915
S-VLDL-PL	genus.Clostridiumsensustricto1.id.1873	-0.0153561	0.00377361	4.71475e-05	2309	-0.0413896	0.0128519	0.00130937	1394	-0.0128998	0.00394761	0.00112477	915
HDL-TG	genus.Marvinbryantia.id.2005	-0.03261	0.00802032	4.78418e-05	2309	-0.107718	0.0224568	1.7878e-06	1394	-0.0216292	0.00858662	0.0119416	915
XL-HDL-P	genus.Blautia.id.1992	-0.0681548	0.0167651	4.7973e-05	2309	-0.0403893	0.0266931	0.130482	1394	-0.0862426	0.0215446	6.7657e-05	915
M-VLDL-TG	family.Ruminococcaceae.id.2050	-0.140055	0.0344556	4.80728e-05	2309	-0.178357	0.0450076	7.78519e-05	1394	-0.0858261	0.0535546	0.109373	915
S-VLDL-P	genus..Ruminococcusgnavusgroup.id.14376	0.0240903	0.00594687	5.10156e-05	2309	0.0471049	0.0158022	0.0029242	1394	0.0202931	0.00641874	0.00162151	915
VLDL-D	genus.RuminococcaceaeNK4A214group.id.11358	-0.00198927	0.000491186	5.12336e-05	2309	-0.0504509	0.0152282	0.000946901	1394	-0.0019388	0.000491442	8.59158e-05	915
VLDL-TG	family.ClostridialesvadinBB60group.id.11286	-0.0586383	0.0144799	5.12955e-05	2309	-0.0687103	0.0197122	0.000506258	1394	-0.0468344	0.0213397	0.0284371	915
VLDL-TG	genus.unknowngenus.id.1000000073	-0.0586383	0.0144799	5.12955e-05	2309	-0.0687103	0.0197122	0.000506258	1394	-0.0468344	0.0213397	0.0284371	915
XS-VLDL-TG	genus.RuminococcaceaeNK4A214group.id.11358	-0.0239175	0.00590716	5.14615e-05	2309	-0.0383695	0.0162974	0.0186951	1394	-0.0217316	0.00633817	0.000633815	915
L-LDL-FC	family.Lachnospiraceae.id.1987	-0.064633	0.0159751	5.21332e-05	2309	-0.0742978	0.0517953	0.151669	1394	-0.0636169	0.0167939	0.000161807	915
XL-HDL-PL	genus.ChristensenellaceaeR7group.id.11283	0.0438596	0.0108453	5.25213e-05	2309	0.0330288	0.0134785	0.0143899	1394	0.063749	0.0182651	0.000505909	915
S-VLDL-PL	family.Clostridiaceae1.id.1869	-0.0154587	0.00382631	5.34289e-05	2309	-0.0417045	0.0128551	0.00120596	1394	-0.0129074	0.00400798	0.00132552	915
S-HDL-FC	genus.Tyzzerella3.id.11335	0.00988442	0.00244743	5.37487e-05	2309	0.0441116	0.019165	0.0215016	1394	0.00931699	0.00246763	0.000169958	915
VLDL-D	genus..Eubacteriumeligensgroup.id.14372	-0.00219234	0.000542841	5.37619e-05	2309	-0.0385108	0.0135126	0.00443695	1394	-0.00213363	0.000543279	9.24114e-05	915
S-VLDL-TG	genus.Flavonifractor.id.2059	0.0524171	0.0129813	5.39342e-05	2309	0.113046	0.0260138	1.49023e-05	1394	0.0323131	0.0149797	0.0312583	915
M-HDL-TG	genus.Oxalobacter.id.2978	-0.0799768	0.0198283	5.49593e-05	2309	-0.0677056	0.0401421	0.091897	1394	-0.083937	0.0228045	0.000246299	915
M-VLDL-FC	genus.Ruminiclostridium6.id.11356	-0.0367303	0.0091105	5.53891e-05	2309	-0.049712	0.0137843	0.000321501	1394	-0.0266608	0.0121401	0.0283384	915
Ala	genus.Cryptobacterium.id.817	-0.126025	0.0312636	5.55333e-05	2309	-0.792308	0.389072	0.0418999	1394	-0.121695	0.0313651	0.000112039	915
M-VLDL-C	genus.RuminococcaceaeUCG014.id.11371	-0.0269502	0.00668592	5.55669e-05	2309	-0.0379212	0.0108957	0.000516292	1394	-0.0203242	0.00846751	0.016584	915
S-VLDL-P	genus.Clostridiumsensustricto1.id.1873	-0.0168089	0.00417127	5.58512e-05	2309	-0.0414542	0.0127895	0.00121831	1394	-0.0138753	0.00441256	0.00171788	915
XL-HDL-FC	family.Peptostreptococcaceae.id.2042	0.0380902	0.00945304	5.59174e-05	2309	0.0317492	0.0123464	0.0102287	1394	0.0470737	0.0146956	0.00140623	915
Gp	genus.Eggerthella.id.819	0.00932339	0.00231512	5.64506e-05	2309	0.0626203	0.0252615	0.0132978	1394	0.00887196	0.0023249	0.000144799	915
IDL-TG	genus.RuminococcaceaeUCG002.id.11360	-0.0218823	0.00543558	5.67938e-05	2309	-0.0234245	0.0159436	0.142004	1394	-0.0216795	0.00578197	0.000188421	915
M-HDL-TG	genus..Eubacteriumxylanophilumgroup.id.14375	-0.0364392	0.00905503	5.71701e-05	2309	-0.0757532	0.0180014	2.74009e-05	1394	-0.0231221	0.010477	0.0275687	915
XL-HDL-P	genus.RuminococcaceaeUCG003.id.11361	0.0407462	0.0101262	5.72538e-05	2309	0.0255581	0.0172863	0.139497	1394	0.0486807	0.0124943	0.000104883	915
M-VLDL-CE	genus.RuminococcaceaeUCG005.id.11363	-0.0402677	0.0100109	5.76141e-05	2309	-0.0628893	0.0184016	0.000650111	1394	-0.0307581	0.011931	0.0100942	915
S-HDL-L	family.Clostridiaceae1.id.1869	-0.00425878	0.00105934	5.81441e-05	2309	-0.0395845	0.0133155	0.00300189	1394	-0.00403377	0.00106271	0.000156982	915
S-HDL-L	genus.RuminococcaceaeUCG003.id.11361	-0.00685212	0.00170461	5.82577e-05	2309	-0.0736617	0.0204387	0.000324446	1394	-0.00638416	0.00171057	0.000201644	915
HDL-D	genus.Blautia.id.1992	-0.00264738	0.000658854	5.86551e-05	2309	-0.0493581	0.0260801	0.0586249	1394	-0.00261755	0.000659064	7.70426e-05	915
S-HDL-L	family.ClostridialesvadinBB60group.id.11286	-0.0109307	0.00272097	5.88944e-05	2309	-0.0590612	0.0208741	0.0047309	1394	-0.0100987	0.00274438	0.000247199	915
S-HDL-L	genus.unknowngenus.id.1000000073	-0.0109307	0.00272097	5.88944e-05	2309	-0.0590612	0.0208741	0.0047309	1394	-0.0100987	0.00274438	0.000247199	915
Lac	genus.RuminococcaceaeUCG002.id.11360	-0.0179564	0.00447006	5.89361e-05	2309	-0.0213693	0.0158613	0.178116	1394	-0.0176619	0.0046589	0.00015996	915
M-VLDL-C	genus..Eubacteriumxylanophilumgroup.id.14375	-0.0456256	0.0113615	5.92405e-05	2309	-0.0600118	0.0176694	0.000702248	1394	-0.0354849	0.0148348	0.0169596	915
Gp	genus.Marvinbryantia.id.2005	-0.0118147	0.00294272	5.94754e-05	2309	-0.102033	0.0214889	2.26568e-06	1394	-0.0100905	0.00297071	0.000711793	915
S-VLDL-FC	genus..Eubacteriumeligensgroup.id.14372	-0.0232267	0.00578524	5.94896e-05	2309	-0.0362359	0.0142142	0.0109018	1394	-0.0206439	0.00633356	0.00115787	915
L-LDL-TG	genus.FamilyXIIIAD3011group.id.11293	-0.0381419	0.00950608	6.0112e-05	2309	-0.0531728	0.0272684	0.0513808	1394	-0.0360625	0.0101423	0.000396551	915
M-HDL-TG	genus.Anaerotruncus.id.2054	-0.037418	0.00933052	6.06474e-05	2309	-0.0667808	0.0221462	0.00261273	1394	-0.0310811	0.0102882	0.00258979	915
S-VLDL-TG	genus.Ruminiclostridium6.id.11356	-0.0283032	0.00706573	6.18351e-05	2309	-0.0531414	0.0136033	9.81623e-05	1394	-0.0191262	0.00826861	0.0209395	915
S-VLDL-P	family.Clostridiaceae1.id.1869	-0.0169365	0.00422815	6.18427e-05	2309	-0.0416453	0.012793	0.00116007	1394	-0.0139066	0.0044799	0.00196704	915
XL-HDL-L	genus.Blautia.id.1992	-0.0677477	0.0169484	6.4074e-05	2309	-0.0385983	0.0267406	0.149126	1394	-0.0873198	0.0219116	7.2871e-05	915
IDL-TG	genus.FamilyXIIIAD3011group.id.11293	-0.0335886	0.00840464	6.4302e-05	2309	-0.0599094	0.0278976	0.0319285	1394	-0.0309612	0.00881415	0.000465517	915
XL-HDL-L	genus.RuminococcaceaeUCG003.id.11361	0.0409022	0.0102446	6.53652e-05	2309	0.0252779	0.0173162	0.144577	1394	0.0493158	0.012707	0.000111566	915
LDL-D	genus.Corynebacterium.id.449	0.000972769	0.000243734	6.57659e-05	2309	0.0918695	0.162407	0.571707	1394	0.000972565	0.000243735	7.13254e-05	915
S-HDL-L	genus.Clostridiumsensustricto1.id.1873	-0.00416252	0.00104375	6.66253e-05	2309	-0.0385	0.0133137	0.00389068	1394	-0.00395017	0.00104698	0.000171813	915
S-HDL-PL	genus.Methanosphaera.id.124	-0.0114777	0.00287824	6.67012e-05	2309	-0.326179	0.158058	0.039235	1394	-0.0113733	0.00287872	8.39246e-05	915
S-HDL-P	genus..Eubacteriumrectalegroup.id.14374	0.00631641	0.00158413	6.68268e-05	2309	0.00219053	0.0150704	0.884453	1394	0.0063625	0.00159295	7.01826e-05	915
LDL-TG	genus.RuminococcaceaeUCG002.id.11360	-0.0281224	0.00705718	6.74962e-05	2309	-0.0247753	0.0156521	0.11368	1394	-0.0289765	0.00790644	0.000261769	915
HDL-C	genus.Clostridiumsensustricto1.id.1873	0.00900665	0.00226079	6.78046e-05	2309	0.0182065	0.0109443	0.096428	1394	0.00859658	0.00231062	0.000211087	915
M-VLDL-PL	genus.Eggerthella.id.819	0.0451522	0.0113374	6.81688e-05	2309	0.0671119	0.0253354	0.00816646	1394	0.0396537	0.0126776	0.00181702	915
M-VLDL-FC	genus.Ruminococcus1.id.11373	-0.037498	0.00941957	6.8668e-05	2309	-0.0415984	0.0149828	0.00557033	1394	-0.0348179	0.0121128	0.00414166	915
IDL-TG	genus.RuminococcaceaeUCG005.id.11363	-0.0228484	0.00574073	6.89001e-05	2309	-0.0348657	0.0187491	0.0631561	1394	-0.0216052	0.00603036	0.000358096	915
LDL-D	family.Leptotrichiaceae.id.2215	0.0038014	0.000955719	6.96346e-05	2309	0.206965	0.235989	0.380633	1394	0.00379807	0.000955727	7.62838e-05	915
S-HDL-P	genus..Eubacteriumhalliigroup.id.11338	0.0101569	0.0025567	7.10693e-05	2309	0.0192501	0.0231132	0.405067	1394	0.0100443	0.00257249	0.000101415	915
S-VLDL-PL	genus.Flavonifractor.id.2059	0.0356368	0.00897115	7.11586e-05	2309	0.113354	0.0265892	2.15222e-05	1394	0.0256532	0.00952997	0.00723674	915
Serum-TG	genus.Terrisporobacter.id.11348	-0.0277086	0.00697942	7.18585e-05	2309	-0.0598718	0.0155414	0.000122318	1394	-0.0195833	0.00781142	0.0123495	915
S-VLDL-PL	genus..Ruminococcusgnavusgroup.id.14376	0.0214116	0.00540289	7.40174e-05	2309	0.0483352	0.0158763	0.00237482	1394	0.0178851	0.00574584	0.00191191	915
M-VLDL-PL	family.Ruminococcaceae.id.2050	-0.131183	0.0331051	7.41312e-05	2309	-0.183079	0.0458058	6.75781e-05	1394	-0.0744343	0.0478998	0.120543	915
S-HDL-PL	genus.unknowngenus.id.2071	-0.0139851	0.00353137	7.48759e-05	2309	-0.0519011	0.0200172	0.00961959	1394	-0.0127671	0.00358764	0.000392124	915
XS-VLDL-TG	genus.Flavonifractor.id.2059	0.0410237	0.0103638	7.54628e-05	2309	0.106207	0.02683	7.9245e-05	1394	0.029592	0.0112359	0.00858971	915
S-HDL-P	family.unknownfamily.id.1000005471	-0.00401012	0.00101332	7.57628e-05	2309	-0.0343825	0.0164902	0.0372498	1394	-0.003895	0.00101523	0.000133415	915
S-HDL-P	genus.unknowngenus.id.1000005472	-0.00401012	0.00101332	7.57628e-05	2309	-0.0343825	0.0164902	0.0372498	1394	-0.003895	0.00101523	0.000133415	915
IDL-TG	genus.Coprococcus2.id.11302	-0.0143064	0.00361638	7.62207e-05	2309	-0.0227085	0.0112355	0.0434575	1394	-0.0133353	0.00381965	0.000503996	915
S-HDL-TG	genus.Eggerthella.id.819	0.0281878	0.00715215	8.1087e-05	2309	0.0736062	0.024554	0.00276854	1394	0.023977	0.00747634	0.00138803	915
S-VLDL-C	genus.Marvinbryantia.id.2005	-0.0307348	0.00780039	8.14286e-05	2309	-0.0805624	0.0216842	0.000211083	1394	-0.0233285	0.00836003	0.00537343	915
Serum-TG	family.Ruminococcaceae.id.2050	-0.112644	0.0285942	8.16907e-05	2309	-0.214297	0.0459382	3.38675e-06	1394	-0.048348	0.0365346	0.186053	915
Lac	genus.Butyricimonas.id.945	-0.0263693	0.00670012	8.29724e-05	2309	-0.0495305	0.024482	0.0432505	1394	-0.0244941	0.00696607	0.000459454	915
S-HDL-P	family.Oxalobacteraceae.id.2966	-0.0127852	0.00325203	8.44409e-05	2309	-0.0457173	0.0401272	0.254772	1394	-0.0125674	0.00326277	0.000125512	915
VLDL-D	genus.RuminococcaceaeUCG014.id.11371	-0.00144869	0.000368601	8.486e-05	2309	-0.0471917	0.0101496	3.64332e-06	1394	-0.00138828	0.000368844	0.000178065	915
M-VLDL-C	genus.RuminococcaceaeUCG010.id.11367	-0.0383941	0.00977277	8.54134e-05	2309	-0.0542836	0.015872	0.000644246	1394	-0.0286919	0.0124026	0.0209248	915
M-VLDL-CE	genus.Coprococcus2.id.11302	-0.0244726	0.00623295	8.62502e-05	2309	-0.0328418	0.0110409	0.00298506	1394	-0.0205578	0.00755132	0.00660512	915
XS-VLDL-TG	genus..Eubacteriumxylanophilumgroup.id.14375	-0.0296054	0.007544	8.69606e-05	2309	-0.0565665	0.0176485	0.00138063	1394	-0.0235776	0.00834481	0.00482551	915
M-VLDL-FC	family.Ruminococcaceae.id.2050	-0.137652	0.0350948	8.7713e-05	2309	-0.182088	0.0457338	7.20457e-05	1394	-0.0740075	0.0547326	0.17666	915
M-VLDL-P	family.Ruminococcaceae.id.2050	-0.129579	0.0330414	8.79251e-05	2309	-0.180582	0.0455132	7.6293e-05	1394	-0.0727432	0.0480447	0.130356	915
S-HDL-PL	genus.Actinomyces.id.423	0.0146136	0.00372702	8.81854e-05	2309	0.0310097	0.0349005	0.374418	1394	0.0144245	0.00374846	0.000127371	915
VLDL-D	genus..Ruminococcusgnavusgroup.id.14376	0.00205539	0.000524548	8.91377e-05	2309	0.0449319	0.0149864	0.00276451	1394	0.0020028	0.00052487	0.000144946	915
M-VLDL-TG	family.Oxalobacteraceae.id.2966	-0.0865545	0.0221155	9.0874e-05	2309	-0.0503193	0.0378301	0.183691	1394	-0.105368	0.0272586	0.000118773	915
XS-VLDL-TG	genus..Eubacteriumeligensgroup.id.14372	-0.0246933	0.00631161	9.13991e-05	2309	-0.0424829	0.0144303	0.00329411	1394	-0.020485	0.00701856	0.003602	915
Lac	family.Christensenellaceae.id.1866	-0.0172661	0.00441419	9.17292e-05	2309	-0.0118794	0.0161365	0.461747	1394	-0.0177017	0.00458924	0.000122787	915
S-VLDL-TG	genus.Lachnoclostridium.id.11308	0.0410713	0.010501	9.1852e-05	2309	0.0730194	0.0208564	0.000478174	1394	0.030222	0.012154	0.0130761	915
VLDL-D	genus.LachnospiraceaeNC2004group.id.11316	-0.0038965	0.000996698	9.25215e-05	2309	-0.0712681	0.0240293	0.00306991	1394	-0.00378039	0.000997557	0.000160819	915
Gp	genus.LachnospiraceaeNC2004group.id.11316	-0.0156002	0.00399328	9.35949e-05	2309	-0.0803317	0.0251718	0.00144801	1394	-0.0139291	0.0040445	0.000599512	915
Gp	genus..Eubacteriumhalliigroup.id.11338	0.0136368	0.0034911	9.3776e-05	2309	0.0184916	0.0221107	0.403121	1394	0.0135127	0.00353545	0.000141377	915
M-VLDL-TG	family.ClostridialesvadinBB60group.id.11286	-0.058757	0.0150452	9.40809e-05	2309	-0.065425	0.0196395	0.000887214	1394	-0.0492851	0.0234071	0.0355171	915
M-VLDL-TG	genus.unknowngenus.id.1000000073	-0.058757	0.0150452	9.40809e-05	2309	-0.065425	0.0196395	0.000887214	1394	-0.0492851	0.0234071	0.0355171	915
M-HDL-TG	family.Oxalobacteraceae.id.2966	-0.0637347	0.016324	9.44729e-05	2309	-0.06583	0.0399896	0.0999543	1394	-0.0633158	0.0178816	0.00041917	915
HDL2-C	family.unknownfamily.id.1000005471	0.0130532	0.00334514	9.53465e-05	2309	0.0351781	0.0142716	0.0138258	1394	0.011767	0.00344099	0.00065497	915
HDL2-C	genus.unknowngenus.id.1000005472	0.0130532	0.00334514	9.53465e-05	2309	0.0351781	0.0142716	0.0138258	1394	0.011767	0.00344099	0.00065497	915
M-VLDL-C	genus..Eubacteriumeligensgroup.id.14372	-0.0368178	0.00943795	9.57824e-05	2309	-0.0323324	0.0144731	0.0256451	1394	-0.0401362	0.012449	0.001309	915
S-VLDL-L	genus..Ruminococcusgnavusgroup.id.14376	0.0225915	0.0057957	9.69998e-05	2309	0.0464373	0.0158304	0.00340771	1394	0.0189005	0.00622811	0.00247633	915
S-HDL-FC	genus.RuminococcaceaeNK4A214group.id.11358	-0.00729571	0.00187324	9.83187e-05	2309	-0.054268	0.0155971	0.0005182	1394	-0.00660824	0.0018869	0.000483998	915
HDL-C	family.Clostridiaceae1.id.1869	0.00893326	0.00229427	9.87145e-05	2309	0.0177536	0.0109483	0.105119	1394	0.00852814	0.00234637	0.000294046	915
S-VLDL-TG	family.Oxalobacteraceae.id.2966	-0.0660621	0.0169753	9.95606e-05	2309	-0.0413697	0.0379764	0.276188	1394	-0.0722277	0.0189767	0.000150633	915
S-HDL-L	genus..Eubacteriumhalliigroup.id.11338	0.00979592	0.00251844	0.000100376	2309	0.0213059	0.0231368	0.357282	1394	0.00965791	0.00253349	0.000147102	915
M-VLDL-L	family.Ruminococcaceae.id.2050	-0.127727	0.0328571	0.000101348	2309	-0.180947	0.0456232	7.67894e-05	1394	-0.0703785	0.0473594	0.137613	915
M-HDL-C	genus.Dorea.id.1997	0.0179954	0.00463168	0.000102208	2309	0.0207282	0.0205806	0.314028	1394	0.0178496	0.00475362	0.000184424	915
S-HDL-TG	genus.Coprococcus2.id.11302	-0.0156467	0.00402825	0.000102655	2309	-0.0348452	0.0104429	0.000870209	1394	-0.0122906	0.00436616	0.00498374	915
VLDL-C	genus.RuminococcaceaeUCG003.id.11361	-0.0258371	0.00665356	0.000103091	2309	-0.0349136	0.0199343	0.0800927	1394	-0.0246992	0.00705834	0.000489195	915
S-HDL-L	genus..Eubacteriumrectalegroup.id.14374	0.00605779	0.00156044	0.000103558	2309	0.000975342	0.0150867	0.948463	1394	0.00611275	0.00156886	0.000104849	915
S-HDL-PL	genus.Fusicatenibacter.id.11305	0.0104037	0.00268329	0.00010565	2309	-0.00532755	0.0175169	0.761069	1394	0.0107817	0.00271533	7.7338e-05	915
Gp	family.Pasteurellaceae.id.3689	-0.00989267	0.00255433	0.000107547	2309	-0.0122688	0.0242912	0.613589	1394	-0.0098661	0.00256857	0.000131011	915
S-VLDL-P	genus.Coprococcus2.id.11302	-0.0148405	0.00383368	0.000108346	2309	-0.0404787	0.0107862	0.0001821	1394	-0.0111335	0.00410148	0.00676357	915
VLDL-D	genus.Oxalobacter.id.2978	-0.00546074	0.00141191	0.000109894	2309	-0.0624659	0.0367467	0.0893733	1394	-0.00537646	0.00141295	0.000151234	915
VLDL-TG	genus.Eggerthella.id.819	0.0444288	0.0114879	0.000109976	2309	0.0712585	0.024983	0.00440532	1394	0.0372348	0.0129366	0.00409287	915
S-HDL-FC	genus.Turicibacter.id.2162	-0.00544773	0.00140967	0.000111294	2309	-0.0376211	0.0156404	0.0162866	1394	-0.00518423	0.00141543	0.000264062	915
XS-VLDL-TG	genus.LachnospiraceaeNC2004group.id.11316	-0.0444861	0.0115144	0.000111773	2309	-0.076886	0.0256646	0.00278597	1394	-0.0363208	0.0128839	0.00492099	915
S-HDL-TG	genus..Ruminococcustorquesgroup.id.14377	0.0335553	0.00868724	0.00011219	2309	0.0324723	0.0224507	0.148295	1394	0.033746	0.00942113	0.000359181	915
XS-VLDL-L	genus.LachnospiraceaeFCS020group.id.11314	-0.0225231	0.00583215	0.000112519	2309	-0.0655545	0.0228503	0.00418205	1394	-0.0195245	0.00603193	0.00125237	915
S-VLDL-TG	genus.Ruminococcus1.id.11373	-0.0278159	0.0072063	0.000113414	2309	-0.0384507	0.0148031	0.00949084	1394	-0.0245129	0.00824985	0.00304358	915
M-VLDL-PL	genus.Terrisporobacter.id.11348	-0.0329566	0.0085469	0.000115268	2309	-0.0562674	0.0154736	0.000286688	1394	-0.0227222	0.0102529	0.0269265	915
M-VLDL-C	genus.Flavonifractor.id.2059	0.0618216	0.0160381	0.000115882	2309	0.10263	0.0268845	0.000140798	1394	0.0392749	0.0199833	0.0496747	915
M-LDL-TG	genus.FamilyXIIIAD3011group.id.11293	-0.0588424	0.015273	0.000116825	2309	-0.0559921	0.0269188	0.0377062	1394	-0.0601955	0.0185474	0.0012154	915
XL-HDL-P	genus.LachnospiraceaeUCG004.id.11324	0.0458861	0.0119369	0.000121012	2309	0.0429098	0.0168102	0.0107987	1394	0.0489132	0.0169532	0.00400456	915
XL-HDL-C	genus..Ruminococcusgnavusgroup.id.14376	-0.0332921	0.00866261	0.000121442	2309	-0.0188666	0.0143709	0.189456	1394	-0.0415253	0.0108568	0.000139817	915
S-VLDL-L	genus.RuminococcaceaeUCG010.id.11367	-0.0228058	0.00593445	0.000121562	2309	-0.0495527	0.0156783	0.00160866	1394	-0.0183329	0.00641149	0.00434201	915
S-VLDL-TG	family.ClostridialesvadinBB60group.id.11286	-0.0482434	0.012554	0.000121606	2309	-0.0602376	0.0197238	0.00230084	1394	-0.0400753	0.0162768	0.0139972	915
S-VLDL-TG	genus.unknowngenus.id.1000000073	-0.0482434	0.012554	0.000121606	2309	-0.0602376	0.0197238	0.00230084	1394	-0.0400753	0.0162768	0.0139972	915
M-VLDL-P	genus.Lachnoclostridium.id.11308	0.0482756	0.012565	0.000122005	2309	0.0737926	0.0210137	0.000459658	1394	0.034075	0.0156762	0.029987	915
XL-HDL-L	genus.RuminococcaceaeUCG005.id.11363	0.0356283	0.00927525	0.000122423	2309	0.0375349	0.0158451	0.0179793	1394	0.0346344	0.0114401	0.00253597	915
S-VLDL-TG	genus.Terrisporobacter.id.11348	-0.0271255	0.00706778	0.000124088	2309	-0.0561393	0.0152563	0.000242442	1394	-0.019197	0.00797522	0.0162794	915
S-VLDL-PL	genus..Eubacteriumbrachygroup.id.11296	0.0238126	0.00620955	0.000125648	2309	0.0424324	0.0315427	0.17877	1394	0.0230619	0.00633349	0.000286663	915
S-HDL-P	genus..Eubacteriumeligensgroup.id.14372	-0.00610749	0.00159361	0.000126854	2309	-0.0273442	0.0148294	0.0654095	1394	-0.00585938	0.00160289	0.000271429	915
VLDL-TG	family.Oxalobacteraceae.id.2966	-0.0797146	0.0208066	0.000127514	2309	-0.0486711	0.0379863	0.20031	1394	-0.0930203	0.024869	0.000195258	915
S-LDL-CE	family.Peptococcaceae.id.2024	0.0347859	0.00908111	0.00012784	2309	0.0579752	0.0186142	0.00188001	1394	0.0275429	0.0104031	0.00824813	915
M-VLDL-PL	genus.Lachnoclostridium.id.11308	0.0481499	0.01257	0.000127854	2309	0.072724	0.0211544	0.000603939	1394	0.0347381	0.0156281	0.0264753	915
IDL-C	family.Methanobacteriaceae.id.121	0.0108001	0.00282036	0.000128501	2309	0.0364236	0.0370269	0.325432	1394	0.0106505	0.00282858	0.000177046	915
S-VLDL-TG	genus.Oxalobacter.id.2978	-0.0782173	0.0204375	0.000129641	2309	-0.041436	0.0381231	0.277271	1394	-0.0930514	0.0242105	0.000129789	915
IDL-L	family.Lachnospiraceae.id.1987	-0.0582264	0.015216	0.000129889	2309	-0.0895509	0.0524181	0.0877872	1394	-0.0553441	0.0159006	0.000524093	915
S-VLDL-L	genus.LachnospiraceaeUCG004.id.11324	-0.0324184	0.00847292	0.000130182	2309	-0.0279014	0.0192452	0.147345	1394	-0.0335044	0.0094367	0.000404365	915
S-HDL-FC	family.Clostridiaceae1.id.1869	-0.00534272	0.00139649	0.000130332	2309	-0.0360484	0.0124418	0.00382228	1394	-0.00495094	0.00140537	0.000448181	915
XL-HDL-FC	genus..Eubacteriumeligensgroup.id.14372	0.0401994	0.0105127	0.00013136	2309	0.0400311	0.0128877	0.0019339	1394	0.0405342	0.0181739	0.025968	915
IDL-PL	family.Lachnospiraceae.id.1987	-0.0561594	0.014687	0.000131437	2309	-0.074655	0.0522351	0.153169	1394	-0.0545717	0.0153044	0.000381782	915
S-VLDL-P	genus.LachnospiraceaeUCG004.id.11324	-0.0331262	0.00868036	0.000135506	2309	-0.0279331	0.0192128	0.146207	1394	-0.0344582	0.00973005	0.000418244	915
VLDL-TG	genus..Eubacteriumoxidoreducensgroup.id.11339	-0.0758649	0.0198806	0.000135613	2309	-0.0889987	0.025794	0.000576682	1394	-0.0566459	0.0312025	0.0697884	915
S-HDL-L	genus.Fusicatenibacter.id.11305	0.00636663	0.00166858	0.000135858	2309	0.00260402	0.0180637	0.885397	1394	0.00639901	0.00167575	0.000143338	915
XL-HDL-P	genus.RuminococcaceaeUCG005.id.11363	0.0349581	0.00916816	0.000137295	2309	0.037579	0.0158179	0.01765	1394	0.0336322	0.0112507	0.00287125	915
Gp	genus.Anaerostipes.id.1991	0.0100599	0.00263851	0.000137439	2309	0.0244401	0.0203476	0.229908	1394	0.00981401	0.00266098	0.000239353	915
M-HDL-P	genus.Blautia.id.1992	0.0210125	0.00551221	0.000137854	2309	0.0514323	0.0281786	0.068182	1394	0.0198021	0.0056208	0.00044798	915
S-VLDL-PL	genus.LachnospiraceaeUCG004.id.11324	-0.0302702	0.00794081	0.000137861	2309	-0.0323133	0.0193007	0.0943174	1394	-0.0298539	0.00871235	0.000638613	915
VLDL-TG	genus.Oxalobacter.id.2978	-0.0928596	0.0243823	0.00013982	2309	-0.0480378	0.0381338	0.207984	1394	-0.123855	0.0317112	0.000100923	915
M-VLDL-TG	genus.Oxalobacter.id.2978	-0.0976322	0.0256439	0.000140537	2309	-0.0495618	0.0379771	0.192095	1394	-0.13792	0.0347671	7.85368e-05	915
S-HDL-TG	genus.Romboutsia.id.11347	-0.0189923	0.00499095	0.000141607	2309	-0.0513386	0.0134369	0.000138958	1394	-0.0138154	0.00537553	0.010327	915
S-VLDL-PL	genus.RuminococcaceaeNK4A214group.id.11358	-0.0194302	0.00510623	0.000141694	2309	-0.0413294	0.0161598	0.0106474	1394	-0.0170011	0.00538198	0.00163609	915
Serum-TG	genus..Eubacteriumoxidoreducensgroup.id.11339	-0.0663598	0.0174429	0.000142149	2309	-0.0875874	0.0262846	0.000884136	1394	-0.0496546	0.0233172	0.0334793	915
S-HDL-L	genus..Eubacteriumeligensgroup.id.14372	-0.00596861	0.0015692	0.000142606	2309	-0.0248006	0.0148487	0.0951013	1394	-0.00575592	0.00157803	0.000279873	915
S-HDL-L	family.Oxalobacteraceae.id.2966	-0.0121784	0.00320345	0.00014374	2309	-0.0421919	0.0401733	0.293788	1394	-0.0119863	0.00321368	0.000203553	915
S-LDL-TG	family.unknownfamily.id.1000005471	-0.0295059	0.00776752	0.000145499	2309	-0.0357037	0.0165425	0.0310757	1394	-0.027753	0.00879767	0.00166024	915
S-LDL-TG	genus.unknowngenus.id.1000005472	-0.0295059	0.00776752	0.000145499	2309	-0.0357037	0.0165425	0.0310757	1394	-0.027753	0.00879767	0.00166024	915
HDL-D	genus.Anaerofustis.id.1931	-0.00352952	0.000929774	0.00014699	2309	-0.0324381	0.0449465	0.470599	1394	-0.00351714	0.000929973	0.000165778	915
S-HDL-FC	genus.Clostridiumsensustricto1.id.1873	-0.00522184	0.00137604	0.000147751	2309	-0.0353348	0.0124394	0.00456942	1394	-0.00484879	0.00138454	0.00048415	915
XL-HDL-L	genus.LachnospiraceaeUCG004.id.11324	0.0457142	0.0120476	0.00014797	2309	0.0427858	0.0168393	0.0111674	1394	0.0487849	0.0172438	0.00477043	915
XL-HDL-L	genus.LachnospiraceaeFCS020group.id.11314	0.0480483	0.0126661	0.00014857	2309	0.0493592	0.0203649	0.0154893	1394	0.0472212	0.0161753	0.00359458	915
XS-VLDL-TG	genus.Clostridiumsensustricto1.id.1873	-0.0166317	0.00438443	0.000148633	2309	-0.0407048	0.012959	0.00171909	1394	-0.0135198	0.0046592	0.00380064	915
S-HDL-P	genus.Fusicatenibacter.id.11305	0.006428	0.00169477	0.000148933	2309	0.000980653	0.0180444	0.956667	1394	0.00647648	0.0017023	0.000151582	915
M-VLDL-TG	genus.Blautia.id.1992	0.0726988	0.0192027	0.000153171	2309	0.0645849	0.029817	0.0304785	1394	0.078449	0.0251011	0.00183263	915
S-HDL-L	family.unknownfamily.id.1000005471	-0.00377826	0.000998273	0.000153833	2309	-0.0307829	0.0165132	0.0625131	1394	-0.00367921	0.0010001	0.000248102	915
S-HDL-L	genus.unknowngenus.id.1000005472	-0.00377826	0.000998273	0.000153833	2309	-0.0307829	0.0165132	0.0625131	1394	-0.00367921	0.0010001	0.000248102	915
HDL-D	genus.LachnospiraceaeUCG004.id.11324	0.0019533	0.000516712	0.000156664	2309	0.0273387	0.0164541	0.0968367	1394	0.00192825	0.000516967	0.000203433	915
XS-VLDL-TG	genus..Eubacteriumbrachygroup.id.11296	0.0274849	0.00727094	0.000156766	2309	0.0461223	0.0317964	0.147132	1394	0.0264565	0.00746884	0.000416936	915
LDL-TG	genus.Flavonifractor.id.2059	0.0458725	0.0121356	0.000156836	2309	0.0614158	0.0270924	0.0235499	1394	0.041971	0.0135735	0.00204809	915
S-VLDL-PL	genus.Coprococcus2.id.11302	-0.0131302	0.00347673	0.000158983	2309	-0.0400278	0.01084	0.000230617	1394	-0.0100461	0.00367065	0.00632419	915
S-LDL-TG	genus.Ruminococcus1.id.11373	-0.0364732	0.00966989	0.000162055	2309	-0.0512738	0.0156712	0.0010948	1394	-0.0273729	0.0122882	0.0261534	915
S-VLDL-P	genus.Flavonifractor.id.2059	0.0372808	0.00988585	0.000162515	2309	0.111221	0.0264664	2.81104e-05	1394	0.0252919	0.0106572	0.0178414	915
M-VLDL-L	genus.Lachnoclostridium.id.11308	0.0469706	0.0124605	0.000163529	2309	0.0732809	0.0210661	0.000519653	1394	0.0328119	0.0154537	0.0340037	915
HDL2-C	genus.Clostridiumsensustricto1.id.1873	0.0129541	0.00343758	0.000164316	2309	0.0119839	0.0115475	0.299548	1394	0.0130484	0.00360083	0.000306536	915
Serum-TG	genus.Oxalobacter.id.2978	-0.0762936	0.0202566	0.000165647	2309	-0.0493006	0.0388475	0.204626	1394	-0.0863737	0.0237394	0.000289819	915
LDL-TG	genus.Coprococcus2.id.11302	-0.0177783	0.00472034	0.000165677	2309	-0.0163398	0.011039	0.13905	1394	-0.0181002	0.00522182	0.000552529	915
M-HDL-TG	genus..Eubacteriumeligensgroup.id.14372	-0.0284563	0.00755603	0.00016586	2309	-0.0321331	0.014779	0.0298565	1394	-0.0271551	0.00879199	0.00207217	915
S-VLDL-CE	genus.LachnospiraceaeFCS020group.id.11314	-0.0314242	0.00834477	0.000166058	2309	-0.0607531	0.0230387	0.00845793	1394	-0.0269954	0.00895267	0.00263838	915
XS-VLDL-TG	genus.Ruminococcus1.id.11373	-0.0216237	0.0057424	0.000166139	2309	-0.0492061	0.0152298	0.00126302	1394	-0.0170525	0.00620001	0.00607072	915
S-VLDL-FC	genus.LachnospiraceaeUCG004.id.11324	-0.031442	0.00835031	0.000166302	2309	-0.0299167	0.0191542	0.118543	1394	-0.0317999	0.00927843	0.000637033	915
XL-HDL-P	genus.LachnospiraceaeFCS020group.id.11314	0.0471459	0.0125277	0.000167663	2309	0.0484703	0.0203316	0.0172604	1394	0.0463354	0.0159059	0.0036665	915
XS-VLDL-CE	family.Methanobacteriaceae.id.121	0.00716649	0.00190459	0.00016806	2309	0.0439221	0.0375271	0.242037	1394	0.00707157	0.00190705	0.000221481	915
S-LDL-TG	genus..Eubacteriumxylanophilumgroup.id.14375	-0.0459787	0.012229	0.00017004	2309	-0.0496806	0.01818	0.0063615	1394	-0.0429194	0.0165268	0.00955755	915
L-LDL-FC	family.Methanobacteriaceae.id.121	0.0104045	0.00276757	0.000170297	2309	0.0440885	0.0366659	0.229399	1394	0.0102115	0.00277549	0.000247779	915
IDL-FC	family.Peptostreptococcaceae.id.2042	0.0190298	0.00506313	0.000170933	2309	0.0218793	0.0125189	0.080738	1394	0.0184725	0.0055361	0.000882121	915
IDL-FC	genus.Blautia.id.1992	-0.0435856	0.0116001	0.000171734	2309	-0.0253614	0.0279315	0.364043	1394	-0.047384	0.0127519	0.000214917	915
S-HDL-FC	family.Prevotellaceae.id.960	-0.00416944	0.0011098	0.000172011	2309	-0.0104628	0.00942781	0.267287	1394	-0.00408101	0.00111757	0.000275445	915
XL-HDL-L	genus.RuminococcaceaeUCG002.id.11360	0.0319185	0.00849914	0.000173	2309	0.017812	0.0134866	0.186813	1394	0.0412113	0.0109463	0.000177369	915
S-HDL-TG	genus.FamilyXIIIAD3011group.id.11293	-0.0352559	0.00938911	0.000173355	2309	-0.068669	0.0259732	0.00828981	1394	-0.0302333	0.0100701	0.00275312	915
XL-HDL-P	genus.RuminococcaceaeUCG010.id.11367	0.0330976	0.00881567	0.00017375	2309	0.0370096	0.0137298	0.00711223	1394	0.0303536	0.0114991	0.00844195	915
XL-HDL-L	genus.RuminococcaceaeUCG010.id.11367	0.0333944	0.00890908	0.000177995	2309	0.0368127	0.0137538	0.0075264	1394	0.0309233	0.011694	0.0083256	915
S-VLDL-FC	family.unknownfamily.id.1000005471	-0.0145904	0.00389306	0.000178386	2309	-0.0490266	0.0157936	0.00194662	1394	-0.0123627	0.00401701	0.00214947	915
S-VLDL-FC	genus.unknowngenus.id.1000005472	-0.0145904	0.00389306	0.000178386	2309	-0.0490266	0.0157936	0.00194662	1394	-0.0123627	0.00401701	0.00214947	915
S-VLDL-TG	genus.Eggerthella.id.819	0.0344118	0.00918278	0.000178661	2309	0.0745825	0.0249653	0.00286278	1394	0.0281266	0.00987506	0.00449541	915
S-HDL-TG	genus.Ruminococcus1.id.11373	-0.0215363	0.00574805	0.000179169	2309	-0.0443257	0.0145462	0.0023534	1394	-0.0173192	0.00625731	0.00575782	915
VLDL-TG	genus.Blautia.id.1992	0.0681038	0.0181844	0.000180261	2309	0.0621113	0.029943	0.0382342	1394	0.0716054	0.0228886	0.00181356	915
Serum-TG	genus..Eubacteriumbrachygroup.id.11296	0.0348547	0.00931294	0.000182122	2309	0.0577834	0.0314414	0.0663045	1394	0.0326496	0.00975049	0.00084594	915
M-HDL-PL	genus.Blautia.id.1992	0.0219567	0.00586752	0.000182502	2309	0.0503197	0.0280254	0.0727915	1394	0.0206565	0.0060005	0.000602803	915
XL-HDL-P	genus.RuminococcaceaeUCG002.id.11360	0.0314577	0.00840804	0.000183008	2309	0.0179417	0.0134634	0.182874	1394	0.0400995	0.0107655	0.000207529	915
XL-HDL-P	family.Pasteurellaceae.id.3689	0.0426392	0.0113993	0.000183651	2309	0.0295661	0.0214031	0.16738	1394	0.0478161	0.0134686	0.000404718	915
XL-HDL-CE	genus.RuminococcaceaeUCG002.id.11360	0.0297805	0.00796267	0.000184008	2309	0.0123109	0.0140675	0.381656	1394	0.0380164	0.00965896	8.92336e-05	915
IDL-C	genus.Methanobrevibacter.id.123	0.0106477	0.00285003	0.000186963	2309	0.0413598	0.0378241	0.274375	1394	0.0104724	0.00285816	0.000262672	915
S-VLDL-L	genus.Clostridiumsensustricto1.id.1873	-0.015165	0.00406222	0.000189088	2309	-0.0396423	0.0128153	0.00201875	1394	-0.0124308	0.00428309	0.00379405	915
XL-HDL-L	genus..Eubacteriumxylanophilumgroup.id.14375	0.0385636	0.0103302	0.000189133	2309	0.0492179	0.0152929	0.00131919	1394	0.0296225	0.0140095	0.0347479	915
S-HDL-P	genus.Oxalobacter.id.2978	-0.0154672	0.00414502	0.000190325	2309	-0.049346	0.0402793	0.220747	1394	-0.0151046	0.00416714	0.000305398	915
XL-HDL-PL	genus.LachnospiraceaeNK4A136group.id.11319	0.0506441	0.0135807	0.000192144	2309	0.0539258	0.0167307	0.00129735	1394	0.0443049	0.023253	0.0570516	915
M-VLDL-FC	genus.LachnospiraceaeNC2004group.id.11316	-0.0664867	0.0178328	0.000192748	2309	-0.0694464	0.0252363	0.00600341	1394	-0.0635349	0.0252025	0.0118736	915
M-VLDL-C	genus..Ruminococcusgnavusgroup.id.14376	0.0358924	0.00963203	0.000194268	2309	0.0433487	0.0160433	0.0069772	1394	0.03169	0.0120443	0.00865473	915
XL-HDL-C	genus.RuminococcaceaeUCG005.id.11363	0.0339637	0.00911487	0.0001944	2309	0.0333962	0.0163815	0.0416752	1394	0.0342182	0.0109698	0.00186999	915
IDL-CE	family.Lachnospiraceae.id.1987	-0.0591154	0.0158665	0.000194706	2309	-0.0568937	0.0529023	0.282361	1394	-0.059335	0.0166322	0.000379317	915
IDL-FC	genus.Epulopiscium.id.1998	0.0575935	0.0154701	0.000196955	2309	0.112087	0.0452888	0.0134455	1394	0.0503953	0.0164602	0.00226614	915
S-VLDL-L	genus.Coprococcus2.id.11302	-0.0138989	0.00373393	0.000197393	2309	-0.0391655	0.0108081	0.000300901	1394	-0.0104745	0.00397892	0.00861984	915
L-LDL-TG	genus.RuminococcaceaeUCG005.id.11363	-0.0241702	0.00649389	0.000197665	2309	-0.0267148	0.0183298	0.145219	1394	-0.0238049	0.00694431	0.000635458	915
XL-HDL-L	genus.RuminococcaceaeUCG014.id.11371	0.0226974	0.00609922	0.000198151	2309	0.0302103	0.00943255	0.00139216	1394	0.0172992	0.00799565	0.0307578	915
S-LDL-TG	family.Ruminococcaceae.id.2050	-0.134788	0.0362228	0.000198377	2309	-0.209608	0.0478293	1.26244e-05	1394	-0.034157	0.0554692	0.538192	915
Ala	genus.Epulopiscium.id.1998	-0.0405186	0.0108918	0.000199132	2309	-0.149485	0.0493344	0.00249069	1394	-0.0349353	0.0111673	0.001814	915
XL-HDL-C	genus..Eubacteriumeligensgroup.id.14372	0.0316382	0.00850541	0.0001994	2309	0.0382023	0.0129209	0.003163	1394	0.026619	0.0112986	0.0186871	915
XL-HDL-CE	genus..Ruminococcusgnavusgroup.id.14376	-0.0306199	0.00823206	0.000199546	2309	-0.0165982	0.0145036	0.25265	1394	-0.0372838	0.00999868	0.000204267	915
S-HDL-PL	genus.Butyrivibrio.id.1993	-0.0103949	0.0027949	0.000199816	2309	-0.0381837	0.0136988	0.00538646	1394	-0.00918793	0.00285495	0.00133552	915
S-HDL-TG	genus.Flavonifractor.id.2059	0.038585	0.0103781	0.000200854	2309	0.106736	0.0255994	3.2427e-05	1394	0.0251814	0.0113528	0.0267972	915
S-LDL-TG	genus.RuminococcaceaeUCG010.id.11367	-0.0391904	0.0105412	0.000200928	2309	-0.0323868	0.0163524	0.0478401	1394	-0.0440277	0.0137883	0.00145595	915
S-VLDL-L	family.Clostridiaceae1.id.1869	-0.0153038	0.00411784	0.000202039	2309	-0.0398457	0.0128188	0.0019196	1394	-0.0124799	0.0043483	0.00419939	915
VLDL-TG	genus.Romboutsia.id.11347	-0.0285667	0.00769215	0.000204209	2309	-0.0477837	0.0136792	0.00049238	1394	-0.0196801	0.00930221	0.0346473	915
Lac	family.Rikenellaceae.id.967	-0.0171576	0.00462042	0.000204467	2309	-0.0238171	0.0172386	0.167313	1394	-0.0166422	0.0047959	0.000544808	915
Serum-TG	genus.Eggerthella.id.819	0.033561	0.00904195	0.000205873	2309	0.0706071	0.0254549	0.00561483	1394	0.0282117	0.00967276	0.00362585	915
S-VLDL-L	genus.Flavonifractor.id.2059	0.0357326	0.00963055	0.000206984	2309	0.10983	0.0265157	3.65039e-05	1394	0.0244726	0.0103364	0.0181123	915
XL-HDL-CE	genus.RuminococcaceaeUCG005.id.11363	0.0319615	0.0086175	0.000208153	2309	0.0324523	0.0165322	0.049849	1394	0.0317784	0.0100978	0.00170309	915
S-VLDL-FC	genus..Eubacteriumbrachygroup.id.11296	0.0244649	0.00659637	0.000208209	2309	0.0380174	0.0313028	0.224762	1394	0.0238351	0.0067479	0.000432845	915
VLDL-D	family.Oxalobacteraceae.id.2966	-0.00410597	0.00110749	0.000209343	2309	-0.0644538	0.0366025	0.0784738	1394	-0.00405067	0.00110799	0.000271058	915
XS-VLDL-TG	family.Clostridiaceae1.id.1869	-0.0164744	0.00444446	0.000209964	2309	-0.0409826	0.0129624	0.00160276	1394	-0.0132092	0.00473127	0.00535004	915
XL-HDL-P	genus..Eubacteriumxylanophilumgroup.id.14375	0.0378988	0.0102279	0.000211044	2309	0.0489646	0.0152672	0.00137113	1394	0.0288885	0.0137764	0.0362737	915
Ala	genus.RuminococcaceaeUCG005.id.11363	-0.0162147	0.00437677	0.000211623	2309	-0.052051	0.0180231	0.00393706	1394	-0.0139689	0.00451182	0.00202132	915
HDL-D	genus.Terrisporobacter.id.11348	0.00111269	0.00030054	0.000213656	2309	0.0347793	0.0133225	0.00913663	1394	0.00109555	0.000300617	0.000283314	915
S-HDL-P	genus.Anaerostipes.id.1991	0.00713775	0.00192947	0.000216168	2309	0.0240439	0.0212714	0.258529	1394	0.00699749	0.00193746	0.000320903	915
Lac	genus.Cryptobacterium.id.817	-0.124872	0.0337609	0.000216705	2309	-0.444524	0.402324	0.269398	1394	-0.122605	0.0338804	0.000312399	915
XS-VLDL-C	family.Methanobacteriaceae.id.121	0.00741435	0.00200537	0.000217945	2309	0.0450095	0.0377501	0.233348	1394	0.00730796	0.0020082	0.000289099	915
IDL-TG	genus.LachnospiraceaeFCS020group.id.11314	-0.0297737	0.0080557	0.000219043	2309	-0.0878064	0.024014	0.000265298	1394	-0.022415	0.0085512	0.00890692	915
Gp	genus.RuminococcaceaeUCG014.id.11371	-0.00547972	0.00148296	0.000219783	2309	-0.0554767	0.010616	2.00043e-07	1394	-0.00448468	0.00149765	0.00282373	915
XS-VLDL-TG	genus.FamilyXIIIAD3011group.id.11293	-0.0345578	0.00936639	0.000224648	2309	-0.0651158	0.0272174	0.0168699	1394	-0.0304528	0.00997569	0.00233409	915
S-HDL-PL	family.Actinomycetaceae.id.421	0.0133413	0.00361601	0.000224685	2309	0.0331653	0.0347279	0.339743	1394	0.013124	0.00363578	0.000323347	915
L-LDL-FC	genus.Romboutsia.id.11347	0.0144285	0.00391194	0.000225746	2309	0.0252141	0.0127425	0.0480435	1394	0.0133062	0.00411043	0.00125103	915
S-VLDL-FC	genus.Flavonifractor.id.2059	0.0349625	0.00947967	0.000225884	2309	0.104396	0.0264079	8.10012e-05	1394	0.0246917	0.0101566	0.0152461	915
S-HDL-P	genus..Ruminococcusgnavusgroup.id.14376	0.00568653	0.00154214	0.000226523	2309	0.0409332	0.0164353	0.0128707	1394	0.00537346	0.00154897	0.000546882	915
M-VLDL-TG	genus.LachnospiraceaeNK4A136group.id.11319	-0.0421762	0.0114401	0.000227191	2309	-0.0518559	0.0175606	0.00320046	1394	-0.0350389	0.015079	0.0203625	915
S-VLDL-C	genus.ChristensenellaceaeR7group.id.11283	-0.0189143	0.00513058	0.000227291	2309	-0.0499574	0.0143984	0.000537146	1394	-0.0143994	0.00549101	0.0088786	915
XL-HDL-C	genus.RuminococcaceaeUCG014.id.11371	0.0222148	0.00602622	0.000227488	2309	0.0277062	0.00975446	0.0045723	1394	0.0188253	0.00766361	0.0142183	915
HDL3-C	genus.Epulopiscium.id.1998	0.0223322	0.0060586	0.000227784	2309	0.0904533	0.0456611	0.0477922	1394	0.0211114	0.00611265	0.000578515	915
XL-HDL-PL	genus.Romboutsia.id.11347	0.0368996	0.0100174	0.000229995	2309	0.03345	0.0130136	0.0102624	1394	0.041916	0.015693	0.00769819	915
S-HDL-PL	genus.Leuconostoc.id.1841	0.0156888	0.00426154	0.000231878	2309	0.14665	0.0625988	0.0192863	1394	0.015079	0.00427145	0.000436146	915
S-LDL-TG	genus.FamilyXIIIUCG001.id.11294	-0.0546362	0.0148606	0.000236383	2309	-0.0754241	0.0247994	0.0023994	1394	-0.0429897	0.0185624	0.020783	915
S-HDL-PL	genus..Eubacteriumhalliigroup.id.11338	0.0148692	0.00404508	0.000237045	2309	0.0255873	0.0224334	0.254238	1394	0.014509	0.00411249	0.00043968	915
M-HDL-PL	genus.Rothia.id.646	0.0245447	0.00667781	0.000237332	2309	0.0613573	0.0575814	0.286802	1394	0.0240428	0.00672317	0.000367174	915
M-VLDL-P	genus.Eggerthella.id.819	0.0417215	0.0113598	0.000239966	2309	0.0673304	0.0251702	0.00756089	1394	0.0351709	0.01273	0.00584603	915
Gp	genus.Scardovia.id.440	0.0316175	0.0086093	0.000240202	2309	0.0665688	0.135534	0.623392	1394	0.0314759	0.00862672	0.000278658	915
XL-HDL-P	genus.RuminococcaceaeUCG014.id.11371	0.0221642	0.00603563	0.000240449	2309	0.030158	0.00941647	0.00139252	1394	0.0165899	0.0078633	0.0351498	915
L-LDL-FC	genus.Methanobrevibacter.id.123	0.0102659	0.00279657	0.000241705	2309	0.0478387	0.037456	0.201747	1394	0.0100553	0.0028044	0.000354334	915
M-VLDL-C	genus.Ruminococcus1.id.11373	-0.0327736	0.0089315	0.000243083	2309	-0.0374736	0.0152791	0.0143051	1394	-0.0303339	0.0110082	0.00597622	915
XL-HDL-C	genus.RuminococcaceaeUCG002.id.11360	0.0307653	0.00838441	0.000243173	2309	0.0133866	0.01394	0.337074	1394	0.0406156	0.0104949	0.00011662	915
HDL2-C	family.Clostridiaceae1.id.1869	0.0127844	0.00348615	0.000245217	2309	0.0116703	0.0115513	0.312528	1394	0.0128961	0.00365666	0.00044179	915
XL-HDL-C	genus.Terrisporobacter.id.11348	0.0291322	0.00794478	0.000245568	2309	0.0308685	0.0141177	0.0289454	1394	0.0283275	0.00961111	0.00328697	915
S-VLDL-P	genus.RuminococcaceaeNK4A214group.id.11358	-0.0206617	0.00563592	0.000246303	2309	-0.0417332	0.0160811	0.00955425	1394	-0.0177111	0.0060176	0.00333098	915
M-LDL-CE	family.Peptococcaceae.id.2024	0.0410429	0.0112026	0.000248601	2309	0.0522135	0.0187222	0.00536199	1394	0.0348129	0.0139818	0.0129568	915
XL-HDL-L	family.Pasteurellaceae.id.3689	0.0422925	0.0115445	0.000248871	2309	0.0287588	0.0214405	0.180032	1394	0.0478183	0.0137001	0.00050562	915
M-HDL-TG	genus.Eggerthella.id.819	0.0320862	0.00875908	0.00024909	2309	0.0580753	0.0263418	0.0276404	1394	0.0288555	0.00928757	0.00194952	915
M-VLDL-FC	genus.Terrisporobacter.id.11348	-0.0341931	0.0093378	0.000250454	2309	-0.054137	0.0154539	0.000474487	1394	-0.0227243	0.011719	0.0527997	915
Cit	family.unknownfamily.id.1000005471	0.0140056	0.00382504	0.000250697	2309	0.0399268	0.0142953	0.00529412	1394	0.0120066	0.00396979	0.00256065	915
Cit	genus.unknowngenus.id.1000005472	0.0140056	0.00382504	0.000250697	2309	0.0399268	0.0142953	0.00529412	1394	0.0120066	0.00396979	0.00256065	915
S-VLDL-TG	genus..Eubacteriumbrachygroup.id.11296	0.0346841	0.00947286	0.000250826	2309	0.0509083	0.0308577	0.0992154	1394	0.032996	0.00995347	0.000952685	915
S-VLDL-TG	family.Ruminococcaceae.id.2050	-0.105247	0.0287509	0.000251572	2309	-0.188832	0.0451432	3.05861e-05	1394	-0.048207	0.0372923	0.196451	915
XS-VLDL-CE	genus.Methanobrevibacter.id.123	0.00704445	0.0019246	0.000251997	2309	0.0492256	0.0383344	0.199318	1394	0.00693786	0.00192703	0.000335093	915
S-VLDL-P	genus..Eubacteriumbrachygroup.id.11296	0.0252826	0.00690818	0.000252412	2309	0.0429747	0.0313904	0.171209	1394	0.0243821	0.0070818	0.000601793	915
IDL-FC	genus.Terrisporobacter.id.11348	0.0197266	0.00539038	0.000252621	2309	0.0298976	0.0142665	0.0362944	1394	0.0180327	0.00582194	0.0020125	915
M-VLDL-TG	genus.Olsenella.id.822	-0.0430866	0.0117753	0.00025313	2309	-0.0467622	0.0225878	0.0386154	1394	-0.0417149	0.0137986	0.00257215	915
Serum-TG	family.ClostridialesvadinBB60group.id.11286	-0.0457294	0.0124981	0.000253289	2309	-0.0660631	0.020091	0.00103365	1394	-0.0328936	0.0159627	0.0396206	915
Serum-TG	genus.unknowngenus.id.1000000073	-0.0457294	0.0124981	0.000253289	2309	-0.0660631	0.020091	0.00103365	1394	-0.0328936	0.0159627	0.0396206	915
M-VLDL-CE	genus.RuminococcaceaeUCG002.id.11360	-0.0337956	0.00923858	0.0002541	2309	-0.0336142	0.0156806	0.0322331	1394	-0.0338921	0.0114338	0.00311405	915
M-VLDL-FC	genus.Lachnoclostridium.id.11308	0.0498745	0.0136398	0.000255631	2309	0.0682132	0.0211308	0.00127522	1394	0.0367758	0.0178585	0.0397516	915
XL-HDL-CE	genus.RuminococcaceaeUCG014.id.11371	0.0209648	0.0057338	0.000255829	2309	0.0268207	0.00984539	0.00652719	1394	0.0179593	0.0070534	0.0110551	915
Ala	genus.Blautia.id.1992	0.0304989	0.00834172	0.000255994	2309	0.0811518	0.0303908	0.00766778	1394	0.0263718	0.0086749	0.00243366	915
M-LDL-TG	genus.FamilyXIIIUCG001.id.11294	-0.0514201	0.0140723	0.000258197	2309	-0.0587067	0.0238497	0.0139558	1394	-0.0475283	0.0174298	0.00651766	915
S-HDL-L	genus.Anaerostipes.id.1991	0.00693977	0.00190009	0.000259866	2309	0.0243821	0.0212941	0.2524	1394	0.00679978	0.0019077	0.000383745	915
HDL-TG	genus.Coprococcus2.id.11302	-0.0135265	0.00370437	0.000260719	2309	-0.0402905	0.0112109	0.000337263	1394	-0.0102462	0.00392482	0.00918669	915
S-HDL-FC	genus.RuminococcaceaeUCG003.id.11361	-0.00820903	0.00224846	0.000261264	2309	-0.0774451	0.0190707	5.16139e-05	1394	-0.00723303	0.00226425	0.00144935	915
HDL-TG	genus.RuminococcaceaeUCG010.id.11367	-0.0215221	0.00589638	0.000262191	2309	-0.0505454	0.0162634	0.00192247	1394	-0.0171297	0.00632685	0.00690744	915
Gp	genus.Oxalobacter.id.2978	-0.0206844	0.0056672	0.000262399	2309	-0.0703666	0.0385068	0.0678581	1394	-0.0195844	0.00572959	0.000658609	915
M-VLDL-L	genus.Eggerthella.id.819	0.0409828	0.0112356	0.000264725	2309	0.0673795	0.0252311	0.00766284	1394	0.0344536	0.0125485	0.00615875	915
M-VLDL-TG	genus.Eggerthella.id.819	0.0449011	0.0123313	0.000271356	2309	0.066408	0.0248905	0.00771954	1394	0.0379052	0.014196	0.00771753	915
VLDL-TG	genus.LachnospiraceaeNK4A136group.id.11319	-0.0394516	0.010843	0.000274288	2309	-0.0517056	0.0176331	0.00341984	1394	-0.0320005	0.0137499	0.0201672	915
Serum-TG	genus.FamilyXIIIAD3011group.id.11293	-0.042657	0.0117246	0.000274505	2309	-0.0708724	0.0269142	0.00855096	1394	-0.0360483	0.0130255	0.00576354	915
VLDL-TG	family.unknownfamily.id.987	-0.0499437	0.013734	0.000276355	2309	-0.0239187	0.0229611	0.297732	1394	-0.0644417	0.0171377	0.000180623	915
VLDL-TG	genus.unknowngenus.id.1000013899	-0.0499437	0.013734	0.000276355	2309	-0.0239187	0.0229611	0.297732	1394	-0.0644417	0.0171377	0.000180623	915
S-HDL-P	family.Methanobacteriaceae.id.121	-0.00298593	0.000821817	0.000279792	2309	-0.0537394	0.0416953	0.197662	1394	-0.00296621	0.000821977	0.000324665	915
S-VLDL-L	genus..Eubacteriumbrachygroup.id.11296	0.0243802	0.0067105	0.00027999	2309	0.0408174	0.0314454	0.19449	1394	0.0235959	0.00686873	0.00061881	915
XL-HDL-CE	genus.Blautia.id.1992	-0.0577577	0.0159038	0.000281573	2309	-0.0218091	0.0278974	0.434489	1394	-0.0750657	0.0193574	0.000112976	915
Gp	genus.Haemophilus.id.3698	-0.0101474	0.00279492	0.000282691	2309	-0.0126994	0.0243539	0.602134	1394	-0.0101134	0.00281351	0.000342437	915
XL-HDL-PL	genus.RuminococcaceaeUCG005.id.11363	0.0469151	0.0129238	0.00028328	2309	0.0349451	0.0168669	0.0384679	1394	0.0639349	0.0201125	0.00152865	915
S-HDL-FC	family.unknownfamily.id.1000005471	-0.00478159	0.00131722	0.000283362	2309	-0.0253923	0.0154314	0.100095	1394	-0.00463032	0.00132205	0.000483634	915
S-HDL-FC	genus.unknowngenus.id.1000005472	-0.00478159	0.00131722	0.000283362	2309	-0.0253923	0.0154314	0.100095	1394	-0.00463032	0.00132205	0.000483634	915
M-HDL-TG	genus.Blautia.id.1992	0.0528604	0.0145705	0.000285736	2309	0.037999	0.0315668	0.228885	1394	0.0568839	0.0164249	0.000558611	915
VLDL-TG	genus..Eubacteriumbrachygroup.id.11296	0.0435777	0.0120166	0.000287332	2309	0.0534932	0.0308677	0.0833213	1394	0.0418066	0.0130457	0.00139964	915
S-VLDL-TG	genus..Eubacteriumoxidoreducensgroup.id.11339	-0.063446	0.0174961	0.000287514	2309	-0.0842994	0.0257944	0.00110918	1394	-0.0456764	0.0238109	0.055387	915
S-HDL-L	genus.Oxalobacter.id.2978	-0.0148011	0.00408284	0.000288735	2309	-0.0459519	0.0403257	0.254683	1394	-0.0144785	0.00410393	0.000439793	915
XL-HDL-FC	genus..Ruminococcusgnavusgroup.id.14376	-0.0401472	0.0110784	0.000290174	2309	-0.0219204	0.0143354	0.126466	1394	-0.0671731	0.017456	0.000127353	915
S-HDL-PL	family.Clostridiaceae1.id.1869	-0.00620227	0.00171168	0.000290652	2309	-0.0431004	0.012902	0.000858296	1394	-0.0055412	0.00172695	0.00138032	915
HDL-D	genus..Eubacteriumeligensgroup.id.14372	0.00127828	0.000352808	0.000291043	2309	0.0418074	0.0121888	0.000621389	1394	0.00124429	0.000352956	0.000444103	915
S-HDL-P	genus.Actinomyces.id.423	0.00849811	0.00234581	0.000291575	2309	0.0243564	0.0359545	0.498251	1394	0.00843032	0.00235082	0.000353567	915
Serum-TG	family.Oxalobacteraceae.id.2966	-0.0607733	0.0167797	0.000292513	2309	-0.0495716	0.0386976	0.200408	1394	-0.0633671	0.0186213	0.000695835	915
VLDL-C	genus..Eubacteriumeligensgroup.id.14372	-0.021508	0.00594093	0.000294249	2309	-0.0294063	0.0144235	0.0416622	1394	-0.0198942	0.00651966	0.00234391	915
M-VLDL-P	genus.Oxalobacter.id.2978	-0.0877159	0.024229	0.000294281	2309	-0.0483994	0.0384059	0.207807	1394	-0.113709	0.0312274	0.000286612	915
M-HDL-L	genus.Blautia.id.1992	0.0200328	0.00553391	0.000294592	2309	0.0503523	0.0281099	0.073469	1394	0.0188103	0.00564437	0.000895232	915
S-VLDL-TG	genus.LachnospiraceaeUCG004.id.11324	-0.0400577	0.0110774	0.000299014	2309	-0.0267503	0.0188932	0.157039	1394	-0.0470287	0.0136745	0.000610091	915
IDL-FC	family.Peptococcaceae.id.2024	0.0202212	0.00559191	0.000299025	2309	0.0550611	0.0177393	0.00194853	1394	0.0163772	0.00589233	0.00555842	915
S-VLDL-P	genus..Eubacteriumxylanophilumgroup.id.14375	-0.0260576	0.00720793	0.000300199	2309	-0.0580196	0.0174165	0.000887236	1394	-0.0194518	0.00791783	0.0142078	915
S-HDL-PL	genus..Bacteroidespectinophilusgroup.id.14371	-0.0221982	0.00614498	0.00030336	2309	-0.0744449	0.0312102	0.0172006	1394	-0.0200912	0.00626767	0.0013953	915
Gp	genus..Eubacteriumxylanophilumgroup.id.14375	-0.00936391	0.00259401	0.000306405	2309	-0.0748239	0.0172645	1.57027e-05	1394	-0.00785199	0.00262379	0.00284097	915
XL-HDL-CE	genus..Eubacteriumeligensgroup.id.14372	0.0293356	0.00813198	0.000309237	2309	0.0371886	0.0130412	0.00441418	1394	0.0243394	0.0104019	0.0195053	915
S-HDL-PL	family.Leuconostocaceae.id.1839	0.0134822	0.00373759	0.000309535	2309	0.127503	0.0485799	0.00877047	1394	0.0128033	0.0037487	0.000665192	915
S-HDL-PL	family.Christensenellaceae.id.1866	-0.0084134	0.00233311	0.000310843	2309	-0.0684904	0.0156612	1.3158e-05	1394	-0.00704984	0.00235944	0.00288438	915
Ala	family.Rikenellaceae.id.967	-0.0155129	0.00430243	0.000311409	2309	-0.0543344	0.0166359	0.00111715	1394	-0.0127302	0.00445396	0.00435843	915
S-HDL-PL	genus.ChristensenellaceaeR7group.id.11283	-0.00808131	0.00224229	0.000313302	2309	-0.068173	0.0144728	2.72065e-06	1394	-0.00660341	0.00226969	0.00370992	915
XS-VLDL-C	genus.Methanobrevibacter.id.123	0.00729662	0.00202637	0.000317205	2309	0.050225	0.0385623	0.192984	1394	0.00717775	0.00202918	0.000424771	915
M-HDL-TG	family.BacteroidalesS247group.id.11173	-0.0187413	0.00520968	0.000321404	2309	-0.0266399	0.0128949	0.0390222	1394	-0.0172006	0.00569516	0.00259674	915
M-HDL-TG	genus.unknowngenus.id.1000005479	-0.0187413	0.00520968	0.000321404	2309	-0.0266399	0.0128949	0.0390222	1394	-0.0172006	0.00569516	0.00259674	915
XL-HDL-CE	genus.RuminococcaceaeUCG003.id.11361	0.0343155	0.00953971	0.00032176	2309	0.019168	0.0180622	0.288775	1394	0.0401756	0.0112345	0.000367193	915
M-VLDL-P	genus.LachnospiraceaeNK4A136group.id.11319	-0.0387066	0.0107608	0.000321912	2309	-0.0522856	0.0177584	0.00329124	1394	-0.0308276	0.0135271	0.0229016	915
ApoB	genus.ChristensenellaceaeR7group.id.11283	-0.0134961	0.00375373	0.000323933	2309	-0.0412629	0.0146633	0.00496186	1394	-0.0115488	0.00388313	0.00301637	915
XL-HDL-PL	genus.Eggerthella.id.819	-0.0577938	0.0160746	0.000323969	2309	-0.0411047	0.0237637	0.0839025	1394	-0.0718719	0.0218257	0.00102961	915
XL-HDL-CE	genus.Terrisporobacter.id.11348	0.0269962	0.00751716	0.000329064	2309	0.0302661	0.0142473	0.033819	1394	0.0257347	0.00884912	0.00372419	915
VLDL-D	genus.Ruminococcus1.id.11373	-0.00172363	0.000480192	0.000331365	2309	-0.0314247	0.0142872	0.0280078	1394	-0.00169004	0.000480464	0.000457211	915
XL-HDL-PL	genus..Eubacteriumxylanophilumgroup.id.14375	0.0487597	0.0135855	0.000331837	2309	0.0445359	0.0162882	0.00633235	1394	0.058415	0.0246267	0.017899	915
VLDL-D	genus.Butyricimonas.id.945	-0.00271867	0.000758305	0.000336827	2309	-0.0186486	0.0225173	0.407705	1394	-0.00270058	0.000758735	0.000391111	915
XL-HDL-C	genus.RuminococcaceaeUCG003.id.11361	0.0361196	0.010083	0.000340698	2309	0.0201244	0.0178987	0.26106	1394	0.0435555	0.0122037	0.0003771	915
S-HDL-PL	genus.Clostridiumsensustricto1.id.1873	-0.00604236	0.00168679	0.000340764	2309	-0.0425093	0.0128994	0.00100757	1394	-0.00540795	0.0017014	0.00153041	915
Lac	family.Lachnospiraceae.id.1987	0.0537049	0.014995	0.000341598	2309	0.0735738	0.0585384	0.209022	1394	0.0523096	0.0155125	0.00077757	915
M-VLDL-L	genus.LachnospiraceaeNK4A136group.id.11319	-0.0381859	0.0106721	0.000346089	2309	-0.0524335	0.0178012	0.00327827	1394	-0.0301918	0.013334	0.0237928	915
S-VLDL-P	genus.RuminococcaceaeUCG014.id.11371	-0.0149057	0.00416656	0.00034696	2309	-0.0402662	0.0107305	0.000182335	1394	-0.0104033	0.00452131	0.0216212	915
S-HDL-FC	genus.Olsenella.id.822	-0.00762702	0.00213318	0.000349657	2309	0.0145836	0.0224353	0.515782	1394	-0.00782965	0.00214289	0.000273227	915
M-HDL-PL	family.Micrococcaceae.id.636	0.0236077	0.00660451	0.000350915	2309	0.0655601	0.0568359	0.248905	1394	0.0230335	0.00664956	0.000557298	915
S-HDL-FC	genus..Eubacteriumrectalegroup.id.14374	0.00733811	0.00205343	0.000352137	2309	0.00857246	0.0140927	0.543093	1394	0.00731133	0.00207559	0.00044876	915
S-LDL-TG	genus.LachnospiraceaeNC2004group.id.11316	-0.0656126	0.0183635	0.000352938	2309	-0.0828566	0.0264026	0.00173579	1394	-0.0494542	0.0255579	0.0533024	915
Cit	genus.RuminococcaceaeUCG010.id.11367	0.0203476	0.00569528	0.00035331	2309	0.0267567	0.0141489	0.0588218	1394	0.0191083	0.00622157	0.00219483	915
S-VLDL-PL	genus.Butyricimonas.id.945	-0.027895	0.00780889	0.000353985	2309	0.0241844	0.0238538	0.310829	1394	-0.0341461	0.00826426	3.93271e-05	915
S-HDL-P	genus.unknowngenus.id.2071	-0.00798719	0.00223674	0.000355737	2309	-0.0615842	0.0206029	0.00284729	1394	-0.00734795	0.00225003	0.00113284	915
M-VLDL-TG	genus.Romboutsia.id.11347	-0.0291651	0.00816848	0.000356384	2309	-0.0440399	0.0136322	0.00126446	1394	-0.0208325	0.010203	0.0414599	915
S-HDL-PL	genus.RikenellaceaeRC9gutgroup.id.11191	-0.00951437	0.00266569	0.000358077	2309	-0.0125525	0.0228254	0.582454	1394	-0.00947236	0.00268406	0.00043789	915
VLDL-D	family.unknownfamily.id.987	-0.00272482	0.000763506	0.000358587	2309	-0.0234181	0.022136	0.290278	1394	-0.00270017	0.00076396	0.000429293	915
VLDL-D	genus.unknowngenus.id.1000013899	-0.00272482	0.000763506	0.000358587	2309	-0.0234181	0.022136	0.290278	1394	-0.00270017	0.00076396	0.000429293	915
S-HDL-L	genus..Ruminococcusgnavusgroup.id.14376	0.00541672	0.00151897	0.000362418	2309	0.0382625	0.0164578	0.0202223	1394	0.00513453	0.00152549	0.000795182	915
Serum-TG	family.unknownfamily.id.987	-0.0400972	0.0112475	0.000363883	2309	-0.0233986	0.0233918	0.317345	1394	-0.045119	0.0128277	0.000457596	915
Serum-TG	genus.unknowngenus.id.1000013899	-0.0400972	0.0112475	0.000363883	2309	-0.0233986	0.0233918	0.317345	1394	-0.045119	0.0128277	0.000457596	915
S-LDL-TG	genus..Ruminococcusgnavusgroup.id.14376	0.037124	0.010414	0.000364134	2309	0.0464667	0.016479	0.00487452	1394	0.0309117	0.0134375	0.0216509	915
Gp	genus.Romboutsia.id.11347	-0.00591693	0.00166031	0.000365592	2309	-0.0491494	0.0138195	0.000388492	1394	-0.00528377	0.00167242	0.0016336	915
S-VLDL-PL	genus.Oxalobacter.id.2978	-0.051144	0.0143601	0.000368707	2309	-0.036103	0.0389612	0.354275	1394	-0.0535085	0.0154477	0.000557424	915
XL-HDL-FC	genus.Terrisporobacter.id.11348	0.0370619	0.0104114	0.000371226	2309	0.030626	0.0140862	0.0298605	1394	0.0448115	0.015457	0.00383262	915
S-VLDL-PL	genus.Eggerthella.id.819	0.0217172	0.00610613	0.000375651	2309	0.0710034	0.025522	0.00547517	1394	0.0187248	0.00628877	0.00298345	915
S-HDL-P	genus.Methanobrevibacter.id.123	-0.00295304	0.000830303	0.000375718	2309	-0.0426409	0.0426067	0.317097	1394	-0.00293796	0.00083046	0.000424025	915
IDL-P	family.Lachnospiraceae.id.1987	-0.053004	0.0149189	0.000381126	2309	-0.0889631	0.0528281	0.092405	1394	-0.0498877	0.0155519	0.00138434	915
XL-HDL-C	genus.Blautia.id.1992	-0.0594463	0.0167381	0.00038295	2309	-0.0228877	0.0276455	0.40787	1394	-0.0806033	0.0210309	0.00013553	915
M-VLDL-L	genus.Oxalobacter.id.2978	-0.0853999	0.0240466	0.000383144	2309	-0.048188	0.0384988	0.2109	1394	-0.109205	0.0307919	0.000410322	915
S-HDL-P	genus.Butyricimonas.id.945	-0.00790632	0.00222677	0.000384394	2309	0.00392797	0.0246755	0.873546	1394	-0.00800348	0.00223589	0.000362451	915
Remnant-C	genus.Marvinbryantia.id.2005	-0.0252961	0.00712739	0.000386492	2309	-0.0653339	0.0216297	0.00256936	1394	-0.0204192	0.00754901	0.006961	915
Ala	genus.RuminococcaceaeUCG002.id.11360	-0.0147921	0.0041693	0.000388389	2309	-0.0483111	0.0153101	0.00163675	1394	-0.0121072	0.00433306	0.00531357	915
XL-HDL-L	genus.Coprococcus1.id.11301	0.0529611	0.014936	0.000391324	2309	0.0302097	0.0265969	0.256222	1394	0.0634408	0.0180511	0.000462343	915
S-HDL-TG	genus.Lachnoclostridium.id.11308	0.0297982	0.00840567	0.000392584	2309	0.0655194	0.0205285	0.00144653	1394	0.0226029	0.00921344	0.0143444	915
Gp	family.Peptostreptococcaceae.id.2042	-0.00628677	0.00177407	0.000394567	2309	-0.0492888	0.0135276	0.000278826	1394	-0.00553424	0.00178953	0.00204506	915
VLDL-D	genus.LachnospiraceaeFCS020group.id.11314	-0.00265181	0.000748329	0.000394635	2309	-0.0834755	0.0219343	0.000147578	1394	-0.00255763	0.000748765	0.00066419	915
S-VLDL-FC	genus.Coprococcus2.id.11302	-0.013027	0.00367642	0.000395003	2309	-0.0373751	0.0107624	0.000531032	1394	-0.00981051	0.00391173	0.0123162	915
XS-VLDL-FC	family.Lachnospiraceae.id.1987	-0.0515502	0.0145502	0.000395736	2309	-0.0920908	0.0543993	0.0907059	1394	-0.0484264	0.0151004	0.00138843	915
Ala	family.Lachnospiraceae.id.1987	0.0494071	0.0139472	0.000396429	2309	0.128209	0.0565976	0.0236499	1394	0.0443124	0.014391	0.00213819	915
M-VLDL-C	family.Ruminococcaceae.id.2050	-0.120512	0.0340221	0.000396858	2309	-0.172737	0.0466455	0.000221293	1394	-0.0611479	0.0497316	0.219182	915
S-HDL-FC	family.ClostridialesvadinBB60group.id.11286	-0.0126526	0.00357251	0.000397609	2309	-0.0610384	0.0194887	0.00177263	1394	-0.0109702	0.00363409	0.00260977	915
S-HDL-FC	genus.unknowngenus.id.1000000073	-0.0126526	0.00357251	0.000397609	2309	-0.0610384	0.0194887	0.00177263	1394	-0.0109702	0.00363409	0.00260977	915
S-HDL-TG	family.Ruminococcaceae.id.2050	-0.0843453	0.0238342	0.000401891	2309	-0.215867	0.0443017	1.22799e-06	1394	-0.0307709	0.0282748	0.276761	915
L-LDL-TG	genus.RuminococcaceaeUCG002.id.11360	-0.0216853	0.00612798	0.000402036	2309	-0.0186066	0.0155836	0.232688	1394	-0.0222485	0.0066649	0.000877698	915
Lac	genus.ChristensenellaceaeR7group.id.11283	-0.0149979	0.00423891	0.000402957	2309	-0.0126943	0.0149273	0.395244	1394	-0.0151999	0.0044209	0.00061227	915
Gp	genus.Turicibacter.id.2162	-0.00527448	0.00149112	0.000404295	2309	-0.0530653	0.0159679	0.000913048	1394	-0.00485407	0.00149766	0.0012341	915
S-HDL-FC	family.Peptostreptococcaceae.id.2042	-0.00593972	0.00167924	0.000404479	2309	-0.0300541	0.0132639	0.0236139	1394	-0.00554691	0.00169286	0.00109036	915
M-VLDL-TG	genus..Eubacteriumbrachygroup.id.11296	0.0458791	0.0129726	0.000405277	2309	0.0483312	0.030748	0.116215	1394	0.0453481	0.0143084	0.00157904	915
M-VLDL-PL	genus.Oxalobacter.id.2978	-0.0857548	0.0242523	0.000406324	2309	-0.0462543	0.0386582	0.231709	1394	-0.111391	0.0311432	0.00036633	915
HDL-D	genus.RuminococcaceaeUCG002.id.11360	0.00116484	0.000329482	0.000407196	2309	0.0251285	0.0131515	0.05625	1394	0.00114979	0.000329585	0.000508901	915
S-HDL-L	family.Methanobacteriaceae.id.121	-0.00286134	0.000809354	0.000407256	2309	-0.0510241	0.0417427	0.221785	1394	-0.00284323	0.000809506	0.000466171	915
S-VLDL-P	genus.LachnospiraceaeNC2004group.id.11316	-0.0389084	0.0110072	0.000408049	2309	-0.069161	0.0253487	0.00644521	1394	-0.0318786	0.0122193	0.00923358	915
S-HDL-TG	genus.Ruminiclostridium6.id.11356	-0.0200703	0.00567949	0.000409604	2309	-0.0625915	0.0133474	3.01069e-06	1394	-0.0106692	0.00627601	0.0894756	915
XL-HDL-P	genus.Coprococcus1.id.11301	0.0521454	0.014757	0.00040995	2309	0.0299137	0.0265517	0.260099	1394	0.0620821	0.0177512	0.000492722	915
M-LDL-TG	genus.Flavonifractor.id.2059	0.0580322	0.016434	0.000413645	2309	0.0513891	0.0266363	0.0538996	1394	0.0621153	0.0208824	0.00301217	915
M-VLDL-TG	genus.Turicibacter.id.2162	-0.0278959	0.00790058	0.000414191	2309	-0.046676	0.0157518	0.00309643	1394	-0.0215834	0.00913236	0.0183183	915
Gp	genus.Olsenella.id.822	-0.00796147	0.00225523	0.000415205	2309	-0.0401765	0.0229265	0.0799251	1394	-0.0076467	0.00226622	0.000771657	915
M-VLDL-TG	genus..Eubacteriumoxidoreducensgroup.id.11339	-0.0725177	0.0205534	0.00041831	2309	-0.0845236	0.0256991	0.00103084	1394	-0.0512078	0.0342383	0.135098	915
S-LDL-CE	family.Methanobacteriaceae.id.121	0.0215176	0.00609882	0.000418454	2309	0.0489421	0.0385932	0.204956	1394	0.0208152	0.00617643	0.000783097	915
M-VLDL-P	family.Oxalobacteraceae.id.2966	-0.0727598	0.0206307	0.000420665	2309	-0.0487632	0.0382576	0.202664	1394	-0.0825994	0.024498	0.000778689	915
XL-HDL-C	genus..Eubacteriumxylanophilumgroup.id.14375	0.0360999	0.0102395	0.000422584	2309	0.0473272	0.0158103	0.00280743	1394	0.0279882	0.0134386	0.0375611	915
S-HDL-PL	genus..Ruminococcusgauvreauiigroup.id.11342	0.0077473	0.00219752	0.000422727	2309	0.0142478	0.0145585	0.327919	1394	0.00759573	0.00222299	0.000661538	915
M-VLDL-P	genus..Eubacteriumbrachygroup.id.11296	0.0418146	0.011863	0.000423812	2309	0.0473359	0.0310956	0.12817	1394	0.0408742	0.0128336	0.00149732	915
XL-HDL-FC	genus..Eubacteriumxylanophilumgroup.id.14375	0.0449144	0.0127436	0.000424322	2309	0.0453781	0.0157786	0.00409026	1394	0.0440445	0.0216115	0.0418383	915
XS-VLDL-CE	genus.Epulopiscium.id.1998	0.0310467	0.00880896	0.000424378	2309	0.0642669	0.046277	0.165134	1394	0.0297977	0.00897302	0.0009334	915
HDL-C	genus.Coprococcus1.id.11301	0.018512	0.00525307	0.00042503	2309	0.054255	0.0258259	0.0358393	1394	0.0169694	0.00536523	0.00161432	915
XS-VLDL-TG	genus.Eggerthella.id.819	0.0251106	0.00712576	0.000425203	2309	0.0712968	0.0257306	0.00566514	1394	0.0212742	0.0074158	0.00421638	915
LDL-TG	genus.LachnospiraceaeFCS020group.id.11314	-0.0369248	0.0104828	0.000427617	2309	-0.0812231	0.0235907	0.000592433	1394	-0.0260257	0.0117015	0.0263853	915
XL-HDL-PL	family.Peptostreptococcaceae.id.2042	0.0357547	0.0101506	0.000427621	2309	0.0280818	0.0127496	0.02779	1394	0.0490378	0.0167751	0.00355015	915
Gp	genus..Eubacteriumoxidoreducensgroup.id.11339	-0.0193018	0.00548554	0.000433724	2309	-0.0855659	0.0260734	0.00105745	1394	-0.0162329	0.00561113	0.0039074	915
XL-HDL-P	genus.Haemophilus.id.3698	0.0427665	0.0121561	0.00043465	2309	0.0300062	0.021458	0.162227	1394	0.0487971	0.0147516	0.000976888	915
S-HDL-P	genus..Bacteroidespectinophilusgroup.id.14371	-0.0136988	0.00389688	0.000439222	2309	-0.0740607	0.0321534	0.0214065	1394	-0.0127989	0.00392582	0.00115483	915
M-VLDL-C	family.Clostridiaceae1.id.1869	-0.024819	0.00706071	0.00043961	2309	-0.0371179	0.0129922	0.00434137	1394	-0.019664	0.00841125	0.0196129	915
S-LDL-C	family.Methanobacteriaceae.id.121	0.0138499	0.00394026	0.000439806	2309	0.0460902	0.0386255	0.232972	1394	0.0135109	0.00396092	0.000675742	915
M-VLDL-C	genus.RuminococcaceaeNK4A214group.id.11358	-0.0326353	0.00928566	0.000440435	2309	-0.050345	0.0163007	0.00205162	1394	-0.0241279	0.011298	0.0329799	915
S-VLDL-TG	family.unknownfamily.id.987	-0.0399714	0.0113737	0.000440808	2309	-0.0222988	0.0229525	0.33146	1394	-0.0457234	0.0130945	0.000502917	915
S-VLDL-TG	genus.unknowngenus.id.1000013899	-0.0399714	0.0113737	0.000440808	2309	-0.0222988	0.0229525	0.33146	1394	-0.0457234	0.0130945	0.000502917	915
HDL-TG	genus.RuminococcaceaeNK4A214group.id.11358	-0.0191356	0.00544497	0.000440825	2309	-0.0453636	0.0167034	0.00669339	1394	-0.0160171	0.00575958	0.00553224	915
M-VLDL-C	genus.Clostridiumsensustricto1.id.1873	-0.0245312	0.00698543	0.000445135	2309	-0.0371524	0.0129881	0.00429326	1394	-0.0193944	0.0082859	0.0194657	915
IDL-FC	genus.Dorea.id.1997	-0.032471	0.00924654	0.000445257	2309	-0.0269856	0.0203829	0.185744	1394	-0.0338924	0.0103756	0.00112948	915
M-HDL-TG	genus..Ruminococcustorquesgroup.id.14377	0.0369347	0.0105195	0.000446287	2309	0.0122563	0.0240655	0.61063	1394	0.0427639	0.011696	0.000270634	915
IDL-CE	family.Methanobacteriaceae.id.121	0.00962462	0.00274131	0.000446509	2309	0.0307021	0.0374478	0.412436	1394	0.00951106	0.00274869	0.000564904	915
IDL-C	genus.Romboutsia.id.11347	0.0139901	0.00398601	0.000448434	2309	0.0223307	0.0128699	0.0829444	1394	0.0131052	0.00419214	0.00182763	915
M-VLDL-L	genus..Eubacteriumbrachygroup.id.11296	0.0411331	0.0117218	0.000449599	2309	0.0468087	0.0311713	0.133413	1394	0.0401984	0.0126503	0.00153493	915
S-LDL-C	family.Peptococcaceae.id.2024	0.0220421	0.00628256	0.000450712	2309	0.0593444	0.0186255	0.00147385	1394	0.0172531	0.00667367	0.00988611	915
M-VLDL-TG	family.Peptostreptococcaceae.id.2042	-0.0296463	0.00845029	0.000450946	2309	-0.0378573	0.0133587	0.00466525	1394	-0.0241691	0.0109105	0.0269934	915
VLDL-D	genus..Eubacteriumhalliigroup.id.11338	0.0030627	0.000873715	0.000455965	2309	0.0287274	0.0210878	0.173333	1394	0.00301857	0.000874466	0.000582376	915
VLDL-TG	family.Peptostreptococcaceae.id.2042	-0.0279944	0.00799066	0.000459383	2309	-0.0397303	0.0134097	0.00310056	1394	-0.0215327	0.00995017	0.0307202	915
S-VLDL-FC	genus..Ruminococcusgnavusgroup.id.14376	0.0200084	0.00571158	0.000459814	2309	0.0451059	0.0157598	0.00427197	1394	0.0162136	0.00612819	0.00829237	915
S-VLDL-CE	genus.Marvinbryantia.id.2005	-0.028479	0.00813722	0.000465535	2309	-0.0691557	0.0215719	0.00137755	1394	-0.0217309	0.0087863	0.0135706	915
S-HDL-FC	genus.Lachnoclostridium.id.11308	0.00941266	0.00268952	0.000465689	2309	0.061009	0.0206374	0.00316704	1394	0.00852121	0.00271266	0.00173665	915
XL-HDL-FC	genus.RuminococcaceaeUCG014.id.11371	0.0267401	0.00764079	0.000465857	2309	0.0261957	0.00973542	0.00721481	1394	0.0276135	0.01233	0.0253623	915
S-HDL-TG	family.Oxalobacteraceae.id.2966	-0.0470397	0.0134437	0.00046697	2309	-0.0379276	0.0373536	0.310109	1394	-0.0483956	0.0144092	0.000815863	915
XS-VLDL-CE	genus.Dorea.id.1997	-0.0191128	0.00546529	0.000470306	2309	-0.0410319	0.02078	0.0485138	1394	-0.0174839	0.00566472	0.00208711	915
S-VLDL-PL	family.unknownfamily.id.987	-0.0274918	0.00786309	0.000471731	2309	-0.0221377	0.0234548	0.345414	1394	-0.0281698	0.00834607	0.000768873	915
S-VLDL-PL	genus.unknowngenus.id.1000013899	-0.0274918	0.00786309	0.000471731	2309	-0.0221377	0.0234548	0.345414	1394	-0.0281698	0.00834607	0.000768873	915
XL-HDL-C	genus.LachnospiraceaeFCS020group.id.11314	0.043666	0.0124954	0.000474844	2309	0.0482015	0.0210482	0.0221679	1394	0.0411976	0.0155277	0.00811352	915
M-VLDL-TG	family.unknownfamily.id.987	-0.0507308	0.0145198	0.000476017	2309	-0.0209738	0.0228698	0.359252	1394	-0.0708253	0.0187934	0.000174757	915
M-VLDL-TG	genus.unknowngenus.id.1000013899	-0.0507308	0.0145198	0.000476017	2309	-0.0209738	0.0228698	0.359252	1394	-0.0708253	0.0187934	0.000174757	915
VLDL-C	genus.LachnospiraceaeUCG004.id.11324	-0.0299392	0.00856936	0.000476281	2309	-0.0232459	0.019427	0.231675	1394	-0.0315562	0.00954852	0.000987596	915
M-VLDL-FC	genus.LachnospiraceaeNK4A136group.id.11319	-0.040728	0.0116649	0.000480284	2309	-0.0523093	0.0178457	0.00343211	1394	-0.0320886	0.0154134	0.0376353	915
IDL-FC	genus.Turicibacter.id.2162	0.0154387	0.0044248	0.000484603	2309	0.0214076	0.0147706	0.147469	1394	0.0148502	0.00463779	0.00141228	915
S-HDL-P	genus.Butyrivibrio.id.1993	-0.00619105	0.0017746	0.000485385	2309	-0.0372735	0.0141149	0.00836601	1394	-0.00569184	0.0017888	0.0015127	915
Gp	genus.Alloscardovia.id.435	0.0320135	0.00917688	0.000485753	2309	-0.0518588	0.0856951	0.545176	1394	0.0329864	0.00922995	0.000370317	915
S-VLDL-P	genus.Eggerthella.id.819	0.0236309	0.00677471	0.000486471	2309	0.0710465	0.0253986	0.00522523	1394	0.0199989	0.00702939	0.00454047	915
VLDL-D	family.Lachnospiraceae.id.1987	0.00589056	0.00168894	0.000487135	2309	0.169265	0.0536124	0.00162732	1394	0.00572826	0.00168977	0.000729197	915
HDL-D	genus..Eubacteriumhalliigroup.id.11338	-0.00197409	0.000566856	0.000496713	2309	0.00627074	0.0190588	0.742189	1394	-0.00198139	0.000567107	0.000499126	915
HDL-D	genus..Ruminococcusgnavusgroup.id.14376	-0.00118685	0.00034085	0.000497607	2309	-0.0280652	0.0135588	0.0386482	1394	-0.00116986	0.000340958	0.000628301	915
S-HDL-L	genus.unknowngenus.id.2071	-0.00767039	0.00220298	0.000498022	2309	-0.0596699	0.0206293	0.00388187	1394	-0.00707055	0.00221565	0.00146565	915
S-HDL-L	genus.Butyrivibrio.id.1993	-0.00608053	0.00174748	0.000502178	2309	-0.0367891	0.0141311	0.00932857	1394	-0.00560363	0.001761	0.00151201	915
HDL2-C	genus.Coprococcus1.id.11301	0.0278059	0.00799216	0.000503021	2309	0.048926	0.0272442	0.0727394	1394	0.0258172	0.00835997	0.00207503	915
M-VLDL-P	family.unknownfamily.id.987	-0.0474133	0.0136291	0.000503618	2309	-0.0231517	0.0231256	0.316941	1394	-0.0603249	0.0168703	0.000367597	915
M-VLDL-P	genus.unknowngenus.id.1000013899	-0.0474133	0.0136291	0.000503618	2309	-0.0231517	0.0231256	0.316941	1394	-0.0603249	0.0168703	0.000367597	915
L-LDL-TG	genus.Flavonifractor.id.2059	0.0365975	0.0105256	0.000507067	2309	0.0493869	0.0269807	0.0673979	1394	0.0343016	0.0114314	0.00276765	915
HDL-D	genus.Pseudobutyrivibrio.id.2010	0.00472233	0.00135869	0.000509618	2309	0.0118985	0.0269154	0.658508	1394	0.004704	0.00136042	0.000570048	915
M-LDL-C	family.Methanobacteriaceae.id.121	0.0157092	0.00452134	0.000511896	2309	0.0422102	0.0386635	0.275141	1394	0.0153417	0.00455257	0.000783656	915
S-LDL-CE	genus.Methanobrevibacter.id.123	0.0214107	0.00616322	0.000512867	2309	0.0529507	0.0394246	0.179464	1394	0.0206206	0.00623994	0.000988353	915
IDL-TG	genus.RuminococcaceaeUCG007.id.11364	-0.0574993	0.016554	0.00051383	2309	-0.0437392	0.0423032	0.301342	1394	-0.0599873	0.0179885	0.000888322	915
M-VLDL-PL	genus.LachnospiraceaeNK4A136group.id.11319	-0.0373915	0.0107685	0.000516046	2309	-0.0522181	0.017875	0.00354234	1394	-0.0289449	0.0134916	0.0321856	915
XL-HDL-FC	genus.RuminococcaceaeUCG005.id.11363	0.0416421	0.0119927	0.000516062	2309	0.0330426	0.0163451	0.0434142	1394	0.05167	0.0176506	0.00350366	915
ApoB	genus.Marvinbryantia.id.2005	-0.0198437	0.00571611	0.000517487	2309	-0.0624011	0.0220967	0.0048108	1394	-0.0167916	0.00591754	0.00464686	915
M-VLDL-CE	genus..Eubacteriumeligensgroup.id.14372	-0.0325495	0.00937626	0.000517604	2309	-0.0253185	0.0145836	0.0827693	1394	-0.0376446	0.0122418	0.00216742	915
S-VLDL-C	genus.LachnospiraceaeUCG004.id.11324	-0.0284908	0.00820781	0.000518166	2309	-0.0214489	0.0192171	0.264557	1394	-0.0300621	0.00907743	0.000963814	915
S-LDL-PL	genus.LachnospiraceaeUCG004.id.11324	-0.0181147	0.00521879	0.000518412	2309	-0.0233859	0.0189313	0.216927	1394	-0.0176812	0.00542916	0.00116893	915
VLDL-TG	family.BacteroidalesS247group.id.11173	-0.0231179	0.00666084	0.000519072	2309	-0.03319	0.0122306	0.00673644	1394	-0.0188709	0.00794194	0.017703	915
VLDL-TG	genus.unknowngenus.id.1000005479	-0.0231179	0.00666084	0.000519072	2309	-0.03319	0.0122306	0.00673644	1394	-0.0188709	0.00794194	0.017703	915
XL-HDL-FC	genus.LachnospiraceaeFCS020group.id.11314	0.0557422	0.0160712	0.000523476	2309	0.0472537	0.0210022	0.0246093	1394	0.0677353	0.0249641	0.00678778	915
L-LDL-FC	genus.Turicibacter.id.2162	0.0123818	0.00357327	0.000529999	2309	0.0266203	0.0147184	0.0707237	1394	0.01149	0.00368347	0.00186978	915
HDL-TG	genus.Ruminococcus1.id.11373	-0.0183253	0.00529167	0.000534105	2309	-0.0459331	0.0156297	0.00334911	1394	-0.014751	0.0056238	0.00886329	915
S-HDL-L	genus.Methanobrevibacter.id.123	-0.00283152	0.000817692	0.000534537	2309	-0.0399577	0.0426545	0.349037	1394	-0.00281788	0.000817843	0.000596152	915
M-VLDL-L	family.unknownfamily.id.987	-0.0467703	0.0135136	0.000538226	2309	-0.023734	0.0231811	0.306083	1394	-0.0586292	0.0166321	0.000444581	915
M-VLDL-L	genus.unknowngenus.id.1000013899	-0.0467703	0.0135136	0.000538226	2309	-0.023734	0.0231811	0.306083	1394	-0.0586292	0.0166321	0.000444581	915
S-VLDL-PL	family.Oxalobacteraceae.id.2966	-0.0400037	0.0115617	0.000540122	2309	-0.0344903	0.0388122	0.374348	1394	-0.0405406	0.0121115	0.00084967	915
XL-HDL-CE	genus..Eubacteriumxylanophilumgroup.id.14375	0.0338274	0.00977673	0.000540198	2309	0.0468163	0.015956	0.00340044	1394	0.0260194	0.012371	0.0357189	915
S-VLDL-C	family.Christensenellaceae.id.1866	-0.0185535	0.00536236	0.000540264	2309	-0.0508555	0.0155714	0.00111768	1394	-0.0142073	0.00571172	0.0130469	915
VLDL-D	genus.Pseudobutyrivibrio.id.2010	-0.00723896	0.00209249	0.000541169	2309	-0.0180614	0.0297978	0.544527	1394	-0.00718533	0.00209766	0.000641445	915
L-LDL-C	family.Lachnospiraceae.id.1987	-0.0690257	0.019955	0.000542066	2309	-0.0697217	0.0530564	0.189029	1394	-0.068911	0.0215363	0.00142322	915
S-HDL-L	genus.Actinomyces.id.423	0.00799193	0.00231096	0.000543654	2309	0.0243072	0.0359933	0.499581	1394	0.0079244	0.00231574	0.000649475	915
S-HDL-PL	genus.Turicibacter.id.2162	-0.0059818	0.00173052	0.000546947	2309	-0.0452248	0.0162236	0.0053826	1394	-0.00553015	0.00174045	0.00153616	915
S-VLDL-P	genus.Ruminococcus1.id.11373	-0.0189121	0.00547409	0.00055061	2309	-0.0359139	0.0150598	0.0172247	1394	-0.0163238	0.00587602	0.00558178	915
M-LDL-C	family.Peptococcaceae.id.2024	0.0245082	0.00709418	0.000550928	2309	0.0548519	0.0186524	0.0033287	1394	0.0193765	0.00767064	0.0117043	915
VLDL-TG	genus.Olsenella.id.822	-0.0380341	0.0110102	0.000551435	2309	-0.0505623	0.0226745	0.0259124	1394	-0.0341688	0.0125947	0.00679515	915
IDL-TG	family.unknownfamily.id.1000005471	-0.013201	0.00382332	0.000554897	2309	-0.00899035	0.0164961	0.585842	1394	-0.01344	0.00393034	0.000655207	915
IDL-TG	genus.unknowngenus.id.1000005472	-0.013201	0.00382332	0.000554897	2309	-0.00899035	0.0164961	0.585842	1394	-0.01344	0.00393034	0.000655207	915
HDL-D	family.Oxalobacteraceae.id.2966	0.00248269	0.000719112	0.000555558	2309	0.0286721	0.0330878	0.38634	1394	0.00247031	0.000719282	0.000620756	915
VLDL-D	genus.Turicibacter.id.2162	-0.00127552	0.000369627	0.000558843	2309	-0.0576006	0.0152177	0.00016021	1394	-0.00124227	0.000369736	0.000812247	915
S-HDL-FC	genus..Eubacteriumeligensgroup.id.14372	-0.00712524	0.00206499	0.000559553	2309	-0.0293872	0.0138636	0.0342066	1394	-0.00662013	0.00208829	0.00157483	915
HDL-D	genus.Eggerthella.id.819	-0.00128673	0.000372983	0.000560946	2309	-0.0527195	0.0217721	0.0155879	1394	-0.00127163	0.000373038	0.000681124	915
XL-HDL-C	genus.RuminococcaceaeUCG010.id.11367	0.030378	0.00880844	0.000563225	2309	0.0334983	0.0142203	0.0186282	1394	0.0284354	0.0112202	0.0114344	915
S-HDL-PL	family.Oxalobacteraceae.id.2966	-0.0178442	0.00517441	0.000563621	2309	-0.0752589	0.0389213	0.053364	1394	-0.0168111	0.00522075	0.00132721	915
IDL-PL	genus.Romboutsia.id.11347	0.0123944	0.00359515	0.000565743	2309	0.0225493	0.0128545	0.0796195	1394	0.0115326	0.00374458	0.00213366	915
XL-HDL-L	genus.Haemophilus.id.3698	0.0423785	0.0123037	0.000572405	2309	0.0292304	0.0214955	0.174103	1394	0.0487851	0.0150048	0.00119116	915
S-LDL-C	genus.Methanobrevibacter.id.123	0.0137104	0.00398144	0.000574081	2309	0.050423	0.0394574	0.201495	1394	0.0133327	0.00400187	0.000898275	915
LDL-TG	genus.FamilyXIIIUCG001.id.11294	-0.0353588	0.0102715	0.000576511	2309	-0.0607263	0.0242686	0.0124552	1394	-0.029823	0.0113369	0.00866776	915
S-HDL-FC	genus.Anaerotruncus.id.2054	-0.00834823	0.00242532	0.000577183	2309	-0.0280317	0.0208272	0.178551	1394	-0.00807764	0.00244193	0.000976991	915
HDL-D	family.Christensenellaceae.id.1866	0.00111773	0.000324821	0.000579419	2309	0.0518635	0.0133184	0.000103254	1394	0.00108753	0.000324917	0.000850219	915
M-HDL-TG	genus.Lachnoclostridium.id.11308	0.0349515	0.0101579	0.000579935	2309	0.0900199	0.0219382	4.31017e-05	1394	0.0199236	0.0114604	0.0824659	915
S-VLDL-CE	genus.Campylobacter.id.3275	-0.193204	0.0561557	0.000580637	2309	-0.067144	0.098358	0.494943	1394	-0.254166	0.0683994	0.000214864	915
M-VLDL-PL	genus..Eubacteriumbrachygroup.id.11296	0.0407574	0.0118472	0.000581195	2309	0.0474542	0.0312984	0.129701	1394	0.0396374	0.0127997	0.00201669	915
S-HDL-PL	genus.Olsenella.id.822	-0.00899724	0.00261553	0.000581851	2309	-0.000433187	0.0232919	0.985164	1394	-0.00910661	0.00263217	0.000565911	915
L-LDL-TG	genus.Coprococcus2.id.11302	-0.0140468	0.00408451	0.000583802	2309	-0.012099	0.0109903	0.271139	1394	-0.0143589	0.00439964	0.00114099	915
M-VLDL-P	family.BacteroidalesS247group.id.11173	-0.022688	0.00659737	0.000583977	2309	-0.0326875	0.0123193	0.0080609	1394	-0.0186671	0.00781202	0.0170734	915
M-VLDL-P	genus.unknowngenus.id.1000005479	-0.022688	0.00659737	0.000583977	2309	-0.0326875	0.0123193	0.0080609	1394	-0.0186671	0.00781202	0.0170734	915
LDL-C	family.Methanobacteriaceae.id.121	0.0138908	0.00403931	0.000584093	2309	0.0396282	0.0380304	0.297587	1394	0.0135971	0.00406229	0.000850031	915
IDL-PL	genus.Epulopiscium.id.1998	0.0395808	0.0115167	0.000588588	2309	0.101975	0.0455493	0.0253288	1394	0.0353196	0.0119035	0.00308442	915
IDL-FC	genus.Intestinibacter.id.11345	0.0153323	0.00446332	0.000592159	2309	0.0165983	0.0123228	0.178216	1394	0.0151411	0.00478845	0.00161888	915
S-VLDL-L	genus..Eubacteriumxylanophilumgroup.id.14375	-0.0241419	0.00703063	0.000595155	2309	-0.0556113	0.0174517	0.00147186	1394	-0.018045	0.00768155	0.0190312	915
S-VLDL-TG	genus.Romboutsia.id.11347	-0.0216363	0.00630145	0.000595753	2309	-0.0454826	0.013679	0.00090736	1394	-0.0152126	0.00709963	0.0324005	915
M-VLDL-PL	genus..Eubacteriumoxidoreducensgroup.id.11339	-0.0682952	0.0198918	0.000596216	2309	-0.0790452	0.0261734	0.00257358	1394	-0.0535953	0.0306066	0.0802661	915
L-LDL-FC	genus.Epulopiscium.id.1998	0.0431265	0.0125623	0.000596936	2309	0.115092	0.0451418	0.0108932	1394	0.0370855	0.013079	0.00467708	915
LDL-D	genus.Intestinibacter.id.11345	0.00018722	5.45359e-05	0.000597033	2309	0.0340906	0.0130745	0.00922112	1394	0.00018663	5.45364e-05	0.000649144	915
M-VLDL-P	family.ClostridialesvadinBB60group.id.11286	-0.049563	0.0144377	0.000597201	2309	-0.0614247	0.0198714	0.00203389	1394	-0.0363	0.0210125	0.0844099	915
M-VLDL-P	genus.unknowngenus.id.1000000073	-0.049563	0.0144377	0.000597201	2309	-0.0614247	0.0198714	0.00203389	1394	-0.0363	0.0210125	0.0844099	915
S-VLDL-L	genus.RuminococcaceaeNK4A214group.id.11358	-0.0188406	0.00549068	0.000600514	2309	-0.0413133	0.016109	0.0104342	1394	-0.0158867	0.0058404	0.00665036	915
M-VLDL-FC	family.BacteroidalesS247group.id.11173	-0.0247913	0.00722506	0.000600697	2309	-0.0310331	0.0123829	0.0123202	1394	-0.0215696	0.00889638	0.0155226	915
M-VLDL-FC	genus.unknowngenus.id.1000005479	-0.0247913	0.00722506	0.000600697	2309	-0.0310331	0.0123829	0.0123202	1394	-0.0215696	0.00889638	0.0155226	915
XL-HDL-CE	genus.RuminococcaceaeUCG010.id.11367	0.0287544	0.00838304	0.000603419	2309	0.0332205	0.0143505	0.0207617	1394	0.0264409	0.0103286	0.0106291	915
M-VLDL-TG	family.BacteroidalesS247group.id.11173	-0.0243015	0.00708651	0.000605234	2309	-0.0348947	0.0121771	0.00422525	1394	-0.0188767	0.0087141	0.0305543	915
M-VLDL-TG	genus.unknowngenus.id.1000005479	-0.0243015	0.00708651	0.000605234	2309	-0.0348947	0.0121771	0.00422525	1394	-0.0188767	0.0087141	0.0305543	915
M-VLDL-L	family.BacteroidalesS247group.id.11173	-0.0223997	0.00653386	0.000607499	2309	-0.0321025	0.0123503	0.00943985	1394	-0.0186284	0.00769963	0.0157424	915
M-VLDL-L	genus.unknowngenus.id.1000005479	-0.0223997	0.00653386	0.000607499	2309	-0.0321025	0.0123503	0.00943985	1394	-0.0186284	0.00769963	0.0157424	915
S-HDL-P	genus.Lachnoclostridium.id.11308	0.00711764	0.00207623	0.000607685	2309	0.0567082	0.0220834	0.0103357	1394	0.00667538	0.00208546	0.00141758	915
S-HDL-L	genus.Butyricimonas.id.945	-0.00751247	0.00219348	0.000615014	2309	0.00515901	0.0247019	0.834596	1394	-0.00761318	0.00220218	0.000571374	915
HDL-D	genus.ChristensenellaceaeR7group.id.11283	0.00106942	0.000312398	0.000618718	2309	0.0452424	0.0123286	0.000252066	1394	0.00104104	0.000312498	0.000899149	915
L-LDL-C	family.Methanobacteriaceae.id.121	0.0121163	0.00354	0.000620048	2309	0.0360702	0.0375613	0.337071	1394	0.0119017	0.00355583	0.000850245	915
IDL-CE	genus.Methanobrevibacter.id.123	0.00947994	0.00277001	0.000620822	2309	0.036232	0.0382542	0.343734	1394	0.00933893	0.0027773	0.000804441	915
M-HDL-TG	genus.Parvibacter.id.824	-0.113202	0.0330815	0.00062184	2309	0.00832436	0.162223	0.959082	1394	-0.118475	0.0337916	0.000477108	915
S-HDL-P	genus.RikenellaceaeRC9gutgroup.id.11191	-0.00574154	0.00167802	0.000622505	2309	-0.00899123	0.0235133	0.702231	1394	-0.0057249	0.00168231	0.000695669	915
M-VLDL-P	genus.Blautia.id.1992	0.0617716	0.0180541	0.000622852	2309	0.0584394	0.0301626	0.0528903	1394	0.0636319	0.0225373	0.00485571	915
ApoB	family.Christensenellaceae.id.1866	-0.0133834	0.00391399	0.000627615	2309	-0.0406013	0.0158579	0.0105629	1394	-0.0116178	0.00403894	0.00411599	915
S-HDL-TG	family.ClostridialesvadinBB60group.id.11286	-0.0355869	0.0104137	0.000632407	2309	-0.047852	0.019422	0.0138681	1394	-0.0306381	0.012337	0.0131918	915
S-HDL-TG	genus.unknowngenus.id.1000000073	-0.0355869	0.0104137	0.000632407	2309	-0.047852	0.019422	0.0138681	1394	-0.0306381	0.012337	0.0131918	915
M-VLDL-PL	family.unknownfamily.id.987	-0.0466016	0.0136373	0.000632672	2309	-0.0245996	0.0232753	0.290743	1394	-0.0581033	0.0168285	0.000580716	915
M-VLDL-PL	genus.unknowngenus.id.1000013899	-0.0466016	0.0136373	0.000632672	2309	-0.0245996	0.0232753	0.290743	1394	-0.0581033	0.0168285	0.000580716	915
M-VLDL-L	family.Oxalobacteraceae.id.2966	-0.0698377	0.0204409	0.000634184	2309	-0.0484454	0.0383503	0.206718	1394	-0.0783269	0.0241587	0.00122946	915
VLDL-D	genus.Olsenella.id.822	-0.00191165	0.000559585	0.000635038	2309	-0.059932	0.0218398	0.00614502	1394	-0.00187353	0.000559769	0.000850564	915
M-VLDL-C	genus.Ruminiclostridium6.id.11356	-0.0296597	0.00868257	0.000635484	2309	-0.0447705	0.0140628	0.00148692	1394	-0.0203509	0.0110376	0.0655398	915
M-LDL-C	genus.Methanobrevibacter.id.123	0.015599	0.00456858	0.000639207	2309	0.0465408	0.0394965	0.238859	1394	0.0151794	0.00459946	0.00100362	915
Gp	genus.Terrisporobacter.id.11348	-0.00637535	0.00186761	0.000641029	2309	-0.0675934	0.0153902	1.20893e-05	1394	-0.00546038	0.00188152	0.00379626	915
S-HDL-CE	genus.CandidatusStoquefichus.id.11379	-0.110772	0.0324501	0.000641106	2309	-0.0974809	0.146296	0.505313	1394	-0.111459	0.0332791	0.00084376	915
S-VLDL-FC	genus.RuminococcaceaeUCG010.id.11367	-0.0199473	0.00584842	0.000647935	2309	-0.0453047	0.0156148	0.00377399	1394	-0.0158097	0.00630755	0.0123685	915
HDL-TG	genus.FamilyXIIIAD3011group.id.11293	-0.0293702	0.00861368	0.000650305	2309	-0.0800731	0.0278886	0.00415181	1394	-0.0240234	0.00905647	0.00812654	915
S-VLDL-PL	genus.Ruminococcus1.id.11373	-0.01692	0.00496791	0.000659586	2309	-0.0369806	0.015131	0.0146482	1394	-0.0144962	0.00525948	0.00596508	915
S-VLDL-P	family.unknownfamily.id.987	-0.0294888	0.00866271	0.000663818	2309	-0.0238681	0.0233408	0.30668	1394	-0.0303867	0.00932902	0.00116686	915
S-VLDL-P	genus.unknowngenus.id.1000013899	-0.0294888	0.00866271	0.000663818	2309	-0.0238681	0.0233408	0.30668	1394	-0.0303867	0.00932902	0.00116686	915
S-HDL-L	genus.RikenellaceaeRC9gutgroup.id.11191	-0.00562341	0.00165219	0.000665016	2309	-0.00879617	0.0235387	0.708692	1394	-0.0056077	0.00165627	0.000740368	915
VLDL-TG	genus.LachnospiraceaeUCG004.id.11324	-0.0442398	0.0130043	0.000669133	2309	-0.0259052	0.0189021	0.170756	1394	-0.0607167	0.017919	0.00073331	915
XL-HDL-TG	genus.Carnobacterium.id.1818	-0.442949	0.130206	0.00066917	2309	-0.413847	0.147429	0.00506915	1394	-0.546135	0.277605	0.0494519	915
S-LDL-TG	genus.RuminococcaceaeUCG003.id.11361	-0.0413391	0.012156	0.000672119	2309	-0.0478658	0.0205394	0.0199266	1394	-0.0378205	0.0150809	0.0123206	915
S-VLDL-L	genus.Eggerthella.id.819	0.022393	0.00658656	0.000674349	2309	0.0699909	0.0254437	0.00602235	1394	0.0189743	0.006819	0.00550527	915
XS-VLDL-CE	genus.Turicibacter.id.2162	0.00848459	0.00249591	0.000675331	2309	0.0258459	0.0150655	0.0864645	1394	0.00799463	0.00253088	0.00163645	915
Serum-TG	genus.Blautia.id.1992	0.0507613	0.0149362	0.000677469	2309	0.0532365	0.0305175	0.0813019	1394	0.0499816	0.0171278	0.00360814	915
M-VLDL-CE	genus.Flavonifractor.id.2059	0.054054	0.0159081	0.000679094	2309	0.0939589	0.0270951	0.000540945	1394	0.0330621	0.0196519	0.0928372	915
M-VLDL-FC	genus.Eggerthella.id.819	0.042752	0.0125873	0.000682717	2309	0.0639782	0.0253001	0.0115568	1394	0.0357696	0.0145107	0.0138837	915
S-VLDL-TG	genus.LachnospiraceaeNK4A136group.id.11319	-0.0306303	0.00901946	0.000683733	2309	-0.051926	0.017625	0.00327143	1394	-0.0230747	0.0104982	0.028204	915
M-VLDL-TG	genus.LachnospiraceaeUCG004.id.11324	-0.0461251	0.0135878	0.000687282	2309	-0.0218984	0.0188289	0.24502	1394	-0.072452	0.0196281	0.000236472	915
S-HDL-PL	genus.Tyzzerella3.id.11335	0.0101892	0.00300176	0.000687763	2309	0.0441606	0.0198964	0.0266124	1394	0.00939794	0.00303651	0.00202867	915
Serum-TG	genus.Romboutsia.id.11347	-0.0211246	0.00622437	0.000689172	2309	-0.047614	0.013938	0.000653594	1394	-0.0145258	0.00695657	0.03707	915
M-VLDL-PL	family.Oxalobacteraceae.id.2966	-0.0700188	0.0206326	0.000689813	2309	-0.046289	0.0385093	0.22956	1394	-0.0795735	0.0244359	0.00117013	915
M-VLDL-CE	genus.RuminococcaceaeUCG003.id.11361	-0.0375928	0.0110817	0.00069298	2309	-0.0244864	0.0201588	0.224697	1394	-0.0432686	0.0132659	0.00114902	915
S-HDL-L	genus.Corynebacterium.id.449	-0.0168095	0.00495738	0.000696893	2309	0.19579	0.173354	0.258914	1394	-0.0169835	0.00495941	0.000643546	915
Lac	genus.Anaerotruncus.id.2054	-0.019131	0.00565538	0.000717518	2309	-0.0191207	0.0221357	0.38785	1394	-0.0191317	0.00584951	0.00111344	915
VLDL-D	genus..Eubacteriumxylanophilumgroup.id.14375	-0.00218846	0.000647081	0.000719456	2309	-0.0789591	0.0164477	1.75344e-06	1394	-0.00206945	0.000647582	0.00144331	915
M-VLDL-P	genus..Eubacteriumoxidoreducensgroup.id.11339	-0.0671052	0.0198425	0.000719863	2309	-0.0803009	0.0260001	0.00205188	1394	-0.0487001	0.0307064	0.113089	915
HDL-C	family.unknownfamily.id.1000005471	0.00737924	0.00218327	0.000725113	2309	0.0364376	0.0135287	0.00715921	1394	0.00660222	0.00221227	0.00291788	915
HDL-C	genus.unknowngenus.id.1000005472	0.00737924	0.00218327	0.000725113	2309	0.0364376	0.0135287	0.00715921	1394	0.00660222	0.00221227	0.00291788	915
IDL-PL	family.Methanobacteriaceae.id.121	0.00853012	0.00252469	0.000728336	2309	0.0387435	0.0369817	0.294988	1394	0.00838865	0.00253059	0.000953116	915
S-HDL-P	genus.Anaerotruncus.id.2054	-0.00632341	0.00187157	0.000728396	2309	-0.0416938	0.0222557	0.0612243	1394	-0.00607149	0.00187822	0.00127108	915
XL-HDL-CE	genus.LachnospiraceaeFCS020group.id.11314	0.0400605	0.0118611	0.000731562	2309	0.0468172	0.0212424	0.027692	1394	0.0369996	0.0142975	0.00981252	915
Serum-TG	family.BacteroidalesS247group.id.11173	-0.0180969	0.0053589	0.000732872	2309	-0.0296182	0.0124673	0.0176528	1394	-0.0154858	0.00593516	0.00922589	915
Serum-TG	genus.unknowngenus.id.1000005479	-0.0180969	0.0053589	0.000732872	2309	-0.0296182	0.0124673	0.0176528	1394	-0.0154858	0.00593516	0.00922589	915
S-HDL-TG	genus.Butyricimonas.id.945	-0.0305435	0.00904737	0.000735606	2309	0.0109434	0.022966	0.633791	1394	-0.0381648	0.00984337	0.000113285	915
VLDL-C	genus.RuminococcaceaeUCG005.id.11363	-0.0202548	0.0060015	0.000738278	2309	-0.0610375	0.0182101	0.000824389	1394	-0.0152854	0.00635664	0.0163886	915
Lac	genus.RuminococcaceaeUCG007.id.11364	-0.046305	0.0137241	0.00074089	2309	-0.0857035	0.0420326	0.0416423	1394	-0.0416035	0.0145199	0.00426279	915
HDL2-C	genus.Anaerofustis.id.1931	-0.0462172	0.0137048	0.000745351	2309	-0.0248612	0.0472181	0.598612	1394	-0.0481817	0.0143213	0.000799442	915
Ala	family.Clostridiaceae1.id.1869	-0.010245	0.00303843	0.000746774	2309	-0.0391111	0.0127921	0.00227509	1394	-0.00851905	0.00312795	0.00658298	915
HDL-TG	family.unknownfamily.id.1000005471	-0.0132156	0.00391964	0.000747241	2309	-0.0476538	0.0164644	0.0038589	1394	-0.0111465	0.00403567	0.00586118	915
HDL-TG	genus.unknowngenus.id.1000005472	-0.0132156	0.00391964	0.000747241	2309	-0.0476538	0.0164644	0.0038589	1394	-0.0111465	0.00403567	0.00586118	915
Ala	genus..Eubacteriumxylanophilumgroup.id.14375	-0.017751	0.0052654	0.000748288	2309	-0.0742824	0.0173626	2.01273e-05	1394	-0.0120254	0.00552561	0.0297907	915
VLDL-D	genus.Ruminiclostridium6.id.11356	-0.00162066	0.00048087	0.000750949	2309	-0.0604775	0.0130918	4.20488e-06	1394	-0.00154115	0.000481195	0.00140865	915
Lac	genus.Blautia.id.1992	0.0302224	0.00896816	0.000751771	2309	0.0362396	0.0314585	0.249528	1394	0.0296901	0.00935641	0.00155824	915
S-VLDL-TG	genus.Blautia.id.1992	0.050876	0.0150977	0.000752284	2309	0.0503088	0.0299462	0.0931887	1394	0.0510693	0.0174821	0.00357296	915
XS-VLDL-TG	genus..Eubacteriumoxidoreducensgroup.id.11339	-0.0499749	0.0148335	0.000754256	2309	-0.0707836	0.0266076	0.00789783	1394	-0.0405912	0.0178677	0.0233346	915
LDL-C	genus.Methanobrevibacter.id.123	0.0137494	0.00408155	0.000755334	2309	0.0440326	0.0388496	0.257238	1394	0.0134114	0.00410426	0.0011251	915
Lac	genus.Dorea.id.1997	0.0242923	0.00721478	0.000759868	2309	0.0250373	0.0229655	0.27581	1394	0.0242107	0.00759954	0.00149281	915
M-VLDL-PL	family.BacteroidalesS247group.id.11173	-0.0222054	0.00659614	0.000761513	2309	-0.0314514	0.0124023	0.0113238	1394	-0.0185584	0.00778913	0.017396	915
M-VLDL-PL	genus.unknowngenus.id.1000005479	-0.0222054	0.00659614	0.000761513	2309	-0.0314514	0.0124023	0.0113238	1394	-0.0185584	0.00778913	0.017396	915
M-LDL-TG	genus.RuminococcaceaeUCG005.id.11363	-0.0349878	0.0103964	0.000764399	2309	-0.0273485	0.0180972	0.130965	1394	-0.0387508	0.0127015	0.00234797	915
HDL2-C	genus.LachnospiraceaeFCS020group.id.11314	0.0236884	0.0070413	0.000767628	2309	0.0352977	0.0208979	0.0914341	1394	0.0222017	0.0074786	0.00306937	915
S-VLDL-PL	genus.Sellimonas.id.14369	0.0288591	0.00858034	0.000769902	2309	0.037536	0.0248822	0.131642	1394	0.027688	0.00914103	0.00252333	915
L-LDL-FC	genus.Klebsiella.id.3507	-0.0750651	0.0223267	0.000773465	2309	-0.0799186	0.0225141	0.000398578	1394	0.212851	0.173406	0.219962	915
M-VLDL-FC	genus.Scardovia.id.440	0.167979	0.0499697	0.000774876	2309	0.280525	0.135556	0.0386903	1394	0.150281	0.0537553	0.00528909	915
S-HDL-L	genus.Lachnoclostridium.id.11308	0.00687204	0.00204461	0.000776449	2309	0.0530936	0.0221139	0.0164853	1394	0.0064735	0.0020534	0.00167155	915
XS-VLDL-CE	genus.Methanosphaera.id.124	0.0140916	0.00419411	0.000779852	2309	0.0604503	0.146736	0.680429	1394	0.0140537	0.00419582	0.000843126	915
S-VLDL-P	genus.Oxalobacter.id.2978	-0.0530004	0.0157765	0.000780959	2309	-0.0336339	0.0387755	0.385873	1394	-0.0568424	0.0172706	0.00103583	915
XL-HDL-PL	genus.LachnospiraceaeFCS020group.id.11314	0.0578994	0.0172404	0.000784087	2309	0.0353976	0.0216931	0.10296	1394	0.0964806	0.0284053	0.000712011	915
M-VLDL-PL	family.ClostridialesvadinBB60group.id.11286	-0.0485801	0.0144686	0.000786127	2309	-0.058574	0.0200079	0.00347238	1394	-0.0376253	0.0209477	0.0728028	915
M-VLDL-PL	genus.unknowngenus.id.1000000073	-0.0485801	0.0144686	0.000786127	2309	-0.058574	0.0200079	0.00347238	1394	-0.0376253	0.0209477	0.0728028	915
Serum-TG	genus.Tyzzerella.id.11334	0.0577376	0.0172054	0.000791435	2309	0.0548877	0.0290582	0.0591155	1394	0.0592761	0.0213504	0.00561054	915
XL-HDL-PL	family.Pasteurellaceae.id.3689	0.0555482	0.0165629	0.000797193	2309	0.0262264	0.0228162	0.250564	1394	0.0882134	0.024082	0.000263672	915
XS-VLDL-CE	genus.Romboutsia.id.11347	0.00926109	0.0027618	0.000798595	2309	0.0189571	0.0130499	0.146545	1394	0.00880645	0.00282581	0.00188812	915
M-VLDL-FC	genus..Eubacteriumbrachygroup.id.11296	0.0443921	0.0132435	0.000802345	2309	0.0406171	0.0312547	0.193971	1394	0.0452182	0.014621	0.00204419	915
Serum-TG	genus..Ruminococcustorquesgroup.id.14377	0.0362112	0.0108034	0.000802766	2309	0.029874	0.0232673	0.199375	1394	0.0379529	0.012198	0.00192023	915
S-VLDL-L	family.unknownfamily.id.987	-0.0282715	0.00843983	0.000808787	2309	-0.0239951	0.02338	0.304927	1394	-0.0289123	0.00905006	0.00144808	915
S-VLDL-L	genus.unknowngenus.id.1000013899	-0.0282715	0.00843983	0.000808787	2309	-0.0239951	0.02338	0.304927	1394	-0.0289123	0.00905006	0.00144808	915
M-VLDL-PL	genus.Blautia.id.1992	0.0605012	0.0180621	0.00080921	2309	0.0542722	0.0303652	0.0741053	1394	0.063912	0.0224694	0.00454961	915
XS-VLDL-TG	genus.Oxalobacter.id.2978	-0.0553626	0.0165295	0.000810115	2309	-0.03402	0.0392803	0.386595	1394	-0.0599553	0.0182214	0.00103912	915
L-LDL-C	genus.Methanobrevibacter.id.123	0.0119782	0.00357696	0.000811916	2309	0.0405729	0.0383705	0.290514	1394	0.0117275	0.00359261	0.00113825	915
M-LDL-CE	family.Methanobacteriaceae.id.121	0.0271829	0.00811929	0.000814138	2309	0.0448393	0.038794	0.24795	1394	0.0263741	0.00830318	0.00154163	915
S-HDL-P	genus.Corynebacterium.id.449	-0.0168609	0.00503627	0.000814272	2309	0.217657	0.173148	0.208945	1394	-0.0170595	0.00503841	0.000739936	915
S-HDL-CE	genus.ErysipelotrichaceaeUCG003.id.11384	-0.00902401	0.00269651	0.000818256	2309	0.0195269	0.0150284	0.194046	1394	-0.00997376	0.002741	0.000289454	915
HDL-D	genus.Oxalobacter.id.2978	0.00307108	0.000917834	0.000819849	2309	0.0297313	0.033215	0.37088	1394	0.0030507	0.000918184	0.000927696	915
M-VLDL-TG	genus.Butyrivibrio.id.1993	-0.0332936	0.00995338	0.00082296	2309	-0.0362679	0.0133069	0.00650151	1394	-0.029516	0.0149965	0.0493493	915
S-VLDL-L	genus.Ruminococcus1.id.11373	-0.0178299	0.00533254	0.000827008	2309	-0.0352425	0.0150864	0.0196311	1394	-0.0153437	0.00570053	0.00724128	915
IDL-L	family.Methanobacteriaceae.id.121	0.00876359	0.00262201	0.000830805	2309	0.0329092	0.0371272	0.375562	1394	0.00864256	0.00262857	0.00104806	915
S-HDL-TG	genus..Eubacteriumoxidoreducensgroup.id.11339	-0.0491531	0.0147096	0.000833057	2309	-0.0849499	0.0253651	0.000832588	1394	-0.0310145	0.0180557	0.0861899	915
XL-HDL-PL	genus.LachnospiraceaeUCG004.id.11324	0.0515364	0.0154329	0.000839643	2309	0.0393116	0.0179274	0.0284859	1394	0.0865249	0.0303291	0.0044312	915
LDL-C	family.Peptococcaceae.id.2024	0.0214146	0.00641378	0.000841307	2309	0.0563984	0.0183409	0.00214627	1394	0.0165404	0.00684603	0.0158862	915
S-VLDL-L	genus.RuminococcaceaeUCG014.id.11371	-0.0135606	0.00406188	0.000842331	2309	-0.0387709	0.0107528	0.00032241	1394	-0.00936434	0.00438693	0.0330611	915
IDL-FC	genus.Clostridiumsensustricto1.id.1873	0.0141293	0.00423259	0.000843205	2309	0.0175009	0.0117567	0.136825	1394	0.0136272	0.0045368	0.0027404	915
XL-HDL-C	genus.Intestinibacter.id.11345	0.0221516	0.0066367	0.000844611	2309	0.024249	0.0121866	0.0468086	1394	0.0212673	0.00791305	0.00732807	915
VLDL-TG	genus.Sellimonas.id.14369	0.0496981	0.0148907	0.000845293	2309	0.0518385	0.0243403	0.0333698	1394	0.048418	0.0188244	0.0102668	915
S-HDL-L	genus.Anaerotruncus.id.2054	-0.0061502	0.00184289	0.000846073	2309	-0.0387038	0.0222837	0.0826334	1394	-0.00592601	0.00184922	0.00139973	915
M-VLDL-L	genus..Eubacteriumoxidoreducensgroup.id.11339	-0.0659127	0.019751	0.000846302	2309	-0.0792492	0.0260656	0.00240725	1394	-0.0479304	0.0302671	0.113638	915
Ala	genus.Clostridiumsensustricto1.id.1873	-0.0099975	0.00299579	0.000846332	2309	-0.0386731	0.0127891	0.00254116	1394	-0.00833268	0.00308153	0.00697781	915
VLDL-TG	genus.FamilyXIIIAD3011group.id.11293	-0.048553	0.0145547	0.000850266	2309	-0.0643718	0.026429	0.0149906	1394	-0.0416671	0.0174372	0.0170722	915
S-HDL-FC	family.Oxalobacteraceae.id.2966	-0.0140977	0.00422707	0.000852707	2309	-0.0606157	0.0375108	0.106333	1394	-0.0134993	0.00425416	0.00155842	915
Serum-TG	genus.LachnospiraceaeNK4A136group.id.11319	-0.0297669	0.00892597	0.000853416	2309	-0.0512552	0.0179662	0.00439721	1394	-0.0227247	0.0102851	0.0273906	915
XL-HDL-PL	genus..Ruminococcusgnavusgroup.id.14376	-0.0395889	0.0118736	0.000855429	2309	-0.0169904	0.0147996	0.251155	1394	-0.0804106	0.0198909	5.73546e-05	915
VLDL-C	genus.Flavonifractor.id.2059	0.0324711	0.0097403	0.00085704	2309	0.100965	0.0267878	0.000170762	1394	0.0220357	0.010456	0.0353505	915
VLDL-D	genus.Marvinbryantia.id.2005	-0.00244624	0.000733803	0.000857165	2309	-0.088012	0.0205338	1.94342e-05	1394	-0.00233682	0.000734272	0.00150978	915
S-HDL-L	genus..Bacteroidespectinophilusgroup.id.14371	-0.0127914	0.0038395	0.000863729	2309	-0.0713917	0.0321925	0.0267409	1394	-0.0119458	0.0038671	0.00206896	915
S-LDL-CE	genus.Sneathia.id.2218	-0.682097	0.204752	0.000864298	2309	0.245069	0.516713	0.635372	1394	-0.854798	0.223007	0.000135296	915
S-HDL-TG	family.unknownfamily.id.987	-0.0302761	0.00909057	0.000866908	2309	-0.0152078	0.0225789	0.500715	1394	-0.0331912	0.00993103	0.000865253	915
S-HDL-TG	genus.unknowngenus.id.1000013899	-0.0302761	0.00909057	0.000866908	2309	-0.0152078	0.0225789	0.500715	1394	-0.0331912	0.00993103	0.000865253	915
XS-VLDL-FC	family.Methanobacteriaceae.id.121	0.00827885	0.00248887	0.000879933	2309	0.0461164	0.0385207	0.23144	1394	0.00812023	0.00249408	0.00117266	915
Alb	genus.Anaerostipes.id.1991	0.00520109	0.00156492	0.000888778	2309	0.0443854	0.0202464	0.0285269	1394	0.00496559	0.00156961	0.00161034	915
XL-HDL-C	genus.Coprococcus1.id.11301	0.0487034	0.0146553	0.000889735	2309	0.0236132	0.0274884	0.390476	1394	0.0586673	0.0173226	0.00073766	915
M-VLDL-C	genus.LachnospiraceaeNK4A136group.id.11319	-0.0368755	0.0110968	0.000890349	2309	-0.0499999	0.0181944	0.00607212	1394	-0.0291017	0.0140028	0.0379643	915
IDL-FC	genus.Klebsiella.id.3507	-0.0746507	0.02247	0.000893	2309	-0.0779956	0.0225899	0.000571798	1394	0.238092	0.218432	0.276	915
VLDL-C	genus.Coprococcus2.id.11302	-0.0125443	0.00377657	0.000894965	2309	-0.0334127	0.0109222	0.00226236	1394	-0.0097106	0.00402482	0.0160333	915
VLDL-TG	genus.Anaerotruncus.id.2054	-0.0393676	0.0118572	0.000899695	2309	-0.0543893	0.0210469	0.00986238	1394	-0.0323832	0.0143514	0.0242797	915
M-VLDL-L	genus.Blautia.id.1992	0.0594491	0.0179057	0.000899772	2309	0.0568151	0.0302378	0.0604627	1394	0.0608715	0.0222205	0.00627529	915
Serum-TG	genus.Anaerotruncus.id.2054	-0.0318258	0.00959375	0.00090876	2309	-0.0556123	0.0214406	0.00959288	1394	-0.0258711	0.0107276	0.0160787	915
VLDL-D	genus.Lachnoclostridium.id.11308	0.00234469	0.000707277	0.000916138	2309	0.0857573	0.0200727	2.06667e-05	1394	0.002241	0.000707716	0.0015943	915
M-LDL-CE	genus.Methanobrevibacter.id.123	0.0272004	0.0082062	0.000917678	2309	0.0489341	0.0396299	0.217123	1394	0.0262268	0.008388	0.00182413	915
Serum-TG	genus.Butyricimonas.id.945	-0.0371365	0.0112147	0.00092826	2309	0.0117658	0.0237974	0.621093	1394	-0.0510973	0.0127151	6.33953e-05	915
XL-HDL-CE	genus.Intestinibacter.id.11345	0.0207519	0.00626774	0.000929971	2309	0.024262	0.0122976	0.0487061	1394	0.0195201	0.00728494	0.00750655	915
IDL-TG	genus.Flavonifractor.id.2059	0.030961	0.00935294	0.000931954	2309	0.060868	0.0275962	0.0275714	1394	0.0270799	0.00994132	0.00657415	915
M-VLDL-L	family.ClostridialesvadinBB60group.id.11286	-0.0475262	0.0143594	0.00093374	2309	-0.0603107	0.0199221	0.00251292	1394	-0.033703	0.0207156	0.104097	915
M-VLDL-L	genus.unknowngenus.id.1000000073	-0.0475262	0.0143594	0.00093374	2309	-0.0603107	0.0199221	0.00251292	1394	-0.033703	0.0207156	0.104097	915
Ala	genus.Intestinibacter.id.11345	-0.0104674	0.00316283	0.000934585	2309	-0.0422713	0.013399	0.00164069	1394	-0.00859078	0.00325481	0.00844749	915
Gp	genus.Intestinibacter.id.11345	-0.00508379	0.00153698	0.000940818	2309	-0.0360021	0.0133384	0.00703658	1394	-0.00466774	0.00154729	0.00262653	915
S-VLDL-CE	family.Campylobacteraceae.id.3273	-0.180864	0.0547135	0.000947522	2309	-0.0506296	0.0911712	0.578763	1394	-0.254166	0.0683994	0.000214864	915
VLDL-TG	genus.Turicibacter.id.2162	-0.0243619	0.00737174	0.000950546	2309	-0.0490041	0.0158114	0.00197898	1394	-0.0175177	0.00833281	0.035806	915
M-HDL-CE	family.Lachnospiraceae.id.1987	0.0319731	0.00968204	0.000958934	2309	0.0598517	0.0527164	0.256424	1394	0.0309998	0.00984959	0.00170154	915
S-HDL-TG	genus.Oxalobacter.id.2978	-0.0545422	0.0165172	0.000959454	2309	-0.0383649	0.0374977	0.306427	1394	-0.0584367	0.0183982	0.0015425	915
L-LDL-TG	genus.FamilyXIIIUCG001.id.11294	-0.0293123	0.00887791	0.00096096	2309	-0.0588425	0.0241559	0.0149785	1394	-0.0247006	0.009546	0.00982106	915
S-VLDL-PL	genus.LachnospiraceaeNC2004group.id.11316	-0.0331919	0.0100546	0.000962845	2309	-0.0730637	0.0254639	0.00417625	1394	-0.0258271	0.0109439	0.0184877	915
LDL-C	family.Lachnospiraceae.id.1987	-0.0738635	0.0223762	0.000963442	2309	-0.0619775	0.0537299	0.248903	1394	-0.0763575	0.024612	0.0019787	915
HDL-C	genus.Anaerofustis.id.1931	-0.0297178	0.00900953	0.000972065	2309	-0.028479	0.0447772	0.524871	1394	-0.0297701	0.00919763	0.00125298	915
Gp	genus.Sellimonas.id.14369	0.011076	0.00335964	0.000977989	2309	0.0811828	0.0245374	0.000961972	1394	0.00973661	0.00339158	0.00418936	915
XS-VLDL-TG	family.Oxalobacteraceae.id.2966	-0.0442357	0.0134183	0.000978407	2309	-0.0328177	0.0391298	0.401789	1394	-0.0457573	0.0142845	0.00140604	915
XS-VLDL-CE	genus.Terrisporobacter.id.11348	0.010229	0.00310453	0.00098468	2309	0.024357	0.0145641	0.0946713	1394	0.00955649	0.00317756	0.00270679	915
S-HDL-PL	genus.LachnospiraceaeUCG003.id.11323	-0.0266127	0.00807809	0.000986205	2309	-0.0849333	0.0344308	0.0137539	1394	-0.0232154	0.00831004	0.00532133	915
M-HDL-TG	genus..Eubacteriumoxidoreducensgroup.id.11339	-0.0569858	0.0172979	0.000986423	2309	-0.091049	0.0271714	0.000827175	1394	-0.0337721	0.0224306	0.132511	915
S-VLDL-FC	family.unknownfamily.id.987	-0.0273705	0.00830892	0.000987355	2309	-0.0221609	0.0232735	0.341165	1394	-0.0281315	0.00889511	0.0016158	915
S-VLDL-FC	genus.unknowngenus.id.1000013899	-0.0273705	0.00830892	0.000987355	2309	-0.0221609	0.0232735	0.341165	1394	-0.0281315	0.00889511	0.0016158	915
M-VLDL-FC	genus..Eubacteriumoxidoreducensgroup.id.11339	-0.068924	0.0209346	0.000993565	2309	-0.0787364	0.0261315	0.0026331	1394	-0.0513426	0.0349788	0.142499	915
M-VLDL-P	genus.LachnospiraceaeUCG004.id.11324	-0.0425732	0.0129335	0.000995798	2309	-0.02124	0.0190414	0.264845	1394	-0.0608452	0.0176223	0.000580587	915
L-LDL-CE	family.Methanobacteriaceae.id.121	0.0133502	0.00406129	0.00101193	2309	0.0330266	0.0379207	0.383939	1394	0.0131219	0.00408479	0.00136276	915
VLDL-D	genus..Ruminococcustorquesgroup.id.14377	0.00238569	0.000725772	0.00101225	2309	0.0296558	0.0220179	0.178235	1394	0.00235602	0.000726167	0.00121975	915
HDL2-C	genus.RuminococcaceaeUCG003.id.11361	0.0183672	0.00558862	0.00101431	2309	0.00444849	0.0177633	0.802291	1394	0.0198962	0.0058876	0.000757564	915
XS-VLDL-CE	family.Peptostreptococcaceae.id.2042	0.00967307	0.00294357	0.0010156	2309	0.0252211	0.0127688	0.0484433	1394	0.00880042	0.00302505	0.00371221	915
IDL-PL	genus.Methanobrevibacter.id.123	0.00838266	0.00255106	0.00101639	2309	0.0429452	0.0377784	0.255834	1394	0.00822434	0.0025569	0.00134346	915
M-VLDL-CE	genus.Ruminococcus1.id.11373	-0.0290894	0.00885544	0.00102011	2309	-0.0322706	0.0153937	0.036232	1394	-0.0275159	0.0108261	0.0111995	915
HDL-D	genus.RuminococcaceaeNK4A214group.id.11358	0.00104955	0.000319544	0.00102157	2309	0.0222141	0.0137958	0.107581	1394	0.00103819	0.000319629	0.00120449	915
XS-VLDL-PL	genus.LachnospiraceaeFCS020group.id.11314	-0.0238657	0.00727175	0.00103081	2309	-0.0496827	0.0224209	0.0268597	1394	-0.0208308	0.00768729	0.00685994	915
HDL-TG	genus..Ruminococcusgnavusgroup.id.14376	0.0189032	0.00576233	0.00103634	2309	0.0450844	0.0164256	0.00613371	1394	0.0152288	0.00615341	0.0135108	915
S-VLDL-L	genus.LachnospiraceaeNC2004group.id.11316	-0.0352481	0.0107449	0.00103643	2309	-0.0674467	0.025395	0.00800041	1394	-0.0282268	0.0118587	0.0175061	915
Ala	genus.Ruminococcus1.id.11373	-0.0129737	0.00395487	0.00103649	2309	-0.0400249	0.0150444	0.00789381	1394	-0.0109655	0.00409903	0.00760433	915
M-HDL-TG	genus.Ruminiclostridium6.id.11356	-0.0224578	0.00684783	0.00103974	2309	-0.0622634	0.0143136	1.46165e-05	1394	-0.0106429	0.00779816	0.172656	915
S-VLDL-PL	genus.RuminococcaceaeUCG014.id.11371	-0.0124269	0.00379015	0.00104277	2309	-0.0396001	0.0107846	0.000249931	1394	-0.00859778	0.00404839	0.033961	915
XL-HDL-FC	genus.Intestinibacter.id.11345	0.0288195	0.00879028	0.00104338	2309	0.0227122	0.0121613	0.0620309	1394	0.035501	0.0127202	0.00536636	915
M-HDL-P	genus..Eubacteriumrectalegroup.id.14374	0.00957003	0.00291922	0.00104441	2309	-0.00698515	0.0134214	0.602835	1394	0.0103921	0.00299082	0.000535709	915
M-LDL-CE	genus.Oribacterium.id.2008	-0.187552	0.0572324	0.0010491	2309	-0.293238	0.0672987	1.41428e-05	1394	0.0886061	0.108787	0.415576	915
S-HDL-PL	genus.Intestinibacter.id.11345	-0.00583808	0.00178236	0.00105482	2309	-0.0342986	0.0135402	0.0114159	1394	-0.00533623	0.001798	0.00307758	915
XL-HDL-PL	genus.RuminococcaceaeUCG010.id.11367	0.0390686	0.011931	0.00105832	2309	0.0297987	0.0146498	0.0421347	1394	0.057328	0.0205607	0.00541043	915
Serum-TG	genus.Sellimonas.id.14369	0.0400671	0.0122415	0.00106396	2309	0.0514306	0.0247982	0.0382675	1394	0.0364058	0.0140762	0.00985499	915
IDL-FC	family.Clostridiaceae1.id.1869	0.014038	0.00428899	0.00106403	2309	0.0169687	0.0117609	0.149303	1394	0.0135884	0.0046062	0.00325917	915
L-LDL-FC	family.Peptostreptococcaceae.id.2042	0.0135897	0.00415299	0.00106689	2309	0.0252798	0.0124753	0.0429162	1394	0.0121327	0.0044042	0.00599021	915
S-HDL-FC	genus.Butyrivibrio.id.1993	-0.00750035	0.00229362	0.00107514	2309	-0.0377786	0.013195	0.00425842	1394	-0.00655698	0.00232908	0.00497927	915
M-VLDL-FC	family.unknownfamily.id.987	-0.0484376	0.0148138	0.00107634	2309	-0.0237907	0.0232383	0.306123	1394	-0.0653098	0.0192268	0.00071141	915
M-VLDL-FC	genus.unknowngenus.id.1000013899	-0.0484376	0.0148138	0.00107634	2309	-0.0237907	0.0232383	0.306123	1394	-0.0653098	0.0192268	0.00071141	915
M-VLDL-CE	genus..Eubacteriumxylanophilumgroup.id.14375	-0.0368891	0.0112903	0.00108568	2309	-0.0476006	0.0178197	0.00764593	1394	-0.0297055	0.0145931	0.0420828	915
IDL-C	genus.Epulopiscium.id.1998	0.0418198	0.0127999	0.0010862	2309	0.0962693	0.045612	0.0349846	1394	0.0371653	0.0133358	0.00543289	915
IDL-FC	genus.RuminococcaceaeUCG010.id.11367	0.0200731	0.00614977	0.00109837	2309	0.044288	0.0143476	0.00206348	1394	0.014623	0.00680674	0.0319539	915
XL-HDL-L	genus.Intestinibacter.id.11345	0.0220621	0.00676082	0.00110151	2309	0.0224719	0.0117951	0.0569625	1394	0.0218616	0.0082507	0.00819745	915
VLDL-C	genus..Eubacteriumbrachygroup.id.11296	0.0221596	0.00679149	0.00110298	2309	0.0378582	0.0317377	0.233134	1394	0.0214063	0.00695254	0.00214009	915
Ala	genus.RuminococcaceaeUCG014.id.11371	-0.00985708	0.00302111	0.00110341	2309	-0.0177747	0.0107688	0.0990526	1394	-0.00918069	0.0031475	0.00362343	915
IDL-L	genus.Methanobrevibacter.id.123	0.00862895	0.00264935	0.00112591	2309	0.0376084	0.0379271	0.321567	1394	0.00848685	0.00265583	0.00144387	915
S-VLDL-TG	genus.Faecalitalea.id.11392	0.0484176	0.0148661	0.00112628	2309	0.0413323	0.0371394	0.265946	1394	0.0497694	0.0162223	0.00221932	915
S-HDL-TG	genus..Eubacteriumbrachygroup.id.11296	0.0238525	0.00732483	0.00112836	2309	0.0181555	0.0303759	0.550141	1394	0.0242043	0.00754755	0.00138871	915
VLDL-C	genus.RuminococcaceaeUCG002.id.11360	-0.0184612	0.00567208	0.00113495	2309	-0.031268	0.0155179	0.0441022	1394	-0.0164863	0.00609374	0.00694923	915
XS-VLDL-C	genus.Epulopiscium.id.1998	0.0301202	0.00926752	0.00115369	2309	0.0729325	0.0465441	0.117354	1394	0.0283528	0.00945688	0.00279062	915
XL-HDL-PL	genus.Turicibacter.id.2162	0.0333702	0.0102704	0.0011574	2309	0.0271707	0.0150462	0.0711644	1394	0.0387787	0.0140535	0.00590819	915
XS-VLDL-FC	genus.Methanobrevibacter.id.123	0.00816709	0.00251473	0.0011634	2309	0.0510475	0.0393498	0.194753	1394	0.00799124	0.00251988	0.00156866	915
XL-HDL-PL	genus.RuminococcaceaeUCG004.id.11362	-0.037481	0.0115435	0.00116658	2309	-0.0295644	0.0159738	0.0644102	1394	-0.0461341	0.0167004	0.00585299	915
XL-HDL-FC	genus.LachnospiraceaeUCG004.id.11324	0.0471907	0.0145473	0.00117887	2309	0.0422763	0.0173644	0.0150321	1394	0.0587594	0.026642	0.0276678	915
S-LDL-FC	family.Methanobacteriaceae.id.121	0.0062578	0.00193063	0.00118977	2309	0.0359847	0.0388663	0.354681	1394	0.00618427	0.00193302	0.00142553	915
M-VLDL-L	genus.LachnospiraceaeUCG004.id.11324	-0.0416388	0.0128487	0.00119241	2309	-0.0209615	0.0190876	0.27232	1394	-0.0587714	0.0173747	0.000748772	915
LDL-TG	genus.Marvinbryantia.id.2005	-0.0329994	0.0101841	0.00119404	2309	-0.0693717	0.0221312	0.00175727	1394	-0.0232284	0.0114707	0.0431586	915
M-LDL-CE	genus.CandidatusSoleaferrea.id.11350	0.0878886	0.0271247	0.0011946	2309	0.0819339	0.0370911	0.0273387	1394	0.0947341	0.039769	0.0174191	915
HDL-TG	genus..Eubacteriumxylanophilumgroup.id.14375	-0.0226539	0.00699191	0.00119524	2309	-0.0592876	0.0180971	0.00107867	1394	-0.0162261	0.00758053	0.032581	915
S-HDL-TG	genus.LachnospiraceaeUCG004.id.11324	-0.0293821	0.00906853	0.00119525	2309	-0.0342305	0.018573	0.0655398	1394	-0.0278645	0.0103914	0.00746252	915
M-HDL-C	family.Lachnospiraceae.id.1987	0.0309845	0.0095703	0.00120553	2309	0.0551077	0.0524649	0.29373	1394	0.0301542	0.00973361	0.00200868	915
Lac	genus.Enterorhabdus.id.820	-0.0125214	0.00386757	0.00120566	2309	-0.0298607	0.0209466	0.154219	1394	-0.0119094	0.00393524	0.00254511	915
Gp	genus.Faecalitalea.id.11392	0.012333	0.00381232	0.00121625	2309	0.0519797	0.0375331	0.166306	1394	0.0119197	0.00383214	0.00192634	915
ApoB	genus.LachnospiraceaeUCG004.id.11324	-0.0197649	0.00610985	0.00121678	2309	-0.0217216	0.0195418	0.266527	1394	-0.0195528	0.00643232	0.00243547	915
HDL-D	genus.LachnospiraceaeFCS020group.id.11314	0.00157138	0.000485943	0.00122211	2309	0.0499596	0.0198694	0.0120363	1394	0.00154242	0.000486088	0.00155885	915
S-VLDL-C	genus.Campylobacter.id.3275	-0.175883	0.0544078	0.00122635	2309	-0.0120997	0.0990113	0.902754	1394	-0.246733	0.0651211	0.000161336	915
M-VLDL-P	genus.Olsenella.id.822	-0.0352161	0.0108939	0.00122647	2309	-0.0464593	0.0228431	0.0421581	1394	-0.0319063	0.0123941	0.0102015	915
M-VLDL-C	genus.Scardovia.id.440	0.148841	0.046053	0.00122949	2309	0.276722	0.138166	0.0453908	1394	0.132858	0.0488463	0.00665481	915
VLDL-D	genus.Coprococcus2.id.11302	-0.00108453	0.000335651	0.00123297	2309	-0.0482945	0.0101994	2.41511e-06	1394	-0.00103335	0.000335832	0.00215386	915
XL-HDL-P	genus.Intestinibacter.id.11345	0.0215753	0.00668119	0.00124112	2309	0.0221214	0.0117754	0.0605083	1394	0.021316	0.00811362	0.00875472	915
S-HDL-PL	family.unknownfamily.id.1000005471	-0.00522068	0.00161732	0.00124668	2309	-0.0404594	0.0159969	0.0115425	1394	-0.00485677	0.00162565	0.00288769	915
S-HDL-PL	genus.unknowngenus.id.1000005472	-0.00522068	0.00161732	0.00124668	2309	-0.0404594	0.0159969	0.0115425	1394	-0.00485677	0.00162565	0.00288769	915
VLDL-TG	genus.Megamonas.id.2184	0.0493446	0.0152873	0.00124743	2309	0.0822785	0.0272623	0.00259078	1394	0.0342391	0.0184633	0.0640005	915
IDL-FC	genus.RuminococcaceaeUCG014.id.11371	0.0135672	0.00420333	0.00124775	2309	0.0276745	0.00985654	0.00505934	1394	0.0104314	0.00464707	0.0250261	915
M-HDL-TG	genus.Sellimonas.id.14369	0.038579	0.01196	0.0012568	2309	0.0470102	0.0256448	0.0669982	1394	0.0362355	0.0135204	0.0074945	915
M-HDL-PL	genus..Eubacteriumrectalegroup.id.14374	0.010015	0.0031048	0.00125684	2309	-0.00664694	0.0133481	0.618584	1394	0.0109681	0.00319236	0.000617793	915
Lac	genus.Anaerostipes.id.1991	0.0187473	0.00581987	0.00127634	2309	0.0521268	0.0210988	0.0136084	1394	0.0159983	0.00605477	0.00837714	915
L-LDL-CE	genus.Methanobrevibacter.id.123	0.0132181	0.00410369	0.0012773	2309	0.0377508	0.0387377	0.329968	1394	0.0129397	0.00412691	0.00177123	915
S-VLDL-P	genus.Butyricimonas.id.945	-0.027751	0.0086159	0.00127788	2309	0.0217868	0.0237408	0.358938	1394	-0.0352651	0.00924629	0.000146004	915
S-HDL-PL	genus.Terrisporobacter.id.11348	-0.00696941	0.00216415	0.00128016	2309	-0.0223276	0.0157153	0.155614	1394	-0.00667253	0.00218497	0.00232534	915
S-VLDL-L	genus.Oxalobacter.id.2978	-0.0495196	0.0153874	0.00129002	2309	-0.0315017	0.0388421	0.417494	1394	-0.0528737	0.0167585	0.00165769	915
S-VLDL-PL	genus..Eubacteriumxylanophilumgroup.id.14375	-0.0211488	0.00657278	0.00129255	2309	-0.0558627	0.0175064	0.0014497	1394	-0.0154524	0.00709159	0.0295903	915
S-VLDL-PL	genus.FamilyXIIIAD3011group.id.11293	-0.025991	0.00808441	0.00130465	2309	-0.0615868	0.0270024	0.0227126	1394	-0.0224861	0.00847308	0.00809766	915
IDL-PL	genus.Turicibacter.id.2162	0.0105218	0.0032731	0.00130622	2309	0.0224664	0.0148486	0.130499	1394	0.00991171	0.00335565	0.00322054	915
M-VLDL-TG	genus.Megamonas.id.2184	0.052175	0.0162333	0.00130867	2309	0.08094	0.0271536	0.00292505	1394	0.0361764	0.0202506	0.0743625	915
L-LDL-FC	family.Peptococcaceae.id.2024	0.0145493	0.00452702	0.00130952	2309	0.0602628	0.0176714	0.000667876	1394	0.0113386	0.0046833	0.0156705	915
M-VLDL-PL	genus.Romboutsia.id.11347	-0.0245093	0.00762702	0.00131132	2309	-0.0409727	0.0138839	0.00321994	1394	-0.0173938	0.00912761	0.0570145	915
IDL-L	genus.Epulopiscium.id.1998	0.0383695	0.0119418	0.00131337	2309	0.0952503	0.0457345	0.0374638	1394	0.0342076	0.012371	0.00580502	915
S-VLDL-FC	genus..Eubacteriumxylanophilumgroup.id.14375	-0.0222501	0.00692632	0.00131635	2309	-0.0522404	0.0173783	0.0026941	1394	-0.0165863	0.00755207	0.0283257	915
XS-VLDL-TG	genus.Butyricimonas.id.945	-0.029019	0.00903519	0.00131918	2309	0.0287345	0.0240448	0.232276	1394	-0.0385145	0.00974969	8.40987e-05	915
M-LDL-FC	family.Methanobacteriaceae.id.121	0.0074789	0.00232894	0.00132139	2309	0.03191	0.0385694	0.408188	1394	0.0073895	0.0023332	0.00159106	915
L-LDL-CE	family.Lachnospiraceae.id.1987	-0.0721075	0.0224664	0.00132931	2309	-0.0673343	0.0535638	0.208935	1394	-0.0731265	0.0247485	0.00320979	915
M-VLDL-TG	genus.Anaerotruncus.id.2054	-0.0403987	0.0125889	0.00133157	2309	-0.052735	0.020964	0.0119987	1394	-0.0334415	0.0157435	0.0339274	915
HDL-TG	genus.RuminococcaceaeUCG003.id.11361	-0.0209912	0.00654157	0.00133247	2309	-0.0343844	0.0204891	0.0935388	1394	-0.019471	0.00690283	0.00489601	915
XS-VLDL-CE	genus.Intestinibacter.id.11345	0.00821613	0.00256083	0.00133481	2309	0.0289012	0.0125569	0.0215044	1394	0.00731849	0.0026158	0.0052542	915
S-LDL-PL	genus.Flavonifractor.id.2059	0.0185446	0.00578565	0.00134932	2309	0.0497692	0.0262048	0.0577407	1394	0.0169445	0.00593204	0.00438202	915
ApoB	genus.Flavonifractor.id.2059	0.021807	0.00680353	0.00134944	2309	0.0868269	0.0269815	0.00132073	1394	0.0173922	0.00703072	0.0135526	915
XS-VLDL-TG	genus.RuminococcaceaeUCG007.id.11364	-0.0585309	0.0182642	0.00135214	2309	-0.0743326	0.041256	0.0718035	1394	-0.0546791	0.020369	0.00739795	915
M-HDL-PL	family.Leuconostocaceae.id.1839	0.0149813	0.00467492	0.00135241	2309	0.0477985	0.0444173	0.28206	1394	0.0146137	0.00470103	0.00193823	915
XS-VLDL-P	genus.Marvinbryantia.id.2005	-0.0186995	0.00583592	0.00135434	2309	-0.0663177	0.0216421	0.00222405	1394	-0.0149655	0.00606042	0.0137181	915
S-VLDL-PL	genus..Eubacteriumoxidoreducensgroup.id.11339	-0.0421277	0.0131483	0.00135507	2309	-0.0770202	0.0263787	0.00355943	1394	-0.0305932	0.0151666	0.0439745	915
S-HDL-TG	genus.Lactonifactor.id.11332	0.0769102	0.0240109	0.0013594	2309	0.11269	0.049416	0.0227336	1394	0.0658522	0.0274719	0.0167279	915
M-LDL-TG	genus.Finegoldia.id.1940	-0.122719	0.0383165	0.00136114	2309	-0.127449	0.116455	0.273967	1394	-0.122145	0.0405757	0.00268226	915
S-HDL-P	genus.Tyzzerella3.id.11335	0.00606765	0.00189488	0.00136418	2309	0.0519787	0.0204836	0.0112715	1394	0.00567137	0.00190304	0.00295785	915
S-VLDL-C	genus..Eubacteriumeligensgroup.id.14372	-0.0182144	0.00568971	0.00136817	2309	-0.024012	0.0142736	0.0927425	1394	-0.0171191	0.00620391	0.00590728	915
VLDL-TG	genus.Butyrivibrio.id.1993	-0.0305865	0.00955847	0.00137459	2309	-0.036155	0.0133618	0.00689662	1394	-0.0247502	0.0136793	0.0707321	915
XS-VLDL-PL	genus.CandidatusSoleaferrea.id.11350	0.0410912	0.0128416	0.00137496	2309	0.0600505	0.037101	0.105768	1394	0.0385107	0.0136876	0.00500585	915
XL-HDL-CE	genus.Coprococcus1.id.11301	0.0442245	0.0138296	0.00138476	2309	0.0198278	0.0277405	0.474877	1394	0.0522934	0.0159535	0.00108574	915
M-VLDL-C	family.BacteroidalesS247group.id.11173	-0.0217398	0.00680652	0.00140333	2309	-0.025274	0.0126304	0.045583	1394	-0.0202934	0.0080802	0.012195	915
M-VLDL-C	genus.unknowngenus.id.1000005479	-0.0217398	0.00680652	0.00140333	2309	-0.025274	0.0126304	0.045583	1394	-0.0202934	0.0080802	0.012195	915
S-HDL-TG	genus.Sellimonas.id.14369	0.0316339	0.00991107	0.00141402	2309	0.0443752	0.0239392	0.064	1394	0.0289982	0.010888	0.00787475	915
Gp	genus..Bacteroidespectinophilusgroup.id.14371	-0.0169727	0.00531776	0.00141442	2309	-0.0480722	0.0307907	0.118692	1394	-0.0160165	0.00539889	0.00308983	915
M-VLDL-CE	genus.RuminococcaceaeUCG014.id.11371	-0.0211862	0.00663923	0.00141749	2309	-0.0301269	0.0109892	0.00619457	1394	-0.0160468	0.00833171	0.0544171	915
S-VLDL-TG	genus.FamilyXIIIAD3011group.id.11293	-0.0379204	0.0118864	0.00142156	2309	-0.0620039	0.0264218	0.0190812	1394	-0.0318095	0.0133092	0.0170499	915
S-VLDL-C	genus.RuminococcaceaeUCG003.id.11361	-0.0202993	0.0063644	0.00142517	2309	-0.0261976	0.0197269	0.184392	1394	-0.019614	0.00672395	0.00362092	915
M-LDL-TG	genus.Marvinbryantia.id.2005	-0.0437152	0.0137069	0.00142621	2309	-0.0583238	0.0217682	0.00746492	1394	-0.0341179	0.0176439	0.0534625	915
Serum-TG	family.Peptostreptococcaceae.id.2042	-0.0208389	0.00653582	0.00143053	2309	-0.0397546	0.0136623	0.0036745	1394	-0.0152254	0.00744271	0.0410753	915
Ala	genus.Ruminiclostridium5.id.11355	-0.0214172	0.0067173	0.0014308	2309	-0.0455266	0.0274386	0.0972982	1394	-0.0198801	0.00692812	0.00420691	915
XL-HDL-L	genus.LachnospiraceaeNC2004group.id.11316	0.0494253	0.0155112	0.00144046	2309	0.0444364	0.0222798	0.0462966	1394	0.054118	0.0216081	0.012436	915
HDL3-C	genus.Sellimonas.id.14369	0.012253	0.00384541	0.00144061	2309	0.004241	0.0228822	0.852989	1394	0.0124858	0.00390089	0.00141831	915
LDL-D	genus.RuminococcaceaeUCG002.id.11360	0.000231502	7.26993e-05	0.00145067	2309	0.0156719	0.01497	0.295335	1394	0.000231138	7.27001e-05	0.00152622	915
Lac	genus.RikenellaceaeRC9gutgroup.id.11191	-0.0162885	0.00511803	0.00145973	2309	-0.0155458	0.0233606	0.505862	1394	-0.016326	0.00524547	0.00191392	915
Lac	genus.LachnospiraceaeNC2004group.id.11316	-0.027593	0.00867243	0.00146419	2309	-0.0428512	0.0262158	0.10237	1394	-0.025718	0.00918984	0.00524249	915
M-LDL-TG	genus.LachnospiraceaeFCS020group.id.11314	-0.0452428	0.0142306	0.00147657	2309	-0.0706253	0.0232032	0.00238045	1394	-0.029939	0.018017	0.0969167	915
XL-HDL-P	genus.LachnospiraceaeNC2004group.id.11316	0.0488113	0.0153643	0.00148839	2309	0.0445681	0.0222415	0.0452835	1394	0.0526844	0.0212492	0.0133425	915
M-HDL-P	family.Verrucomicrobiaceae.id.4036	-0.00521676	0.00164209	0.00148856	2309	-0.0046253	0.0134055	0.730125	1394	-0.00522577	0.00165455	0.00163872	915
M-HDL-P	genus.Akkermansia.id.4037	-0.00521628	0.00164213	0.00149049	2309	-0.0046253	0.0134055	0.730125	1394	-0.00522528	0.00165459	0.00164082	915
S-HDL-L	genus.Tyzzerella3.id.11335	0.00592607	0.0018658	0.00149242	2309	0.0507119	0.0205081	0.0135265	1394	0.00555228	0.00187357	0.00312139	915
IDL-CE	genus.Romboutsia.id.11347	0.0123446	0.00388674	0.00149278	2309	0.0197765	0.0130182	0.128954	1394	0.0116173	0.00407249	0.00443445	915
S-VLDL-TG	genus.Butyricimonas.id.945	-0.0360345	0.0113494	0.00149833	2309	0.00989445	0.0233506	0.671826	1394	-0.0502407	0.0129866	0.000117259	915
M-HDL-PL	genus.Fusicatenibacter.id.11305	0.0105865	0.0033344	0.00149878	2309	-0.0101274	0.0159812	0.526374	1394	0.0115292	0.00340944	0.000751541	915
ApoB	genus..Eubacteriumbrachygroup.id.11296	0.0146987	0.00462993	0.00149989	2309	0.0300038	0.0319293	0.347538	1394	0.0143699	0.00467939	0.00219775	915
IDL-FC	family.ClostridialesvadinBB60group.id.11286	0.0317453	0.0100015	0.00150324	2309	0.0433038	0.0184086	0.0187941	1394	0.0269046	0.0119131	0.0241576	915
IDL-FC	genus.unknowngenus.id.1000000073	0.0317453	0.0100015	0.00150324	2309	0.0433038	0.0184086	0.0187941	1394	0.0269046	0.0119131	0.0241576	915
Remnant-C	genus.LachnospiraceaeUCG004.id.11324	-0.0239302	0.00753944	0.00150357	2309	-0.0190056	0.0191385	0.320855	1394	-0.0248348	0.00820276	0.00253464	915
L-LDL-FC	genus.Blautia.id.1992	-0.0302642	0.00953624	0.00150565	2309	-0.0254666	0.0278445	0.360559	1394	-0.0309017	0.0101501	0.00239817	915
XL-HDL-FC	genus.LachnospiraceaeNK4A136group.id.11319	0.0402845	0.0126939	0.00150597	2309	0.0555379	0.0162039	0.000627207	1394	0.016053	0.0204233	0.432064	915
XS-VLDL-C	genus.Methanosphaera.id.124	0.0140159	0.00441813	0.00151202	2309	0.0618181	0.147611	0.675434	1394	0.0139731	0.00442011	0.0016231	915
XL-HDL-PL	genus.Blautia.id.1992	-0.0726283	0.0228988	0.00151545	2309	-0.0306359	0.0284611	0.281931	1394	-0.149704	0.0385589	0.000110899	915
M-HDL-P	genus.RuminococcaceaeUCG005.id.11363	-0.00915045	0.00288595	0.00152081	2309	-0.0263453	0.0167235	0.115405	1394	-0.00862267	0.00292991	0.00333353	915
XS-VLDL-TG	genus.LachnospiraceaeUCG004.id.11324	-0.0288495	0.00909912	0.00152133	2309	-0.0309084	0.01946	0.112447	1394	-0.0282735	0.0102937	0.00613952	915
S-LDL-TG	genus.RuminococcaceaeUCG014.id.11371	-0.0229044	0.00722528	0.00152423	2309	-0.0258286	0.0112216	0.0215017	1394	-0.0208336	0.00944315	0.027619	915
XS-VLDL-C	genus.Turicibacter.id.2162	0.0083232	0.00262594	0.00152646	2309	0.0232026	0.0151586	0.126082	1394	0.00786287	0.00266625	0.00326953	915
S-LDL-TG	genus.RuminococcaceaeUCG009.id.11366	-0.0679326	0.0214403	0.00153252	2309	-0.128057	0.0371461	0.00058303	1394	-0.0378958	0.0262552	0.149264	915
Gp	genus.Butyrivibrio.id.1993	-0.00767301	0.00242208	0.00153522	2309	-0.0467228	0.0134783	0.000543374	1394	-0.00636989	0.00246216	0.00983298	915
XL-HDL-C	genus.LachnospiraceaeNC2004group.id.11316	0.0487916	0.015402	0.00153557	2309	0.0413884	0.0230282	0.0725075	1394	0.0547839	0.0207179	0.00832805	915
VLDL-TG	genus.Faecalitalea.id.11392	0.0584119	0.018453	0.00154846	2309	0.044121	0.0371529	0.235213	1394	0.0630918	0.0212608	0.00308101	915
LDL-D	genus.Terrisporobacter.id.11348	0.000209995	6.63556e-05	0.00155246	2309	0.0399189	0.01515	0.00850978	1394	0.000209233	6.63563e-05	0.00166811	915
M-VLDL-C	genus.Eggerthella.id.819	0.0371563	0.0117419	0.00155393	2309	0.0634044	0.025788	0.0140667	1394	0.0302913	0.0131883	0.0218559	915
VLDL-D	genus.Intestinibacter.id.11345	-0.00120828	0.000381901	0.00155688	2309	-0.0374841	0.0127202	0.00326451	1394	-0.00117556	0.000382073	0.00215531	915
M-VLDL-FC	genus.Oxalobacter.id.2978	-0.0828111	0.0261807	0.00156117	2309	-0.0497657	0.0385925	0.197435	1394	-0.110985	0.0356342	0.00190013	915
XL-HDL-CE	genus.LachnospiraceaeNC2004group.id.11316	0.0466218	0.0147428	0.00156502	2309	0.0404243	0.0232392	0.0821716	1394	0.0507959	0.0190719	0.00787288	915
S-VLDL-L	genus.Butyricimonas.id.945	-0.0265333	0.00839248	0.00156928	2309	0.0242223	0.0237791	0.308553	1394	-0.0337552	0.0089697	0.000178503	915
Gp	genus.Lachnoclostridium.id.11308	0.00899305	0.00284469	0.0015704	2309	0.101481	0.0209994	1.49829e-06	1394	0.0072641	0.00287115	0.0115736	915
Cit	genus..Eubacteriumrectalegroup.id.14374	-0.0177794	0.00562421	0.00157106	2309	-0.00878355	0.0130787	0.501956	1394	-0.0198204	0.00622964	0.00151429	915
XS-VLDL-P	genus.LachnospiraceaeUCG004.id.11324	-0.0196701	0.00622575	0.00158053	2309	-0.0243321	0.0191469	0.20401	1394	-0.0191189	0.00658349	0.00377284	915
Ala	genus.Ruminiclostridium6.id.11356	-0.0124304	0.00393464	0.00158189	2309	-0.0410293	0.0138589	0.00312379	1394	-0.00992317	0.00410349	0.0157923	915
VLDL-D	family.Rikenellaceae.id.967	-0.00165097	0.00052283	0.0015899	2309	-0.0212324	0.0158364	0.180225	1394	-0.0016296	0.000523115	0.00189606	915
M-LDL-C	genus.CandidatusSoleaferrea.id.11350	0.0593241	0.0187894	0.00159227	2309	0.0769075	0.0369718	0.0376939	1394	0.0532014	0.0218168	0.0149374	915
M-HDL-L	family.Verrucomicrobiaceae.id.4036	-0.0052022	0.00164778	0.0015935	2309	-0.00489712	0.0133722	0.714259	1394	-0.00520691	0.00166044	0.00176867	915
S-LDL-FC	genus.Methanobrevibacter.id.123	0.00615824	0.00195067	0.00159409	2309	0.0409968	0.0397034	0.301983	1394	0.00607394	0.00195303	0.00192925	915
M-HDL-L	genus.Akkermansia.id.4037	-0.00520175	0.00164782	0.00159544	2309	-0.00489712	0.0133722	0.714259	1394	-0.00520645	0.00166048	0.00177081	915
XS-VLDL-CE	genus.Blautia.id.1992	-0.0213941	0.00677901	0.00159987	2309	-0.048148	0.0284768	0.0911046	1394	-0.0197869	0.00697966	0.00468539	915
XS-VLDL-C	genus.Romboutsia.id.11347	0.00916051	0.00290305	0.00160234	2309	0.0178787	0.0131289	0.17349	1394	0.00871234	0.00297673	0.00351006	915
M-VLDL-C	genus..Eubacteriumbrachygroup.id.11296	0.0387023	0.0122658	0.00160328	2309	0.0383801	0.0318561	0.228488	1394	0.0387583	0.0132904	0.00362986	915
XL-HDL-FC	genus.Coprococcus1.id.11301	0.0616356	0.0195344	0.00160367	2309	0.0235003	0.0274266	0.39168	1394	0.100899	0.0278293	0.000304306	915
HDL2-C	genus.LachnospiraceaeUCG004.id.11324	0.0228209	0.00723279	0.00160391	2309	0.00744522	0.0173003	0.667006	1394	0.0260775	0.00796201	0.00109571	915
VLDL-D	family.Peptostreptococcaceae.id.2042	-0.00139262	0.000441807	0.00162097	2309	-0.045307	0.0129116	0.000464191	1394	-0.00134115	0.000442066	0.00248366	915
M-HDL-TG	genus.Tyzzerella.id.11334	0.0534449	0.0169571	0.00162286	2309	0.0810132	0.0299997	0.00700865	1394	0.0405014	0.020556	0.0491087	915
Lac	family.unknownfamily.id.1000005471	-0.00981032	0.00311267	0.00162301	2309	-0.00278861	0.0164105	0.865091	1394	-0.0100724	0.00317022	0.00153743	915
Lac	genus.unknowngenus.id.1000005472	-0.00981032	0.00311267	0.00162301	2309	-0.00278861	0.0164105	0.865091	1394	-0.0100724	0.00317022	0.00153743	915
IDL-TG	genus..Eubacteriumbrachygroup.id.11296	0.0204464	0.00648943	0.00162864	2309	0.0284077	0.0325938	0.383596	1394	0.0201178	0.00662201	0.00244957	915
S-HDL-PL	genus.RuminococcaceaeUCG003.id.11361	-0.00868598	0.00275712	0.00163056	2309	-0.0791376	0.0197994	6.75455e-05	1394	-0.00729283	0.00278425	0.00895768	915
M-VLDL-CE	genus..Ruminococcusgnavusgroup.id.14376	0.0301022	0.00955863	0.00163707	2309	0.0401009	0.0161609	0.0132066	1394	0.0247223	0.0118545	0.0373049	915
M-VLDL-P	genus.Romboutsia.id.11347	-0.0240178	0.00762874	0.00164203	2309	-0.0418597	0.0137916	0.00244898	1394	-0.0161521	0.00915722	0.0780904	915
IDL-C	genus.Dorea.id.1997	-0.0244993	0.00778222	0.00164331	2309	-0.0285554	0.0205146	0.16416	1394	-0.0238175	0.00841092	0.00473211	915
S-VLDL-L	genus.Sellimonas.id.14369	0.028976	0.00920568	0.00164605	2309	0.0384197	0.0248032	0.121616	1394	0.0274673	0.00991379	0.00570945	915
S-HDL-FC	genus.Epulopiscium.id.1998	-0.0157462	0.00500399	0.00165106	2309	-0.0213756	0.0481225	0.656973	1394	-0.0156847	0.00503127	0.00188177	915
L-LDL-L	family.Lachnospiraceae.id.1987	-0.0553757	0.0176007	0.00165391	2309	-0.0717769	0.0532062	0.177547	1394	-0.0533604	0.0186507	0.00431955	915
S-VLDL-P	genus.Sellimonas.id.14369	0.0297147	0.00944872	0.00166177	2309	0.0391683	0.0247606	0.113906	1394	0.0281035	0.0102223	0.00609214	915
XL-HDL-L	family.Fusobacteriaceae.id.2208	-0.113888	0.0362191	0.00166423	2309	-0.108376	0.0433074	0.0124471	1394	-0.126713	0.0660651	0.0554237	915
S-HDL-L	family.Victivallaceae.id.2255	-0.021037	0.00669119	0.00166667	2309	-0.152419	0.0505057	0.00259216	1394	-0.0186898	0.0067507	0.00574516	915
M-LDL-FC	genus.Methanobrevibacter.id.123	0.00739631	0.00235301	0.00167036	2309	0.0367764	0.0394005	0.350776	1394	0.00729115	0.00235722	0.00204135	915
S-VLDL-P	genus.Faecalitalea.id.11392	0.0347202	0.0110465	0.00167176	2309	0.0404386	0.0377703	0.284515	1394	0.0341853	0.0115516	0.003163	915
VLDL-TG	genus.Tyzzerella.id.11334	0.0634358	0.0201834	0.00167239	2309	0.0498381	0.0285294	0.0808755	1394	0.0770606	0.0285578	0.00709663	915
Cit	family.ClostridialesvadinBB60group.id.11286	0.0293708	0.00935038	0.00168295	2309	0.041212	0.0181172	0.0230737	1394	0.0250715	0.0109166	0.0218668	915
Cit	genus.unknowngenus.id.1000000073	0.0293708	0.00935038	0.00168295	2309	0.041212	0.0181172	0.0230737	1394	0.0250715	0.0109166	0.0218668	915
Ala	genus.Anaerotruncus.id.2054	-0.0165342	0.00526407	0.00168397	2309	-0.0447712	0.0214012	0.0366208	1394	-0.0147158	0.00543093	0.00686281	915
S-VLDL-TG	genus.Anaerotruncus.id.2054	-0.0305066	0.00971588	0.00169025	2309	-0.0505316	0.0210449	0.0164754	1394	-0.0250822	0.010953	0.0222516	915
XL-HDL-FC	genus.RuminococcaceaeUCG010.id.11367	0.0350316	0.0111574	0.00169081	2309	0.0311892	0.014192	0.0281379	1394	0.0412497	0.0180539	0.0225545	915
S-LDL-CE	genus.CandidatusSoleaferrea.id.11350	0.0725158	0.023097	0.00169169	2309	0.0844055	0.036898	0.022315	1394	0.0648553	0.0296174	0.0287948	915
XS-VLDL-C	genus.Dorea.id.1997	-0.0180214	0.00574043	0.00169302	2309	-0.0371503	0.0209095	0.0758344	1394	-0.0164621	0.00596981	0.00594035	915
S-VLDL-FC	genus.Ruminococcus1.id.11373	-0.0164838	0.00525208	0.00169803	2309	-0.0366326	0.0150142	0.0148175	1394	-0.0136745	0.00560628	0.0149132	915
M-HDL-P	genus.Fusicatenibacter.id.11305	0.00983584	0.00313417	0.00169952	2309	-0.00870662	0.0160698	0.588042	1394	0.0105691	0.00319553	0.000978512	915
M-VLDL-TG	genus.Coprococcus1.id.11301	-0.0532454	0.0169682	0.00170132	2309	-0.06916	0.0296402	0.0197743	1394	-0.0454872	0.0206948	0.0282011	915
XL-HDL-P	family.Fusobacteriaceae.id.2208	-0.112931	0.0359918	0.00170284	2309	-0.10929	0.0432316	0.0115814	1394	-0.121154	0.0649705	0.0625375	915
S-VLDL-PL	genus.Faecalitalea.id.11392	0.0312803	0.00997587	0.00171502	2309	0.0429951	0.0379507	0.257444	1394	0.0304108	0.0103395	0.00335221	915
M-VLDL-TG	family.Lachnospiraceae.id.1987	0.104565	0.0333606	0.00172209	2309	0.119166	0.0554907	0.0319278	1394	0.0963015	0.0417475	0.0212929	915
M-LDL-TG	genus.RuminococcaceaeUCG002.id.11360	-0.0299358	0.00955436	0.00172907	2309	-0.0199858	0.0153853	0.194153	1394	-0.0361817	0.0121897	0.00307406	915
S-HDL-P	genus.Olsenella.id.822	-0.00515781	0.00164654	0.00173319	2309	0.0284134	0.0239803	0.236275	1394	-0.00531683	0.00165044	0.00132078	915
M-LDL-P	genus.CandidatusSoleaferrea.id.11350	0.0516727	0.0165033	0.00174179	2309	0.0698633	0.0371461	0.0602131	1394	0.0471991	0.0184211	0.0105609	915
Cit	genus.Haemophilus.id.3698	0.0235731	0.00752975	0.00174417	2309	0.0450832	0.0220658	0.0412296	1394	0.0207382	0.00801058	0.00978383	915
S-VLDL-FC	genus.Eggerthella.id.819	0.0202929	0.00648284	0.00174657	2309	0.0662712	0.025333	0.00899356	1394	0.0170709	0.00670614	0.0110745	915
S-LDL-C	family.Lachnospiraceae.id.1987	-0.0687922	0.0219776	0.00174743	2309	-0.0485162	0.0545879	0.37428	1394	-0.0727146	0.0240094	0.00252663	915
S-VLDL-C	family.Campylobacteraceae.id.3273	-0.166205	0.0531087	0.00175094	2309	-0.00627554	0.0917719	0.945491	1394	-0.246733	0.0651211	0.000161336	915
LDL-D	genus.Flavonifractor.id.2059	-0.000389665	0.000124568	0.00175924	2309	-0.013101	0.0259442	0.613661	1394	-0.000389372	0.00012457	0.00183005	915
HDL2-C	family.Pasteurellaceae.id.3689	0.0190515	0.00609813	0.00178321	2309	0.0229981	0.0219832	0.295667	1394	0.0187224	0.00634723	0.00326251	915
L-LDL-FC	genus.Terrisporobacter.id.11348	0.0137484	0.00440208	0.00178923	2309	0.0284177	0.0142241	0.0459283	1394	0.0121946	0.00462935	0.0085777	915
Gp	genus..Ruminococcustorquesgroup.id.14377	0.00911696	0.00292102	0.00180144	2309	0.0692914	0.0230161	0.0026549	1394	0.00813188	0.00294483	0.00587158	915
M-HDL-L	genus..Eubacteriumrectalegroup.id.14374	0.00914265	0.00293012	0.00180713	2309	-0.00741077	0.0133879	0.579983	1394	0.00997547	0.00300293	0.000929754	915
L-LDL-FC	genus.Intestinibacter.id.11345	0.0113466	0.00363674	0.00180859	2309	0.0221576	0.0122781	0.0713483	1394	0.0103069	0.0038076	0.00691856	915
Ala	genus.Lachnoclostridium.id.11308	0.0180919	0.0058007	0.00181519	2309	0.0391817	0.0212666	0.0656298	1394	0.0163967	0.00602932	0.00666309	915
LDL-TG	genus.Akkermansia.id.4037	-0.0138537	0.00444201	0.00181589	2309	0.0157228	0.0147561	0.286829	1394	-0.016801	0.00465808	0.000326853	915
LDL-TG	family.Verrucomicrobiaceae.id.4036	-0.013852	0.00444192	0.00181793	2309	0.0157228	0.0147561	0.286829	1394	-0.0167989	0.00465797	0.000327302	915
S-VLDL-P	family.Oxalobacteraceae.id.2966	-0.0398554	0.0127845	0.00182403	2309	-0.0324234	0.0386269	0.40139	1394	-0.0407697	0.013548	0.00269123	915
S-HDL-FC	genus.Corynebacterium.id.449	-0.02042	0.00655174	0.00182869	2309	0.250962	0.161887	0.121316	1394	-0.0208652	0.00655711	0.00151198	915
M-HDL-P	genus.unknowngenus.id.1000036183	-0.064069	0.0205569	0.00182911	2309	-0.0845091	0.0624337	0.176091	1394	-0.0615836	0.0217709	0.0047766	915
XL-HDL-PL	genus.Haemophilus.id.3698	0.0538559	0.0172811	0.0018304	2309	0.0261445	0.0228754	0.253273	1394	0.0906951	0.026375	0.000611197	915
M-LDL-L	genus.CandidatusSoleaferrea.id.11350	0.0501573	0.0160966	0.00183316	2309	0.0705334	0.0371023	0.0575026	1394	0.0454328	0.0178656	0.0111544	915
M-HDL-PL	genus.RuminococcaceaeUCG011.id.11368	-0.0267814	0.00859724	0.00183872	2309	-0.071274	0.0324064	0.0280158	1394	-0.0234129	0.00891675	0.00879225	915
M-HDL-P	genus.Rothia.id.646	0.0195427	0.00627479	0.00184275	2309	0.0524715	0.0579049	0.365006	1394	0.0191514	0.00631196	0.00248097	915
M-VLDL-L	genus.Olsenella.id.822	-0.033573	0.0107815	0.00184598	2309	-0.0461639	0.0228988	0.0439939	1394	-0.0299869	0.0122208	0.0143243	915
M-VLDL-PL	genus.Anaerotruncus.id.2054	-0.0365927	0.0117527	0.00184843	2309	-0.0524415	0.0213401	0.0141158	1394	-0.0296929	0.0140805	0.0352353	915
M-VLDL-PL	genus.LachnospiraceaeUCG004.id.11324	-0.0403385	0.0129583	0.00185237	2309	-0.0219943	0.0191649	0.251318	1394	-0.0557884	0.0175882	0.00156522	915
Ala	family.FamilyXI.id.1732	0.034402	0.0110533	0.00185581	2309	0.0294795	0.0842894	0.726585	1394	0.0344881	0.0111495	0.00204049	915
Ala	genus.Gemella.id.1733	0.034402	0.0110533	0.00185581	2309	0.0294795	0.0842894	0.726585	1394	0.0344881	0.0111495	0.00204049	915
M-VLDL-PL	genus.Faecalitalea.id.11392	0.0567802	0.0182438	0.00185631	2309	0.0413986	0.0376644	0.271897	1394	0.0614953	0.0208533	0.00327051	915
HDL-D	genus..Eubacteriumbrachygroup.id.11296	-0.00117288	0.000376962	0.00186199	2309	-0.0150263	0.0269046	0.576592	1394	-0.00117016	0.000376999	0.00196921	915
HDL-D	genus.Coprococcus1.id.11301	0.00169159	0.000543683	0.00186231	2309	0.0674561	0.0259026	0.00930687	1394	0.00166261	0.000543803	0.00229838	915
XS-VLDL-TG	family.unknownfamily.id.987	-0.0282952	0.00909425	0.00186251	2309	-0.0224797	0.0236459	0.341932	1394	-0.0293047	0.00985204	0.00301263	915
XS-VLDL-TG	genus.unknowngenus.id.1000013899	-0.0282952	0.00909425	0.00186251	2309	-0.0224797	0.0236459	0.341932	1394	-0.0293047	0.00985204	0.00301263	915
L-LDL-FC	genus.Dorea.id.1997	-0.023774	0.00764369	0.00186908	2309	-0.0250136	0.0203212	0.218564	1394	-0.0235697	0.00824952	0.004373	915
S-LDL-CE	genus.Gardnerella.id.437	-0.260895	0.0839234	0.00187892	2309	-0.34666	0.538678	0.519982	1394	-0.258762	0.0849609	0.00238882	915
M-VLDL-CE	genus.Scardovia.id.440	0.141103	0.0453963	0.00188203	2309	0.275045	0.139126	0.048246	1394	0.125143	0.0480248	0.00931634	915
XS-VLDL-L	genus.LachnospiraceaeUCG004.id.11324	-0.0189376	0.00609426	0.00188706	2309	-0.022903	0.0189445	0.226888	1394	-0.0184799	0.00643638	0.00418483	915
S-LDL-TG	genus..Eubacteriumoxidoreducensgroup.id.11339	-0.0673084	0.0216619	0.00188853	2309	-0.0671935	0.0273917	0.0142874	1394	-0.0675002	0.0353924	0.0568109	915
HDL2-C	genus..Eubacteriumeligensgroup.id.14372	0.0155822	0.00501501	0.00188924	2309	0.0351925	0.0128232	0.00613975	1394	0.0120412	0.00544901	0.0273686	915
M-VLDL-L	genus.Scardovia.id.440	0.136692	0.0440096	0.00189669	2309	0.243599	0.135273	0.0719525	1394	0.124036	0.0465416	0.0078341	915
S-VLDL-FC	genus.LachnospiraceaeNK4A136group.id.11319	-0.0205479	0.0066163	0.0018986	2309	-0.0485028	0.0178797	0.006756	1394	-0.0161126	0.00712186	0.0239072	915
S-VLDL-TG	family.BacteroidalesS247group.id.11173	-0.0168648	0.00543336	0.00190966	2309	-0.0320582	0.0122275	0.00884249	1394	-0.0131268	0.00606503	0.030699	915
S-VLDL-TG	genus.unknowngenus.id.1000005479	-0.0168648	0.00543336	0.00190966	2309	-0.0320582	0.0122275	0.00884249	1394	-0.0131268	0.00606503	0.030699	915
S-HDL-P	genus.Rothia.id.646	0.0104382	0.00336412	0.00191703	2309	0.0585102	0.0650136	0.368293	1394	0.0103091	0.00336863	0.00227604	915
S-VLDL-FC	genus.Clostridiumsensustricto1.id.1873	-0.0124168	0.00400363	0.00192617	2309	-0.0373869	0.0127608	0.0034471	1394	-0.00969048	0.00421654	0.0217766	915
HDL-TG	family.BacteroidalesS247group.id.11173	-0.012166	0.00392899	0.00195841	2309	-0.020874	0.012939	0.106915	1394	-0.0112815	0.00412371	0.00634499	915
HDL-TG	genus.unknowngenus.id.1000005479	-0.012166	0.00392899	0.00195841	2309	-0.020874	0.012939	0.106915	1394	-0.0112815	0.00412371	0.00634499	915
S-HDL-P	family.Porphyromonadaceae.id.943	-0.00473009	0.00152805	0.00196473	2309	-0.00290733	0.0185212	0.875289	1394	-0.00474258	0.00153327	0.00204137	915
Ala	genus..Eubacteriumeligensgroup.id.14372	-0.0136695	0.00441682	0.00196901	2309	-0.0353184	0.0142504	0.0133152	1394	-0.0113687	0.00464559	0.0145854	915
S-HDL-TG	genus.Anaerotruncus.id.2054	-0.0238429	0.00770452	0.00197036	2309	-0.0511071	0.0206961	0.0136537	1394	-0.0194567	0.00830117	0.0193012	915
S-HDL-L	genus.Olsenella.id.822	-0.00501541	0.00162126	0.00197795	2309	0.0315272	0.0240034	0.18925	1394	-0.00518288	0.00162497	0.00147399	915
S-LDL-TG	genus.Oribacterium.id.2008	-0.177407	0.057351	0.00197906	2309	-0.263395	0.0727301	0.000303441	1394	-0.0360316	0.0932573	0.699315	915
XS-VLDL-P	genus..Eubacteriumbrachygroup.id.11296	0.0146388	0.00473238	0.0019792	2309	0.0142233	0.031296	0.649556	1394	0.0146486	0.00478743	0.00228002	915
Serum-TG	genus.LachnospiraceaeUCG004.id.11324	-0.0340673	0.0110134	0.00197975	2309	-0.0268095	0.0192557	0.164058	1394	-0.037596	0.0134264	0.00521629	915
M-VLDL-TG	genus.Sellimonas.id.14369	0.0486294	0.0157223	0.00198138	2309	0.046061	0.0242495	0.0577113	1394	0.050492	0.020651	0.0146739	915
M-VLDL-CE	family.Ruminococcaceae.id.2050	-0.104818	0.0338915	0.00198312	2309	-0.148695	0.0470306	0.00160271	1394	-0.0574165	0.0488826	0.240471	915
XS-VLDL-TG	family.Ruminococcaceae.id.2050	-0.0742002	0.023995	0.00198596	2309	-0.20611	0.0464701	9.92183e-06	1394	-0.0262445	0.0280192	0.349181	915
S-VLDL-PL	family.ClostridialesvadinBB60group.id.11286	-0.0285319	0.00922722	0.00198716	2309	-0.047267	0.0201829	0.0193255	1394	-0.0235813	0.010375	0.0232653	915
S-VLDL-PL	genus.unknowngenus.id.1000000073	-0.0285319	0.00922722	0.00198716	2309	-0.047267	0.0201829	0.0193255	1394	-0.0235813	0.010375	0.0232653	915
S-HDL-FC	genus.Romboutsia.id.11347	-0.0048653	0.00157366	0.00199001	2309	-0.022613	0.0135586	0.0955815	1394	-0.00462296	0.00158436	0.00361135	915
XL-HDL-P	genus.RuminococcaceaeUCG004.id.11362	-0.0245201	0.00793206	0.00199309	2309	-0.0362364	0.0149745	0.015654	1394	-0.0199504	0.00935184	0.0331668	915
IDL-P	family.Methanobacteriaceae.id.121	0.00792399	0.0025645	0.00200241	2309	0.029917	0.0374184	0.424123	1394	0.0078202	0.00257055	0.00241593	915
S-HDL-PL	genus.Roseburia.id.2012	0.0108672	0.00351719	0.00200325	2309	0.0259154	0.0235561	0.271456	1394	0.0105241	0.00355707	0.00317018	915
S-VLDL-FC	family.Clostridiaceae1.id.1869	-0.0125383	0.00405846	0.00200541	2309	-0.0376592	0.0127641	0.00322715	1394	-0.00971306	0.00428061	0.0234973	915
VLDL-TG	genus..Ruminococcustorquesgroup.id.14377	0.0410211	0.0132803	0.00200915	2309	0.0284958	0.0228404	0.212386	1394	0.0474181	0.016323	0.00376192	915
M-HDL-L	genus.unknowngenus.id.1000036183	-0.0636822	0.0206173	0.00200983	2309	-0.0860202	0.0622771	0.167425	1394	-0.0609326	0.0218493	0.00540179	915
IDL-TG	genus.FamilyXIIIUCG001.id.11294	-0.0243075	0.00787014	0.00201123	2309	-0.0802825	0.0246792	0.00116932	1394	-0.0179706	0.00830368	0.0307113	915
M-VLDL-CE	genus.LachnospiraceaeNK4A136group.id.11319	-0.0339906	0.0110067	0.00201386	2309	-0.0446109	0.0183309	0.0150735	1394	-0.0280028	0.0137641	0.042193	915
L-LDL-C	family.Peptococcaceae.id.2024	0.0175729	0.00569136	0.00201751	2309	0.0541492	0.018117	0.00284969	1394	0.0135681	0.00599485	0.0238534	915
M-VLDL-P	family.Peptostreptococcaceae.id.2042	-0.024484	0.00792998	0.00201834	2309	-0.0350429	0.0135154	0.00961953	1394	-0.0189405	0.00979281	0.0534084	915
S-VLDL-P	genus.LachnospiraceaeNK4A136group.id.11319	-0.0212953	0.00689813	0.00202107	2309	-0.0506301	0.0179284	0.0048106	1394	-0.016198	0.00747346	0.0304637	915
IDL-P	genus.Epulopiscium.id.1998	0.0361026	0.0116954	0.00202259	2309	0.0917555	0.046097	0.0467339	1394	0.0322737	0.0120911	0.0077386	915
S-VLDL-FC	genus.Sellimonas.id.14369	0.0279755	0.0090635	0.00202452	2309	0.0357691	0.0246916	0.147666	1394	0.0267619	0.00974367	0.0061411	915
M-HDL-PL	genus.unknowngenus.id.1000036183	-0.0671647	0.0217659	0.0020302	2309	-0.0926102	0.0620831	0.136002	1394	-0.0635987	0.023241	0.00633132	915
S-LDL-TG	genus..Eubacteriumbrachygroup.id.11296	0.0416561	0.0134994	0.00203026	2309	0.0406372	0.0327277	0.214566	1394	0.0418649	0.0148187	0.00482979	915
S-VLDL-TG	genus.Megamonas.id.2184	0.0386031	0.0125165	0.00204124	2309	0.0824162	0.0272503	0.00253711	1394	0.0268883	0.0140909	0.0566805	915
S-HDL-P	genus.Odoribacter.id.952	-0.00707278	0.00229338	0.00204242	2309	0.00204436	0.0224035	0.927306	1394	-0.00716933	0.00230549	0.00193145	915
S-HDL-P	genus.Methanosphaera.id.124	-0.00558028	0.00180945	0.00204268	2309	-0.277659	0.162891	0.0884989	1394	-0.0055467	0.00180957	0.00223957	915
L-LDL-C	genus.Romboutsia.id.11347	0.0150674	0.0048861	0.00204427	2309	0.0208466	0.0130576	0.110604	1394	0.0141264	0.00526888	0.00747125	915
M-VLDL-TG	genus.Faecalitalea.id.11392	0.0607962	0.0197274	0.00205742	2309	0.0407767	0.0370044	0.270679	1394	0.068745	0.0233172	0.00327769	915
XL-HDL-PL	genus.Ruminiclostridium6.id.11356	0.0326124	0.0105826	0.00205826	2309	0.0279688	0.0129702	0.0312255	1394	0.04186	0.0183036	0.0224266	915
IDL-L	genus.Romboutsia.id.11347	0.011482	0.0037271	0.00206537	2309	0.0186833	0.0129082	0.148013	1394	0.010827	0.00389291	0.00552801	915
S-LDL-TG	genus..Eubacteriumeligensgroup.id.14372	-0.0313011	0.0101622	0.00206901	2309	-0.0322833	0.0148711	0.0301102	1394	-0.0304406	0.0139192	0.0290006	915
XL-HDL-CE	genus.RuminococcaceaeNK4A214group.id.11358	0.0243668	0.00791694	0.00208527	2309	0.00791424	0.0147536	0.59175	1394	0.0310202	0.00938214	0.000982472	915
M-VLDL-L	genus.LachnospiraceaeUCG001.id.11321	-0.0366894	0.0119213	0.00208655	2309	-0.0289995	0.0212502	0.172578	1394	-0.040221	0.0144009	0.00533294	915
S-VLDL-L	genus.Faecalitalea.id.11392	0.0330658	0.0107446	0.002088	2309	0.0402278	0.0378341	0.287845	1394	0.0324375	0.011206	0.00388693	915
HDL2-C	genus.Eggerthella.id.819	-0.0171538	0.00557438	0.00208909	2309	-0.0342232	0.0229005	0.13529	1394	-0.0160787	0.00574724	0.00525671	915
S-LDL-CE	genus.Peptococcus.id.2037	0.0266257	0.00865787	0.00210282	2309	0.0409747	0.0176692	0.0205411	1394	0.022092	0.00993189	0.0263704	915
M-VLDL-P	genus.LachnospiraceaeUCG001.id.11321	-0.0369882	0.0120298	0.00210696	2309	-0.0288917	0.0211991	0.173143	1394	-0.0408337	0.0146099	0.00530058	915
XL-HDL-C	genus.LachnospiraceaeUCG004.id.11324	0.0369036	0.0120032	0.00210872	2309	0.0387705	0.0174097	0.026111	1394	0.0352122	0.0165716	0.0338686	915
M-VLDL-P	genus.Scardovia.id.440	0.137023	0.0445711	0.0021103	2309	0.238471	0.134953	0.0774375	1394	0.124602	0.0472208	0.00846488	915
S-VLDL-CE	genus.LachnospiraceaeUCG004.id.11324	-0.0262345	0.0085341	0.00211149	2309	-0.013863	0.0190984	0.468038	1394	-0.0293211	0.00953947	0.00217771	915
M-VLDL-P	genus.Faecalitalea.id.11392	0.0560863	0.0182587	0.002128	2309	0.0407866	0.037421	0.27593	1394	0.0608668	0.0209176	0.00370458	915
XL-HDL-PL	genus.Faecalibacterium.id.2057	0.0456565	0.0148666	0.00213281	2309	0.035518	0.0173145	0.040421	1394	0.0741007	0.0290015	0.0107791	915
M-VLDL-CE	family.unknownfamily.id.1000005471	-0.0215399	0.00701377	0.00213282	2309	-0.0452185	0.0161944	0.00530677	1394	-0.016073	0.00778144	0.0391544	915
M-VLDL-CE	genus.unknowngenus.id.1000005472	-0.0215399	0.00701377	0.00213282	2309	-0.0452185	0.0161944	0.00530677	1394	-0.016073	0.00778144	0.0391544	915
S-HDL-P	family.Victivallaceae.id.2255	-0.0208698	0.00679625	0.00213501	2309	-0.14981	0.0504566	0.00303832	1394	-0.0184872	0.00685875	0.00716008	915
Serum-TG	genus.Faecalitalea.id.11392	0.0450069	0.0146627	0.00214434	2309	0.0431366	0.0378501	0.254622	1394	0.0453371	0.0159046	0.00446312	915
XL-HDL-L	genus.Faecalibacterium.id.2057	0.0355569	0.0115843	0.00214477	2309	0.0293856	0.0162788	0.0712696	1394	0.0418882	0.0164884	0.0112364	915
XS-VLDL-TG	genus.Tyzzerella.id.11334	0.0438852	0.0143106	0.00216491	2309	0.0663103	0.0293565	0.0240515	1394	0.0368952	0.0163899	0.0246179	915
L-LDL-CE	family.Peptococcaceae.id.2024	0.0197554	0.00644314	0.00216858	2309	0.0516506	0.0182957	0.00482421	1394	0.0152397	0.00688416	0.0270956	915
HDL2-C	genus.Pseudobutyrivibrio.id.2010	0.0516145	0.0168361	0.00217156	2309	0.0392514	0.0282555	0.165007	1394	0.0584202	0.020964	0.00543616	915
Gp	genus.Flavonifractor.id.2059	0.0107452	0.00350515	0.00217271	2309	0.13287	0.0262328	4.63427e-07	1394	0.00852521	0.00353687	0.0161337	915
S-VLDL-TG	family.Peptostreptococcaceae.id.2042	-0.020261	0.00661112	0.00217898	2309	-0.0390132	0.0134055	0.00366926	1394	-0.0142345	0.00759955	0.0613796	915
M-HDL-PL	genus.Leuconostoc.id.1841	0.0163514	0.00533649	0.00218338	2309	0.0130508	0.0572291	0.819645	1394	0.0163804	0.00535984	0.00230776	915
S-LDL-PL	genus.ChristensenellaceaeR7group.id.11283	-0.00979464	0.00319718	0.00218746	2309	-0.0161648	0.0142406	0.256524	1394	-0.0094565	0.00328093	0.00404156	915
L-LDL-L	family.Methanobacteriaceae.id.121	0.00940213	0.00306936	0.00218969	2309	0.0323464	0.0376711	0.390682	1394	0.0092488	0.0030796	0.00274452	915
VLDL-TG	genus.LachnospiraceaeUCG001.id.11321	-0.037172	0.0121371	0.00219361	2309	-0.0309801	0.0210465	0.141253	1394	-0.0402571	0.0148562	0.00685952	915
S-HDL-L	genus.Odoribacter.id.952	-0.00691612	0.00225829	0.00219467	2309	0.00229025	0.0224276	0.918678	1394	-0.00701042	0.00226983	0.00207281	915
S-HDL-TG	genus.Anaerofustis.id.1931	0.0536868	0.0175338	0.00219942	2309	0.0510343	0.0507373	0.314662	1394	0.0540465	0.0186851	0.00391329	915
M-VLDL-P	genus.Anaerotruncus.id.2054	-0.0359891	0.0117549	0.00220137	2309	-0.0526713	0.0212009	0.0130952	1394	-0.0285844	0.0141248	0.0432937	915
VLDL-C	genus.Ruminococcus1.id.11373	-0.0165095	0.0053929	0.00220347	2309	-0.0326242	0.0152299	0.0323588	1394	-0.0141993	0.00576652	0.0139874	915
S-VLDL-TG	genus.Sellimonas.id.14369	0.0378635	0.0123745	0.00221494	2309	0.0419882	0.0243437	0.0847851	1394	0.0364263	0.0143695	0.0114129	915
XL-HDL-P	genus.Faecalibacterium.id.2057	0.0351073	0.011478	0.00222324	2309	0.028847	0.0162517	0.0761149	1394	0.0413379	0.016213	0.010946	915
M-VLDL-P	genus.Sellimonas.id.14369	0.0452095	0.0147811	0.0022237	2309	0.0451634	0.0245241	0.0657491	1394	0.0452358	0.0185237	0.0147941	915
HDL-TG	genus.RuminococcaceaeUCG014.id.11371	-0.0123393	0.00403484	0.00222687	2309	-0.0330388	0.0111697	0.00315014	1394	-0.00923291	0.00432702	0.0331285	915
VLDL-TG	genus.Lactonifactor.id.11332	0.105578	0.0345302	0.00223147	2309	0.106337	0.0502772	0.0346075	1394	0.104901	0.0475066	0.0274847	915
M-HDL-FC	family.Verrucomicrobiaceae.id.4036	-0.00725521	0.00237299	0.00223258	2309	9.61339e-05	0.0133486	0.994255	1394	-0.00749511	0.0024114	0.00194099	915
M-HDL-FC	genus.Akkermansia.id.4037	-0.00725538	0.00237305	0.00223258	2309	9.61339e-05	0.0133486	0.994255	1394	-0.0074953	0.00241146	0.00194098	915
S-VLDL-P	genus.Ruminiclostridium6.id.11356	-0.0165716	0.00542148	0.00223823	2309	-0.0456545	0.0138558	0.0010092	1394	-0.0113141	0.00589118	0.0551065	915
HDL-D	genus.Parabacteroides.id.954	0.000992675	0.000324812	0.00224195	2309	0.00548254	0.0144613	0.704657	1394	0.000990409	0.000324894	0.0023673	915
IDL-TG	genus.RuminococcaceaeNK4A214group.id.11358	-0.0162804	0.00532997	0.00225429	2309	-0.0273403	0.0167152	0.10214	1394	-0.0150286	0.00562353	0.00766498	915
L-LDL-C	genus.Klebsiella.id.3507	-0.0701082	0.0229544	0.00225632	2309	-0.0742058	0.0230783	0.00133276	1394	0.308461	0.221826	0.164701	915
LDL-TG	genus.RuminococcaceaeNK4A214group.id.11358	-0.0212669	0.00696318	0.00225668	2309	-0.0288687	0.0164092	0.0787475	1394	-0.0195974	0.00768988	0.0109835	915
Gp	genus.Tyzzerella.id.11334	0.0154743	0.00506743	0.00226051	2309	0.0414578	0.0288369	0.150756	1394	0.0146464	0.00514753	0.00453657	915
XL-HDL-L	genus.LachnospiraceaeNK4A136group.id.11319	0.0309155	0.0101245	0.00226162	2309	0.0543728	0.0157156	0.000557031	1394	0.0142725	0.0132376	0.281238	915
M-HDL-L	genus.Rothia.id.646	0.0192269	0.00629742	0.00226465	2309	0.0513331	0.0577619	0.374318	1394	0.0188407	0.00633518	0.00301757	915
M-VLDL-PL	genus.Tyzzerella.id.11334	0.0614308	0.0201222	0.00226652	2309	0.0476557	0.0289236	0.0996533	1394	0.0743516	0.0280124	0.00808803	915
M-VLDL-L	genus.Faecalitalea.id.11392	0.055153	0.0180697	0.0022715	2309	0.0407048	0.0375114	0.278053	1394	0.0595187	0.0206198	0.00398824	915
LDL-TG	genus.Gardnerella.id.437	-0.181597	0.0595005	0.00227297	2309	-1.12652	0.570069	0.0483414	1394	-0.17119	0.0598273	0.0043146	915
XL-HDL-P	genus..Ruminococcustorquesgroup.id.14377	-0.0375035	0.0122902	0.00227711	2309	-0.0282104	0.0203439	0.165764	1394	-0.0428444	0.0154227	0.00558234	915
IDL-FC	genus.Methanosphaera.id.124	0.0234568	0.0076876	0.00227892	2309	0.0841738	0.143812	0.558437	1394	0.0232828	0.00769861	0.00256243	915
M-HDL-TG	genus.unknowngenus.id.2041	-0.0432648	0.0141803	0.00228037	2309	-0.0828757	0.0326426	0.0112296	1394	-0.034051	0.0157433	0.0308108	915
S-VLDL-TG	genus.Tyzzerella.id.11334	0.0528533	0.0173258	0.00228419	2309	0.0538237	0.028512	0.0592676	1394	0.0522851	0.0218156	0.0167458	915
HDL-D	genus.RuminococcaceaeUCG010.id.11367	0.00107135	0.000351241	0.0022871	2309	0.0407582	0.0134113	0.00241742	1394	0.00104411	0.000351362	0.00304076	915
XL-HDL-C	genus.Faecalibacterium.id.2057	0.0351434	0.0115239	0.00229132	2309	0.0316705	0.0168194	0.0599135	1394	0.0382161	0.0158208	0.0159078	915
IDL-PL	family.Peptostreptococcaceae.id.2042	0.0116549	0.00382195	0.00229243	2309	0.0221268	0.0125857	0.0789534	1394	0.0105911	0.00401138	0.0084263	915
Serum-C	genus.Romboutsia.id.11347	0.00859579	0.00281989	0.00230157	2309	0.0199981	0.0127006	0.115583	1394	0.00800456	0.00289207	0.00575925	915
S-LDL-FC	genus.LachnospiraceaeUCG004.id.11324	-0.0161635	0.00530293	0.00230349	2309	-0.0182948	0.0186111	0.325777	1394	-0.0159752	0.00553226	0.00397374	915
S-HDL-L	genus.Methanosphaera.id.124	-0.00542985	0.00178155	0.00230504	2309	-0.268345	0.163078	0.100093	1394	-0.00539847	0.00178166	0.00251466	915
VLDL-TG	genus.Scardovia.id.440	0.137754	0.0451983	0.00230546	2309	0.246185	0.133985	0.0663633	1394	0.12383	0.0480126	0.0100618	915
S-HDL-P	genus.Flavonifractor.id.2059	0.00780345	0.00256045	0.00230611	2309	0.0770239	0.0275976	0.00532741	1394	0.00720244	0.00257154	0.00520557	915
Lac	genus.Ruminiclostridium6.id.11356	-0.0128866	0.00422842	0.0023067	2309	-0.0250878	0.0143453	0.0805385	1394	-0.0117256	0.00442501	0.008193	915
HDL-TG	genus.Flavonifractor.id.2059	0.0291686	0.00957129	0.00230745	2309	0.108373	0.0275181	8.61667e-05	1394	0.0182679	0.0102087	0.0738765	915
M-VLDL-L	genus.Romboutsia.id.11347	-0.023034	0.00755893	0.00230942	2309	-0.0414129	0.0138261	0.00279073	1394	-0.0151986	0.00902755	0.0926076	915
HDL-TG	genus.Parascardovia.id.439	0.176085	0.0577853	0.00230959	2309	-0.103629	0.325374	0.75016	1394	0.185195	0.0587187	0.00166388	915
M-HDL-TG	family.Lachnospiraceae.id.1987	0.0753981	0.0247576	0.00232334	2309	0.0500345	0.0587606	0.394641	1394	0.0808724	0.027299	0.00313147	915
S-VLDL-L	genus.LachnospiraceaeNK4A136group.id.11319	-0.0204687	0.00672172	0.0023256	2309	-0.0499728	0.0179601	0.00546856	1394	-0.0156629	0.00724851	0.0309686	915
IDL-C	genus.Methanosphaera.id.124	0.0189426	0.00622581	0.00234546	2309	0.030845	0.144766	0.831305	1394	0.0189206	0.00623158	0.00246393	915
S-HDL-TG	genus.Blautia.id.1992	0.0367799	0.0120937	0.00235609	2309	0.0461668	0.0294574	0.117287	1394	0.034877	0.013263	0.00869229	915
S-LDL-FC	family.Peptococcaceae.id.2024	0.00975161	0.00320687	0.00235911	2309	0.059683	0.0187379	0.00147907	1394	0.00824498	0.00325489	0.0114732	915
XL-HDL-P	genus.LachnospiraceaeNK4A136group.id.11319	0.0304378	0.0100178	0.0023786	2309	0.0540317	0.0156894	0.000590678	1394	0.014198	0.0130166	0.275669	915
M-VLDL-L	genus.Sellimonas.id.14369	0.0445355	0.0146584	0.00237977	2309	0.0448762	0.0245838	0.068151	1394	0.0443475	0.0182593	0.0153438	915
XS-VLDL-C	family.Peptostreptococcaceae.id.2042	0.00939305	0.00309304	0.00239077	2309	0.0227181	0.0128486	0.0772573	1394	0.00857335	0.00318676	0.00726989	915
VLDL-TG	genus.Butyricimonas.id.945	-0.0417476	0.0137517	0.00239888	2309	0.00510459	0.0233617	0.82707	1394	-0.0665897	0.0170111	9.73848e-05	915
S-VLDL-FC	genus.RuminococcaceaeNK4A214group.id.11358	-0.0164208	0.00540923	0.00239978	2309	-0.0400391	0.0160368	0.0126508	1394	-0.0133887	0.00574596	0.020019	915
M-HDL-TG	family.unknownfamily.id.987	-0.0333579	0.0109909	0.00240509	2309	-0.00885702	0.0241897	0.71431	1394	-0.0397319	0.0123381	0.00132625	915
M-HDL-TG	genus.unknowngenus.id.1000013899	-0.0333579	0.0109909	0.00240509	2309	-0.00885702	0.0241897	0.71431	1394	-0.0397319	0.0123381	0.00132625	915
M-VLDL-TG	genus.LachnospiraceaeUCG001.id.11321	-0.0390352	0.0128632	0.00240811	2309	-0.0300775	0.0209618	0.151549	1394	-0.0444459	0.0162912	0.00649081	915
IDL-TG	genus.Gardnerella.id.437	-0.132382	0.0436389	0.00241668	2309	-1.17724	0.580571	0.0427798	1394	-0.126445	0.0437627	0.00395245	915
XL-HDL-L	genus..Ruminococcustorquesgroup.id.14377	-0.0376941	0.0124289	0.00242323	2309	-0.0271101	0.0203798	0.183656	1394	-0.0439618	0.0156831	0.00516887	915
M-HDL-TG	genus.Butyricimonas.id.945	-0.0331547	0.0109356	0.00243082	2309	0.0371026	0.0245834	0.131462	1394	-0.0504868	0.0122102	3.88194e-05	915
Lac	genus.unknowngenus.id.1961	-0.106288	0.035091	0.00245435	2309	0.0845931	0.234406	0.718242	1394	-0.110663	0.035491	0.00187778	915
IDL-TG	genus.Marvinbryantia.id.2005	-0.0238193	0.00786424	0.00245524	2309	-0.075424	0.0225294	0.000836422	1394	-0.0166589	0.00839213	0.0474385	915
S-VLDL-P	genus..Eubacteriumoxidoreducensgroup.id.11339	-0.0431364	0.0142427	0.00245635	2309	-0.0730741	0.0262593	0.00546274	1394	-0.0306585	0.016953	0.0708694	915
XL-HDL-P	genus.Turicibacter.id.2162	0.0208026	0.00686991	0.00246115	2309	0.0267569	0.0141156	0.058226	1394	0.0189545	0.00786414	0.0161402	915
S-LDL-TG	genus.Anaerotruncus.id.2054	-0.0398219	0.0131531	0.00246529	2309	-0.042398	0.022328	0.0577897	1394	-0.0384529	0.0162771	0.0183681	915
XS-VLDL-TG	genus.Lachnoclostridium.id.11308	0.0254596	0.00841031	0.00246844	2309	0.0614914	0.0215177	0.00433105	1394	0.0189625	0.00913715	0.0382381	915
S-HDL-L	genus.Flavonifractor.id.2059	0.00763065	0.00252101	0.00247136	2309	0.0711746	0.0276389	0.0101225	1394	0.00709755	0.00253156	0.00516098	915
Gp	family.Oxalobacteraceae.id.2966	-0.0135241	0.00446852	0.00247387	2309	-0.0683845	0.0383609	0.0748602	1394	-0.0127694	0.00449915	0.00463834	915
M-LDL-TG	genus.Ruminococcus1.id.11373	-0.0277655	0.00917476	0.00247574	2309	-0.0424192	0.0150688	0.0049463	1394	-0.0191331	0.0115656	0.0984104	915
XL-HDL-L	genus.RuminococcaceaeNK4A214group.id.11358	0.0257153	0.00849777	0.00247711	2309	0.0108086	0.0141479	0.445015	1394	0.0341283	0.0106286	0.00136932	915
M-HDL-PL	family.Verrucomicrobiaceae.id.4036	-0.00529951	0.00175144	0.00247973	2309	-0.0057623	0.0133318	0.665647	1394	-0.00529138	0.00176675	0.00281922	915
Ala	genus..Eubacteriumruminantiumgroup.id.11340	-0.011341	0.00374848	0.00248219	2309	-0.0263322	0.0133546	0.0488359	1394	-0.010059	0.00390549	0.0101641	915
M-HDL-PL	genus.Akkermansia.id.4037	-0.00529889	0.00175148	0.00248328	2309	-0.0057623	0.0133318	0.665647	1394	-0.00529075	0.0017668	0.00282322	915
Gp	genus.Lachnospira.id.2004	-0.00762153	0.00251941	0.00248527	2309	-0.0324568	0.0173259	0.0612373	1394	-0.00708505	0.00254647	0.00550954	915
M-VLDL-P	genus.Butyrivibrio.id.1993	-0.0287899	0.00951737	0.0024864	2309	-0.0352226	0.0134594	0.00896866	1394	-0.022357	0.0134598	0.0970549	915
HDL-C	genus.Pseudobutyrivibrio.id.2010	0.0363908	0.0120301	0.00248655	2309	0.0398213	0.0267933	0.137444	1394	0.0355246	0.0134635	0.00846816	915
S-HDL-FC	genus.Oxalobacter.id.2978	-0.0162618	0.00537901	0.00250124	2309	-0.0635409	0.0376525	0.0917215	1394	-0.0152768	0.00543476	0.00504613	915
XS-VLDL-L	genus.Marvinbryantia.id.2005	-0.0172622	0.00571158	0.00250857	2309	-0.0598921	0.0214243	0.00525316	1394	-0.0140005	0.00592605	0.0183606	915
M-HDL-L	genus.Fusicatenibacter.id.11305	0.00950683	0.00314582	0.00251065	2309	-0.00714919	0.0160304	0.655684	1394	0.0101739	0.0032082	0.00156891	915
S-HDL-P	genus.Terrisporobacter.id.11348	-0.00412098	0.00136446	0.00252593	2309	-0.0166975	0.0161936	0.302666	1394	-0.00403105	0.00136933	0.00332473	915
S-HDL-FC	genus.Butyricicoccus.id.2055	0.00915204	0.00303053	0.00252821	2309	0.0441149	0.0251702	0.0798808	1394	0.00863774	0.00305274	0.0047649	915
HDL-TG	genus.LachnospiraceaeNC2004group.id.11316	-0.032297	0.0106946	0.0025283	2309	-0.0653296	0.0263481	0.0132759	1394	-0.0257814	0.0117019	0.0278333	915
XL-HDL-L	genus.RuminococcaceaeUCG004.id.11362	-0.0242592	0.00803308	0.00252849	2309	-0.035547	0.0150014	0.0179446	1394	-0.0197211	0.00951176	0.0384227	915
XL-HDL-FC	genus.Coprococcus2.id.11302	0.0222674	0.00737359	0.00252871	2309	0.0222335	0.0097933	0.023344	1394	0.0223117	0.0112042	0.0467396	915
Lac	genus.Barnesiella.id.944	-0.0131215	0.00434505	0.00252886	2309	-0.0245032	0.0178525	0.170119	1394	-0.0124048	0.00447975	0.0057362	915
XS-VLDL-TG	genus.Faecalitalea.id.11392	0.0350696	0.0116152	0.00253374	2309	0.0338992	0.038267	0.375846	1394	0.0351884	0.0121903	0.00398698	915
LDL-C	genus.Romboutsia.id.11347	0.0165383	0.00547951	0.00254272	2309	0.0211076	0.0132215	0.110614	1394	0.0155907	0.00602093	0.00976775	915
VLDL-TG	genus.RuminococcaceaeUCG009.id.11366	-0.0582956	0.0193154	0.00254377	2309	-0.11365	0.0350709	0.00122127	1394	-0.0341943	0.0231414	0.139856	915
LDL-C	genus.Klebsiella.id.3507	-0.0702301	0.023272	0.00254624	2309	-0.0738626	0.0233708	0.00160931	1394	0.356859	0.253414	0.159412	915
M-VLDL-L	genus.Anaerotruncus.id.2054	-0.0351423	0.0116468	0.00254997	2309	-0.0524093	0.0212528	0.0137838	1394	-0.027731	0.0139237	0.0467096	915
Ala	family.Christensenellaceae.id.1866	-0.0124316	0.00412058	0.00255319	2309	-0.031938	0.0156009	0.0408284	1394	-0.0109688	0.00427229	0.0104049	915
M-LDL-FC	genus.CandidatusSoleaferrea.id.11350	0.0322478	0.0106905	0.00255717	2309	0.0752047	0.0368773	0.0416076	1394	0.0283066	0.0111702	0.0114401	915
XL-HDL-P	genus.Ruminiclostridium6.id.11356	0.0236301	0.00783416	0.00255893	2309	0.0283916	0.012166	0.0197548	1394	0.020257	0.0102397	0.0481998	915
XL-HDL-L	genus.Turicibacter.id.2162	0.0209968	0.00696155	0.00256038	2309	0.027151	0.0141392	0.0550299	1394	0.0190276	0.00799817	0.0175662	915
M-LDL-PL	genus..Eubacteriumbrachygroup.id.11296	0.0153625	0.00509428	0.00256447	2309	0.000965435	0.0307827	0.974985	1394	0.0157679	0.00516551	0.00233537	915
Gp	genus.Gordonibacter.id.821	0.00813719	0.0026989	0.00256974	2309	0.0422403	0.0346658	0.223242	1394	0.00792922	0.00270711	0.00348535	915
L-LDL-TG	genus.LachnospiraceaeFCS020group.id.11314	-0.0274057	0.00909011	0.0025707	2309	-0.0731648	0.0234965	0.00188446	1394	-0.0193515	0.00985769	0.0499411	915
S-HDL-L	genus.Rothia.id.646	0.00998802	0.00331291	0.00257085	2309	0.0552348	0.0650858	0.396225	1394	0.00987049	0.00331721	0.00300237	915
Ala	genus.LachnospiraceaeNK4A136group.id.11319	-0.0150855	0.00500428	0.00257393	2309	-0.0622586	0.0178925	0.000517772	1394	-0.0110822	0.0052123	0.0337587	915
Lac	family.Cardiobacteriaceae.id.3410	-0.465486	0.154434	0.00257705	2309	0.197864	0.578141	0.732221	1394	-0.516455	0.160257	0.00131533	915
Lac	genus.Cardiobacterium.id.3411	-0.465486	0.154434	0.00257705	2309	0.197864	0.578141	0.732221	1394	-0.516455	0.160257	0.00131533	915
IDL-CE	genus..Ruminococcusgauvreauiigroup.id.11342	-0.0132834	0.00440736	0.00257894	2309	-0.0159312	0.0134617	0.236837	1394	-0.0129656	0.00466443	0.00555411	915
M-VLDL-PL	genus.Sellimonas.id.14369	0.0445638	0.0147889	0.00258396	2309	0.0445716	0.0246851	0.0711968	1394	0.0445594	0.0184705	0.016043	915
VLDL-TG	family.Lachnospiraceae.id.1987	0.0946774	0.0314355	0.002597	2309	0.110774	0.0557305	0.0470444	1394	0.0871662	0.0380698	0.022271	915
S-HDL-FC	family.Corynebacteriaceae.id.448	-0.0158642	0.0052682	0.00260121	2309	0.0142008	0.0828514	0.863934	1394	-0.0159862	0.00527888	0.00252863	915
M-VLDL-PL	genus.LachnospiraceaeUCG001.id.11321	-0.0362241	0.0120315	0.00260574	2309	-0.0272839	0.0213389	0.201252	1394	-0.0403908	0.0145678	0.00567495	915
XL-HDL-P	genus.RuminococcaceaeNK4A214group.id.11358	0.0252924	0.00840201	0.00261005	2309	0.0109392	0.0141236	0.438749	1394	0.0331541	0.0104528	0.00156586	915
XL-HDL-L	genus.Ruminiclostridium6.id.11356	0.0238303	0.00791699	0.00261227	2309	0.0286212	0.0121865	0.018984	1394	0.0203318	0.010414	0.051203	915
S-VLDL-FC	genus.Butyricimonas.id.945	-0.0248746	0.00826435	0.00261363	2309	0.0271534	0.0236671	0.251454	1394	-0.0320996	0.00881953	0.000288491	915
IDL-P	genus.Methanobrevibacter.id.123	0.00779734	0.00259113	0.00261903	2309	0.0346482	0.0382248	0.364865	1394	0.00767339	0.00259711	0.00321177	915
XL-HDL-PL	genus.RuminococcaceaeUCG003.id.11361	0.0427753	0.0142177	0.00262455	2309	0.00996112	0.0184364	0.58908	1394	0.090926	0.022333	5.08154e-05	915
HDL3-C	genus.LachnospiraceaeNK3A20group.id.11318	0.0411522	0.0136795	0.00262696	2309	-0.170244	0.106561	0.110355	1394	0.0446942	0.0137936	0.00123785	915
IDL-FC	family.Actinomycetaceae.id.421	-0.0279005	0.00927611	0.00263162	2309	0.00293417	0.0315635	0.925948	1394	-0.0308154	0.00970466	0.00154721	915
XL-HDL-C	genus.RuminococcaceaeNK4A214group.id.11358	0.0251459	0.00836111	0.00263426	2309	0.00804962	0.0146207	0.582021	1394	0.033454	0.0101922	0.00106894	915
XL-HDL-CE	genus.Anaerotruncus.id.2054	0.0310666	0.0103313	0.00263804	2309	0.0221731	0.0196211	0.258646	1394	0.034478	0.0121523	0.00465303	915
XL-HDL-CE	family.Rikenellaceae.id.967	0.0250843	0.00834355	0.0026433	2309	0.00717242	0.0152926	0.639134	1394	0.0326761	0.00995591	0.0010698	915
M-VLDL-TG	genus.FamilyXIIIAD3011group.id.11293	-0.0465291	0.0154801	0.00264943	2309	-0.0592019	0.0263298	0.0247031	1394	-0.0398345	0.019137	0.0376638	915
IDL-FC	genus.Anaerostipes.id.1991	-0.0227119	0.0075564	0.00265015	2309	-0.00451698	0.0187708	0.809871	1394	-0.0262307	0.00825481	0.00153511	915
Alb	genus.Stomatobaculum.id.2015	-0.0697027	0.0231965	0.00265689	2309	-0.362726	0.326477	0.266749	1394	-0.0682159	0.0232553	0.00343768	915
LDL-D	family.Christensenellaceae.id.1866	0.000215316	7.16754e-05	0.00266412	2309	0.0142534	0.015224	0.349311	1394	0.000215005	7.16762e-05	0.00277656	915
M-VLDL-TG	genus.Intestinibacter.id.11345	-0.0230319	0.00766697	0.00266413	2309	-0.0294762	0.0131579	0.0252367	1394	-0.0197192	0.00943401	0.036876	915
XS-VLDL-C	genus.Terrisporobacter.id.11348	0.0098033	0.00326397	0.00266899	2309	0.022459	0.0146533	0.12558	1394	0.00914259	0.00334808	0.00644266	915
Ala	genus..Ruminococcusgnavusgroup.id.14376	0.0129428	0.0043107	0.00267785	2309	0.0107512	0.015842	0.497473	1394	0.013118	0.00447973	0.00349332	915
Serum-TG	genus.Lactonifactor.id.11332	0.0876451	0.0291914	0.00267838	2309	0.107149	0.0512205	0.0366285	1394	0.0782628	0.0355256	0.0278456	915
HDL-C	genus.Terrisporobacter.id.11348	0.00872323	0.00290568	0.00268095	2309	0.03026	0.0132795	0.0228366	1394	0.00764025	0.00297784	0.0104564	915
S-VLDL-TG	genus..Ruminococcustorquesgroup.id.14377	0.0328359	0.0109389	0.00268415	2309	0.0249091	0.0228337	0.275509	1394	0.0351971	0.012462	0.00484143	915
VLDL-C	genus.Sellimonas.id.14369	0.0279338	0.00930798	0.0026904	2309	0.0394241	0.0250307	0.115477	1394	0.0260899	0.010027	0.00942048	915
HDL-D	genus.Megamonas.id.2184	-0.00159537	0.000531646	0.00269262	2309	-0.0181741	0.0238121	0.445457	1394	-0.0015871	0.000531778	0.00291649	915
XL-HDL-FC	genus.Faecalibacterium.id.2057	0.0420253	0.0140067	0.00269648	2309	0.0337732	0.0167785	0.0443201	1394	0.0609977	0.025441	0.0167035	915
M-HDL-P	genus.RuminococcaceaeUCG010.id.11367	-0.00879302	0.00293143	0.00270361	2309	-0.0206264	0.0145268	0.155867	1394	-0.0082907	0.002993	0.0057196	915
IDL-C	genus..Ruminococcusgauvreauiigroup.id.11342	-0.0135528	0.00452021	0.00271518	2309	-0.0149433	0.0133125	0.261844	1394	-0.0133716	0.00480572	0.00550729	915
Ala	genus.RikenellaceaeRC9gutgroup.id.11191	-0.0142574	0.00475599	0.00271953	2309	-0.0189071	0.0226129	0.403232	1394	-0.0140422	0.0048648	0.00398809	915
HDL2-C	genus.Haemophilus.id.3698	0.019863	0.00662698	0.00272393	2309	0.0228402	0.0220402	0.300245	1394	0.0195671	0.00694851	0.00496793	915
VLDL-TG	genus.Coprococcus1.id.11301	-0.047779	0.0159424	0.00272675	2309	-0.0765534	0.0297486	0.0101756	1394	-0.0361857	0.0188829	0.0556385	915
M-HDL-PL	genus.Anaerostipes.id.1991	0.0114071	0.00380666	0.00273001	2309	0.039256	0.018821	0.0371839	1394	0.0102193	0.003887	0.00870627	915
Cit	genus.LachnospiraceaeUCG003.id.11323	0.0507894	0.0169518	0.00273447	2309	0.0355414	0.0308368	0.249289	1394	0.0573929	0.0202931	0.0047843	915
XS-VLDL-FC	genus.LachnospiraceaeFCS020group.id.11314	-0.0192379	0.00642114	0.00273523	2309	-0.0419999	0.0222868	0.0597044	1394	-0.0171774	0.00670548	0.0105769	915
M-LDL-FC	family.Peptococcaceae.id.2024	0.0115182	0.0038446	0.00273591	2309	0.0561531	0.0186005	0.00258335	1394	0.00952622	0.00392945	0.0155318	915
S-HDL-FC	family.Victivallaceae.id.2255	-0.026269	0.00877027	0.0027424	2309	-0.150472	0.047166	0.00145333	1394	-0.0218208	0.00892594	0.0146887	915
LDL-TG	genus.Ruminococcus1.id.11373	-0.0202107	0.00674989	0.00275135	2309	-0.0481112	0.015324	0.00172754	1394	-0.0134943	0.00751856	0.0730188	915
M-VLDL-L	family.Peptostreptococcaceae.id.2042	-0.0235395	0.00786241	0.00275406	2309	-0.0344282	0.0135493	0.0111632	1394	-0.0180116	0.00965405	0.0624057	915
M-HDL-PL	genus.Roseburia.id.2012	0.0130593	0.00436257	0.00275811	2309	0.00582991	0.0215021	0.78633	1394	0.0133697	0.00445523	0.00276561	915
S-HDL-TG	genus.RuminococcaceaeUCG007.id.11364	-0.0545852	0.0182389	0.00276432	2309	-0.0813674	0.0393733	0.0389614	1394	-0.0472682	0.0205801	0.0218576	915
L-LDL-L	genus.Methanobrevibacter.id.123	0.00927939	0.00310121	0.00276987	2309	0.0370028	0.0384828	0.336448	1394	0.00909817	0.00311133	0.00353928	915
L-LDL-C	genus.Epulopiscium.id.1998	0.0471192	0.015756	0.00278461	2309	0.106445	0.0462555	0.0215257	1394	0.0393322	0.0167581	0.0191368	915
S-HDL-PL	genus.Lachnoclostridium.id.11308	0.00985669	0.00329655	0.00278976	2309	0.0763214	0.0213915	0.000372225	1394	0.00823984	0.0033364	0.0137066	915
M-HDL-P	family.Micrococcaceae.id.636	0.0185475	0.00620605	0.00280249	2309	0.0578672	0.0571551	0.311495	1394	0.0180784	0.00624296	0.0038728	915
S-LDL-C	genus.CandidatusSoleaferrea.id.11350	0.0504818	0.0168918	0.00280314	2309	0.0824408	0.0369297	0.0257501	1394	0.0420264	0.0189954	0.0271837	915
HDL-D	genus.Lachnoclostridium.id.11308	-0.00137194	0.000459223	0.00281255	2309	-0.0265429	0.0182352	0.145734	1394	-0.00135596	0.000459369	0.00324072	915
XS-VLDL-P	genus.Sellimonas.id.14369	0.019841	0.00664151	0.00281336	2309	0.00891974	0.0246924	0.717979	1394	0.0206927	0.00689562	0.00276594	915
XL-HDL-CE	genus.Faecalibacterium.id.2057	0.0330185	0.011054	0.00281722	2309	0.0311561	0.0169733	0.0666328	1394	0.0343902	0.0145667	0.0184425	915
M-VLDL-L	genus.Tyzzerella.id.11334	0.0596252	0.0199658	0.00282319	2309	0.0461244	0.0288073	0.109576	1394	0.0721056	0.0276973	0.00938268	915
M-VLDL-TG	genus.Scardovia.id.440	0.146246	0.0489831	0.00282985	2309	0.223422	0.133467	0.0943608	1394	0.134233	0.0526576	0.0109617	915
M-VLDL-FC	family.Oxalobacteraceae.id.2966	-0.0674982	0.0226115	0.00283461	2309	-0.0497306	0.0384439	0.196023	1394	-0.0768959	0.027959	0.00607248	915
S-HDL-FC	genus.Methanosphaera.id.124	-0.00702535	0.00235382	0.00283897	2309	-0.23432	0.152372	0.124323	1394	-0.0069711	0.0023541	0.00314375	915
M-VLDL-P	genus.Turicibacter.id.2162	-0.0217608	0.00729123	0.00284033	2309	-0.0442409	0.0159351	0.00557194	1394	-0.0158081	0.00819995	0.054189	915
Remnant-C	genus.ChristensenellaceaeR7group.id.11283	-0.0139876	0.00468998	0.00285956	2309	-0.0372616	0.0143655	0.00959175	1394	-0.011211	0.00496186	0.0240933	915
S-VLDL-PL	genus.Lachnoclostridium.id.11308	0.0217249	0.0072853	0.00286359	2309	0.0641289	0.0213371	0.00269911	1394	0.016129	0.0077511	0.0377259	915
M-VLDL-P	genus.Tyzzerella.id.11334	0.0598721	0.0200912	0.00288226	2309	0.0458345	0.0287382	0.110963	1394	0.0732922	0.028099	0.00924739	915
LDL-TG	genus.RuminococcaceaeUCG007.id.11364	-0.063117	0.0211805	0.0028829	2309	-0.0356051	0.0415399	0.391522	1394	-0.0727824	0.0246215	0.00319681	915
XS-VLDL-TG	genus..Ruminococcustorquesgroup.id.14377	0.0259041	0.00869647	0.00289482	2309	0.0233455	0.0235248	0.321188	1394	0.0263091	0.00935948	0.00504582	915
LDL-TG	family.unknownfamily.id.1000005471	-0.0152045	0.00510599	0.00290351	2309	-0.00614171	0.0161974	0.704613	1394	-0.0162045	0.00538032	0.00266905	915
LDL-TG	genus.unknowngenus.id.1000005472	-0.0152045	0.00510599	0.00290351	2309	-0.00614171	0.0161974	0.704613	1394	-0.0162045	0.00538032	0.00266905	915
M-HDL-CE	genus.Blautia.id.1992	0.0173198	0.0058183	0.00291302	2309	0.0471168	0.028312	0.0962995	1394	0.0160059	0.0059452	0.00722838	915
L-LDL-TG	genus.Gardnerella.id.437	-0.149331	0.0501793	0.00292084	2309	-1.08181	0.567409	0.0567829	1394	-0.141981	0.0503767	0.00493163	915
S-HDL-L	family.Porphyromonadaceae.id.943	-0.00447894	0.00150507	0.00292135	2309	-0.00328394	0.0185411	0.859443	1394	-0.00448687	0.00151006	0.00304346	915
LDL-D	genus.RikenellaceaeRC9gutgroup.id.11191	0.000243094	8.16986e-05	0.00292514	2309	-0.0376179	0.0220225	0.0878317	1394	0.000243615	8.16992e-05	0.00294169	915
Serum-TG	genus.Scardovia.id.440	0.103301	0.0347228	0.00292961	2309	0.261691	0.136479	0.0553866	1394	0.0923394	0.0359043	0.0102747	915
M-HDL-P	genus.Anaerostipes.id.1991	0.0106412	0.00357705	0.00293139	2309	0.0454067	0.018915	0.0165013	1394	0.00935172	0.00364278	0.0104119	915
VLDL-C	genus..Ruminococcusgnavusgroup.id.14376	0.0174619	0.00587051	0.00293453	2309	0.0408379	0.015988	0.0107469	1394	0.0138192	0.00631136	0.0288097	915
M-HDL-L	genus.RuminococcaceaeUCG005.id.11363	-0.00861677	0.00289694	0.0029353	2309	-0.022853	0.0166856	0.171027	1394	-0.0081743	0.00294162	0.00556801	915
S-VLDL-TG	genus.RuminococcaceaeUCG007.id.11364	-0.0668256	0.0224768	0.00294816	2309	-0.0904464	0.04002	0.0239743	1394	-0.0559414	0.0271662	0.0397574	915
Ala	genus.Anaerostipes.id.1991	0.0160914	0.0054125	0.00294907	2309	0.0403184	0.0204417	0.0487677	1394	0.0142648	0.00561283	0.0112043	915
VLDL-C	genus.LachnospiraceaeNK4A136group.id.11319	-0.0201924	0.00679352	0.00295574	2309	-0.0452538	0.0181352	0.0126988	1394	-0.0161015	0.00732704	0.0282336	915
S-HDL-L	genus.Intestinibacter.id.11345	-0.00328733	0.00110602	0.00295649	2309	-0.0320279	0.0139683	0.0220035	1394	-0.003106	0.0011095	0.00522743	915
L-LDL-P	family.Lachnospiraceae.id.1987	-0.0523741	0.017627	0.00296594	2309	-0.0722378	0.0534255	0.176557	1394	-0.0499476	0.0186726	0.00760933	915
HDL-D	genus.RuminococcaceaeUCG005.id.11363	0.00102211	0.000344125	0.00297638	2309	0.0428203	0.0154505	0.00565555	1394	0.00100136	0.00034421	0.00371251	915
XL-HDL-P	genus.Anaerofustis.id.1931	-0.0754316	0.0254082	0.00298969	2309	-0.0339533	0.0459811	0.460385	1394	-0.0936639	0.0304851	0.00218654	915
S-HDL-P	genus.Intestinibacter.id.11345	-0.00333463	0.00112339	0.00299394	2309	-0.0328491	0.0139518	0.0186887	1394	-0.00314203	0.00112705	0.00541715	915
M-VLDL-C	family.unknownfamily.id.987	-0.0417621	0.0140734	0.00300281	2309	-0.0262537	0.0236819	0.267795	1394	-0.0502293	0.0174985	0.00419359	915
M-VLDL-C	genus.unknowngenus.id.1000013899	-0.0417621	0.0140734	0.00300281	2309	-0.0262537	0.0236819	0.267795	1394	-0.0502293	0.0174985	0.00419359	915
M-VLDL-FC	genus.Blautia.id.1992	0.0581584	0.0196034	0.00300967	2309	0.0527332	0.030318	0.082198	1394	0.0620561	0.0256981	0.0159402	915
XL-HDL-PL	genus.Intestinibacter.id.11345	0.0281559	0.00949368	0.00301946	2309	0.0188428	0.012556	0.133662	1394	0.0405869	0.0145064	0.00525308	915
S-HDL-FC	genus.Erysipelatoclostridium.id.11381	0.00556174	0.00187546	0.00302155	2309	0.0326456	0.0209544	0.119477	1394	0.00534303	0.00188302	0.00464841	915
S-VLDL-C	genus..Eubacteriumbrachygroup.id.11296	0.0191851	0.00647179	0.0030325	2309	0.0207511	0.0314039	0.508864	1394	0.0191157	0.00661376	0.00394065	915
XL-HDL-L	genus.Coprococcus2.id.11302	0.0171037	0.00577095	0.0030391	2309	0.0246236	0.00949355	0.00959473	1394	0.0126963	0.00726795	0.0809941	915
IDL-CE	genus.Epulopiscium.id.1998	0.0369453	0.0124706	0.00305062	2309	0.0869983	0.0461406	0.059571	1394	0.0330009	0.0129527	0.0110042	915
M-VLDL-FC	genus.LachnospiraceaeUCG001.id.11321	-0.0388609	0.0131185	0.00305365	2309	-0.0337267	0.0212977	0.113517	1394	-0.0419997	0.0166526	0.0118355	915
M-LDL-PL	genus.Flavonifractor.id.2059	0.0220337	0.0074381	0.00305376	2309	0.0554123	0.0260589	0.0336446	1394	0.019073	0.00776097	0.0141747	915
M-VLDL-TG	genus.RuminococcaceaeUCG009.id.11366	-0.0608149	0.0205347	0.0030608	2309	-0.108317	0.0349394	0.00197327	1394	-0.0357481	0.0253809	0.159337	915
M-VLDL-C	genus.LachnospiraceaeUCG001.id.11321	-0.0367424	0.0124071	0.00306234	2309	-0.0265472	0.0217136	0.221686	1394	-0.0416847	0.0151181	0.00594582	915
IDL-CE	genus.Dorea.id.1997	-0.0225069	0.00760058	0.00306431	2309	-0.0292989	0.0207452	0.158079	1394	-0.0214539	0.00816857	0.00877508	915
M-LDL-L	family.Methanobacteriaceae.id.121	0.0110091	0.00371803	0.0030663	2309	0.0338188	0.0387961	0.38352	1394	0.0107977	0.00373522	0.0039346	915
M-VLDL-FC	family.ClostridialesvadinBB60group.id.11286	-0.0454164	0.0153422	0.00307405	2309	-0.0567254	0.0199792	0.00458857	1394	-0.0291641	0.0239511	0.223674	915
M-VLDL-FC	genus.unknowngenus.id.1000000073	-0.0454164	0.0153422	0.00307405	2309	-0.0567254	0.0199792	0.00458857	1394	-0.0291641	0.0239511	0.223674	915
IDL-C	family.Peptococcaceae.id.2024	0.0136557	0.00461379	0.00307884	2309	0.0494477	0.0178678	0.00572538	1394	0.0110987	0.00477576	0.0203474	915
IDL-PL	genus.Dorea.id.1997	-0.0208844	0.0070563	0.00307953	2309	-0.0284198	0.0204906	0.165676	1394	-0.0198706	0.00751602	0.00834047	915
XS-VLDL-PL	family.Lachnospiraceae.id.1987	-0.0489629	0.0165441	0.003081	2309	-0.0992778	0.054745	0.0699777	1394	-0.043906	0.0173556	0.0115814	915
LDL-D	genus.RuminococcaceaeUCG010.id.11367	0.000229119	7.74209e-05	0.00308241	2309	0.0262463	0.0152862	0.0862057	1394	0.000228452	7.74219e-05	0.0032517	915
M-LDL-TG	genus.Coprococcus2.id.11302	-0.0191255	0.00646407	0.00308905	2309	-0.0124134	0.0108511	0.252828	1394	-0.0228176	0.0080479	0.00468117	915
M-LDL-CE	genus.Gardnerella.id.437	-0.33053	0.111741	0.00309628	2309	-0.376088	0.541415	0.487398	1394	-0.328503	0.114199	0.00411431	915
XS-VLDL-CE	genus..Ruminococcusgauvreauiigroup.id.11342	-0.00932074	0.00315147	0.00310064	2309	-0.0261898	0.0134821	0.0522719	1394	-0.00834573	0.00324127	0.0101863	915
M-VLDL-TG	genus.Lactonifactor.id.11332	0.106706	0.0361053	0.00312239	2309	0.0985919	0.0500836	0.0492044	1394	0.115487	0.0520971	0.0268871	915
XS-VLDL-TG	genus.Parvibacter.id.824	-0.0786732	0.0266238	0.00312678	2309	0.0222856	0.158619	0.888287	1394	-0.0816	0.027007	0.00258639	915
S-HDL-TG	genus.Tyzzerella.id.11334	0.0420966	0.0142496	0.00313456	2309	0.0627573	0.0280282	0.0253092	1394	0.0348949	0.0165478	0.0352416	915
LDL-TG	genus.Rothia.id.646	0.0506485	0.0171454	0.00313621	2309	0.0133589	0.0637801	0.834126	1394	0.0535531	0.0178006	0.00269796	915
M-VLDL-TG	genus.LachnospiraceaeUCG003.id.11323	-0.0783854	0.0265398	0.0031419	2309	-0.0798629	0.0334464	0.0170836	1394	-0.0758736	0.0436105	0.0822332	915
M-VLDL-CE	genus.RuminococcaceaeNK4A214group.id.11358	-0.0271855	0.00920509	0.00314384	2309	-0.0460006	0.0164234	0.00516664	1394	-0.0185675	0.0111151	0.095169	915
S-VLDL-TG	family.unknownfamily.id.1000000271	-0.135484	0.0459045	0.00316311	2309	-0.199968	0.0909753	0.0281107	1394	-0.113458	0.0531694	0.033119	915
S-VLDL-TG	genus.unknowngenus.id.1000000272	-0.135484	0.0459045	0.00316311	2309	-0.199968	0.0909753	0.0281107	1394	-0.113458	0.0531694	0.033119	915
M-HDL-TG	genus..Eubacteriumbrachygroup.id.11296	0.0265942	0.00901333	0.00317217	2309	0.0114786	0.0325419	0.724343	1394	0.0278502	0.00938032	0.00306633	915
M-VLDL-TG	genus.RuminococcaceaeUCG004.id.11362	0.0268871	0.0091141	0.0031772	2309	0.0469371	0.0167293	0.00509149	1394	0.0184244	0.0108687	0.0903833	915
XS-VLDL-L	genus.Sellimonas.id.14369	0.0191677	0.00649834	0.00318155	2309	0.00665051	0.0244305	0.785492	1394	0.0201207	0.00674119	0.0029143	915
Cit	genus.Ruminococcus2.id.11374	-0.00988257	0.00335078	0.00318462	2309	-0.0241879	0.0112239	0.0313311	1394	-0.00848283	0.00351089	0.0158822	915
Phe	genus..Eubacteriumeligensgroup.id.14372	-0.0075826	0.00257103	0.00318553	2309	-0.00163728	0.0124534	0.895421	1394	-0.00784729	0.00262764	0.00289838	915
HDL-D	genus.LachnospiraceaeNC2004group.id.11316	0.00191345	0.000648869	0.00318904	2309	0.0443524	0.0217397	0.0415245	1394	0.00187561	0.000649158	0.003953	915
XL-HDL-C	genus.Coprococcus2.id.11302	0.0167544	0.00568182	0.00319039	2309	0.0230311	0.00981413	0.0190797	1394	0.01359	0.00696841	0.0514569	915
M-VLDL-P	genus.Coprococcus1.id.11301	-0.04654	0.0157865	0.00319747	2309	-0.0711897	0.0299715	0.0176728	1394	-0.0370757	0.0185715	0.0461913	915
ApoA1	genus.Coprococcus1.id.11301	0.00763067	0.00258851	0.00319938	2309	0.0358546	0.0254483	0.159084	1394	0.0073356	0.002602	0.00491897	915
Gp	genus.RuminococcaceaeUCG004.id.11362	0.00522638	0.00177341	0.00320791	2309	0.0517419	0.016964	0.00233112	1394	0.00471242	0.00178318	0.00836651	915
IDL-CE	genus.Methanosphaera.id.124	0.0178111	0.0060449	0.0032142	2309	0.0036166	0.146399	0.980295	1394	0.0178354	0.00605006	0.00328072	915
L-LDL-CE	genus.Klebsiella.id.3507	-0.068363	0.0232075	0.00322192	2309	-0.071973	0.0233044	0.00205254	1394	0.362812	0.254688	0.154635	915
M-VLDL-TG	genus..Ruminococcustorquesgroup.id.14377	0.0414393	0.0140705	0.00322831	2309	0.0276101	0.0227482	0.22506	1394	0.0500087	0.0179069	0.00533699	915
XL-HDL-FC	genus.RuminococcaceaeUCG003.id.11361	0.0389064	0.0132144	0.00323756	2309	0.0172439	0.0178606	0.334476	1394	0.0651064	0.0196423	0.000954111	915
M-VLDL-CE	family.BacteroidalesS247group.id.11173	-0.0198356	0.00673714	0.00323777	2309	-0.0192524	0.0127256	0.130537	1394	-0.0200627	0.00794135	0.0116944	915
M-VLDL-CE	genus.unknowngenus.id.1000005479	-0.0198356	0.00673714	0.00323777	2309	-0.0192524	0.0127256	0.130537	1394	-0.0200627	0.00794135	0.0116944	915
S-LDL-C	genus.Romboutsia.id.11347	0.0158375	0.0053812	0.0032492	2309	0.0213996	0.0134301	0.111296	1394	0.0147738	0.00587328	0.0120609	915
ApoB	genus.RuminococcaceaeUCG003.id.11361	-0.013637	0.00463371	0.0032506	2309	-0.0223394	0.0200639	0.265726	1394	-0.0131467	0.00476246	0.00588815	915
LDL-C	genus.CandidatusSoleaferrea.id.11350	0.0505103	0.0171684	0.00326045	2309	0.073809	0.0363677	0.0425962	1394	0.043829	0.0194751	0.024655	915
S-LDL-TG	genus.Eggerthella.id.819	0.037817	0.0128563	0.00326614	2309	0.0489794	0.0265195	0.0649728	1394	0.0343877	0.0146991	0.0195287	915
L-LDL-PL	family.Lachnospiraceae.id.1987	-0.0395294	0.0134425	0.00327542	2309	-0.0612544	0.0529281	0.247344	1394	-0.0380314	0.0138982	0.00633238	915
S-HDL-PL	genus.Oxalobacter.id.2978	-0.0193445	0.00657871	0.00327715	2309	-0.0777024	0.0390686	0.0469121	1394	-0.0176415	0.00667401	0.00835159	915
S-HDL-TG	family.Peptostreptococcaceae.id.2042	-0.0155195	0.00527891	0.00328323	2309	-0.0441627	0.0131718	0.000821524	1394	-0.0100384	0.00576189	0.0818115	915
Alb	genus.Adlercreutzia.id.812	0.00443096	0.00150732	0.00328597	2309	-0.0211818	0.0216627	0.328344	1394	0.00455557	0.00151098	0.00264153	915
IDL-C	genus.Blautia.id.1992	-0.0285607	0.00971661	0.00328886	2309	-0.0222451	0.0281159	0.428967	1394	-0.0294173	0.0103546	0.00459822	915
M-VLDL-PL	family.Peptostreptococcaceae.id.2042	-0.02332	0.00793383	0.00328947	2309	-0.033913	0.0136059	0.0128003	1394	-0.0178623	0.00976606	0.0677245	915
M-VLDL-PL	genus.Butyrivibrio.id.1993	-0.0280168	0.00953505	0.00330022	2309	-0.0341872	0.0135494	0.0117421	1394	-0.021963	0.0134207	0.102081	915
XL-HDL-CE	genus.Anaerostipes.id.1991	-0.0306155	0.0104227	0.0033098	2309	-0.0104268	0.0187447	0.57813	1394	-0.0396507	0.0125399	0.00161914	915
M-LDL-FC	genus..Ruminococcusgauvreauiigroup.id.11342	-0.0111733	0.00380421	0.00331318	2309	-0.0169494	0.0138645	0.221728	1394	-0.010703	0.00395605	0.00694846	915
M-VLDL-L	genus.Butyrivibrio.id.1993	-0.0277764	0.00946076	0.00332518	2309	-0.0349286	0.0134926	0.00973416	1394	-0.020859	0.0132693	0.116305	915
XL-HDL-L	genus.Anaerofustis.id.1931	-0.0755008	0.0257207	0.00333107	2309	-0.0339965	0.0460596	0.460581	1394	-0.0943081	0.0310053	0.00242037	915
M-HDL-TG	genus.Anaerostipes.id.1991	0.0279125	0.00951074	0.00333723	2309	0.028376	0.0212053	0.181066	1394	0.0277958	0.010641	0.00914685	915
M-LDL-L	family.Peptococcaceae.id.2024	0.0174833	0.00596127	0.00335916	2309	0.0498707	0.0187239	0.00782346	1394	0.01383	0.0062885	0.0281118	915
XL-HDL-FC	genus.RuminococcaceaeUCG002.id.11360	0.0314928	0.0107384	0.00336005	2309	0.0116386	0.0139098	0.402893	1394	0.0607815	0.0168945	0.000338386	915
S-HDL-FC	genus.Flavonifractor.id.2059	0.0097298	0.0033177	0.00336041	2309	0.0543107	0.0258418	0.0357635	1394	0.00898266	0.00334539	0.00738344	915
S-HDL-TG	genus..Bacteroidespectinophilusgroup.id.14371	-0.0440395	0.0150191	0.00336535	2309	-0.0671104	0.029931	0.0251084	1394	-0.0362755	0.0173633	0.0369681	915
S-VLDL-L	family.Oxalobacteraceae.id.2966	-0.0364821	0.0124485	0.00338263	2309	-0.030052	0.0386934	0.437486	1394	-0.0372245	0.0131475	0.0047385	915
M-LDL-PL	genus.LachnospiraceaeFCS020group.id.11314	-0.0187659	0.00640411	0.00338652	2309	-0.0477304	0.0227466	0.0360549	1394	-0.0162723	0.00667409	0.0149543	915
M-VLDL-CE	genus.RuminococcaceaeUCG010.id.11367	-0.0284436	0.00970689	0.00338696	2309	-0.0412584	0.0160108	0.0100716	1394	-0.0209957	0.012206	0.0857525	915
S-LDL-C	genus..Ruminococcusgauvreauiigroup.id.11342	-0.0177238	0.00605075	0.00339842	2309	-0.0162963	0.013889	0.240865	1394	-0.0180582	0.00672219	0.00735567	915
HDL2-C	family.Christensenellaceae.id.1866	0.013832	0.00472255	0.00340124	2309	0.0464974	0.0140111	0.000928184	1394	0.00964535	0.00501607	0.0548064	915
L-LDL-PL	family.Methanobacteriaceae.id.121	0.00670568	0.00229054	0.0034164	2309	0.0267349	0.0374708	0.475666	1394	0.00663055	0.00229483	0.00395244	915
LDL-D	genus.ChristensenellaceaeR7group.id.11283	0.000201838	6.89488e-05	0.0034186	2309	0.0132881	0.014084	0.345596	1394	0.000201524	6.89497e-05	0.00355552	915
S-LDL-CE	genus.Klebsiella.id.3507	-0.069331	0.023684	0.00341878	2309	-0.0715141	0.0237288	0.00262687	1394	0.506513	0.385384	0.189076	915
S-HDL-P	family.Micrococcaceae.id.636	0.00973963	0.00332777	0.003425	2309	0.0619176	0.0641736	0.334791	1394	0.00959895	0.00333226	0.00406251	915
XS-VLDL-L	genus.CandidatusSoleaferrea.id.11350	0.0302958	0.010353	0.00343045	2309	0.0489439	0.0378698	0.196426	1394	0.0287895	0.010763	0.00761095	915
S-VLDL-PL	genus..Ruminococcustorquesgroup.id.14377	0.021998	0.00751741	0.00343048	2309	0.0218142	0.0233356	0.350052	1394	0.0220193	0.00794072	0.00566886	915
S-HDL-PL	genus.Anaerotruncus.id.2054	-0.00870379	0.00297461	0.00343319	2309	-0.0390018	0.0216079	0.071295	1394	-0.00811852	0.0030032	0.00699415	915
XL-HDL-P	family.Lachnospiraceae.id.1987	-0.0851698	0.0291119	0.00343794	2309	-0.0692816	0.0496816	0.163386	1394	-0.0934778	0.0359259	0.00942033	915
S-VLDL-P	genus.Lachnoclostridium.id.11308	0.0234595	0.00802129	0.0034484	2309	0.0639516	0.0212343	0.00264493	1394	0.0167197	0.00866317	0.0539217	915
XS-VLDL-TG	family.ClostridialesvadinBB60group.id.11286	-0.0306548	0.0104843	0.00345712	2309	-0.0389761	0.0203608	0.0557912	1394	-0.0276523	0.0122304	0.0239991	915
XS-VLDL-TG	genus.unknowngenus.id.1000000073	-0.0306548	0.0104843	0.00345712	2309	-0.0389761	0.0203608	0.0557912	1394	-0.0276523	0.0122304	0.0239991	915
VLDL-TG	genus.Intestinibacter.id.11345	-0.021073	0.00720971	0.00346835	2309	-0.0296063	0.0132116	0.0251883	1394	-0.017454	0.00860375	0.0427859	915
M-HDL-L	family.Micrococcaceae.id.636	0.0181986	0.00622848	0.00347982	2309	0.0567891	0.0570139	0.319396	1394	0.0177324	0.00626598	0.00475828	915
VLDL-D	genus.Romboutsia.id.11347	-0.00120741	0.00041334	0.00348789	2309	-0.052893	0.0131693	6.22733e-05	1394	-0.00115644	0.000413544	0.00527639	915
VLDL-D	genus.Tyzzerella.id.11334	0.00370904	0.00126991	0.00349226	2309	0.0345061	0.0275192	0.210094	1394	0.00364331	0.00127126	0.00425428	915
Ala	family.unknownfamily.id.1000005471	-0.00845276	0.00289438	0.00349572	2309	-0.0368201	0.015856	0.0203691	1394	-0.00747494	0.00294384	0.0112772	915
Ala	genus.unknowngenus.id.1000005472	-0.00845276	0.00289438	0.00349572	2309	-0.0368201	0.015856	0.0203691	1394	-0.00747494	0.00294384	0.0112772	915
S-VLDL-FC	genus.Faecalitalea.id.11392	0.030878	0.0105754	0.00350244	2309	0.0410605	0.0376589	0.275759	1394	0.0300063	0.0110187	0.00658934	915
XL-HDL-CE	family.Ruminococcaceae.id.2050	0.0861808	0.0295183	0.00350514	2309	0.0348834	0.0422757	0.409434	1394	0.134982	0.0412343	0.00110225	915
S-VLDL-TG	genus.Lactonifactor.id.11332	0.0858343	0.0294091	0.00351568	2309	0.099447	0.0502659	0.0480798	1394	0.0787494	0.0362635	0.0301451	915
IDL-L	genus.Turicibacter.id.2162	0.00991278	0.0033965	0.00351689	2309	0.0207156	0.0149072	0.164864	1394	0.00932128	0.00348825	0.00767089	915
M-VLDL-PL	genus.Butyricimonas.id.945	-0.0398018	0.0136378	0.00351719	2309	0.0124603	0.0236797	0.598833	1394	-0.0657404	0.0166823	8.74745e-05	915
IDL-C	genus.Klebsiella.id.3507	-0.0658625	0.0225698	0.003521	2309	-0.0706217	0.0227561	0.00195172	1394	0.22135	0.176778	0.210844	915
IDL-PL	genus.Terrisporobacter.id.11348	0.0118007	0.00404484	0.00352873	2309	0.0226285	0.0143526	0.115115	1394	0.0108666	0.00421571	0.0101046	915
IDL-PL	genus.Blautia.id.1992	-0.0256295	0.00878638	0.00353463	2309	-0.0295952	0.0280779	0.29205	1394	-0.025199	0.009251	0.00657514	915
Gp	family.unknownfamily.id.987	-0.00896402	0.00307321	0.00353606	2309	-0.0150384	0.023206	0.517068	1394	-0.00885559	0.00310051	0.0043858	915
Gp	genus.unknowngenus.id.1000013899	-0.00896402	0.00307321	0.00353606	2309	-0.0150384	0.023206	0.517068	1394	-0.00885559	0.00310051	0.0043858	915
M-VLDL-CE	genus.Parvibacter.id.824	-0.131847	0.0452102	0.00354191	2309	-0.0159919	0.159978	0.920388	1394	-0.141903	0.0471314	0.00267784	915
XL-HDL-C	family.Rikenellaceae.id.967	0.0256635	0.0088036	0.00355555	2309	0.0069356	0.0151549	0.647278	1394	0.0352021	0.0108156	0.00117694	915
S-VLDL-PL	genus.Tyzzerella.id.11334	0.0365732	0.0125488	0.00356289	2309	0.0637264	0.0291225	0.0288202	1394	0.030382	0.013906	0.0291582	915
M-HDL-PL	genus.RuminococcaceaeUCG005.id.11363	-0.00896258	0.0030756	0.00356719	2309	-0.0267856	0.0166313	0.107505	1394	-0.00833148	0.00312957	0.00790112	915
L-LDL-TG	genus.RuminococcaceaeNK4A214group.id.11358	-0.0175341	0.00601918	0.00357939	2309	-0.0252151	0.0163352	0.122914	1394	-0.0163273	0.00647477	0.0118498	915
M-VLDL-PL	genus.Scardovia.id.440	0.129581	0.0445051	0.00359579	2309	0.24507	0.135826	0.0714015	1394	0.115691	0.0471056	0.0142366	915
XL-HDL-C	genus.Anaerotruncus.id.2054	0.0317701	0.0109234	0.00363239	2309	0.0218949	0.0194445	0.260352	1394	0.0363236	0.0132038	0.00605992	915
XS-VLDL-C	genus..Ruminococcusgauvreauiigroup.id.11342	-0.0096245	0.00330975	0.00363833	2309	-0.0267526	0.0135619	0.0487362	1394	-0.00853976	0.00341294	0.0125186	915
S-HDL-L	genus.Terrisporobacter.id.11348	-0.0039063	0.00134385	0.00365137	2309	-0.0144293	0.0162126	0.373619	1394	-0.0038335	0.00134849	0.00457203	915
VLDL-D	genus.Alloscardovia.id.435	0.00663857	0.00228413	0.00365627	2309	0.0126665	0.0817749	0.876927	1394	0.00663386	0.00228502	0.00378331	915
Lac	genus..Eubacteriumxylanophilumgroup.id.14375	-0.0164563	0.00566235	0.00365767	2309	-0.0633587	0.0179727	0.000436871	1394	-0.0112879	0.00596619	0.0588123	915
M-LDL-L	genus.Methanobrevibacter.id.123	0.0109174	0.00375649	0.00365775	2309	0.0385423	0.039632	0.33097	1394	0.0106669	0.00377348	0.0048048	915
HDL-C	genus.Romboutsia.id.11347	0.00751597	0.00258639	0.00366116	2309	0.0263594	0.0118971	0.0268804	1394	0.00658123	0.00264976	0.0131819	915
IDL-FC	family.Rikenellaceae.id.967	0.0175478	0.00603996	0.00366925	2309	0.0327698	0.0152883	0.0322503	1394	0.0147325	0.00657481	0.0252839	915
S-LDL-C	genus.Peptococcus.id.2037	0.0174101	0.00599311	0.00367237	2309	0.0423247	0.0176806	0.0168051	1394	0.0141758	0.00637024	0.0263048	915
IDL-C	family.Peptostreptococcaceae.id.2042	0.0122959	0.00423278	0.0036736	2309	0.0225215	0.0126	0.0740894	1394	0.0109951	0.00449395	0.0146084	915
VLDL-C	genus.Scardovia.id.440	0.0730361	0.0251455	0.00367785	2309	0.268221	0.137662	0.0515679	1394	0.066299	0.0255757	0.00968816	915
XS-VLDL-CE	genus.LachnospiraceaeUCG004.id.11324	-0.0151977	0.00523293	0.00368152	2309	-0.013773	0.0179756	0.443685	1394	-0.0153296	0.00546983	0.00517784	915
M-VLDL-FC	genus.RuminococcaceaeUCG009.id.11366	-0.0608156	0.0209411	0.00368283	2309	-0.106099	0.0355138	0.00286176	1394	-0.0366777	0.0259284	0.157537	915
S-VLDL-L	genus..Eubacteriumoxidoreducensgroup.id.11339	-0.0404964	0.0139445	0.00368285	2309	-0.0705222	0.0263088	0.00743739	1394	-0.0287657	0.0164444	0.0805818	915
VLDL-C	family.unknownfamily.id.987	-0.0248033	0.00854136	0.00368537	2309	-0.0236056	0.0235955	0.317278	1394	-0.0249839	0.00916277	0.00652092	915
VLDL-C	genus.unknowngenus.id.1000013899	-0.0248033	0.00854136	0.00368537	2309	-0.0236056	0.0235955	0.317278	1394	-0.0249839	0.00916277	0.00652092	915
S-VLDL-TG	genus.Olsenella.id.822	-0.0257204	0.00885817	0.00368922	2309	-0.0427802	0.0226764	0.0594295	1394	-0.0226484	0.00962273	0.0188035	915
S-LDL-TG	genus.Tyzzerella.id.11334	0.064205	0.0221153	0.00369372	2309	0.0593906	0.0302237	0.0496101	1394	0.0697534	0.0324458	0.0318316	915
M-VLDL-PL	genus.FamilyXIIIAD3011group.id.11293	-0.0418775	0.0144263	0.00369778	2309	-0.0612879	0.0267977	0.0223431	1394	-0.0339566	0.0171186	0.0476008	915
L-LDL-L	genus.Epulopiscium.id.1998	0.0401628	0.0138368	0.00370072	2309	0.103405	0.0463931	0.0259822	1394	0.0339879	0.0144966	0.0192651	915
M-VLDL-P	genus.Megamonas.id.2184	0.0439807	0.0151547	0.00370653	2309	0.0785378	0.027466	0.00430746	1394	0.0288553	0.0181711	0.112639	915
M-LDL-C	genus..Ruminococcusgauvreauiigroup.id.11342	-0.0195983	0.00675342	0.0037081	2309	-0.0175125	0.0139004	0.207936	1394	-0.0202428	0.00772662	0.00894317	915
L-LDL-TG	genus.Akkermansia.id.4037	-0.0110077	0.00379321	0.00370843	2309	0.015584	0.0146859	0.288805	1394	-0.0129086	0.00392644	0.00104931	915
XL-HDL-P	genus.Coprococcus2.id.11302	0.0165602	0.00570663	0.00370882	2309	0.0244493	0.0094776	0.00999125	1394	0.0120733	0.00714752	0.0915312	915
L-LDL-TG	family.Verrucomicrobiaceae.id.4036	-0.0110061	0.00379313	0.00371287	2309	0.015584	0.0146859	0.288805	1394	-0.0129067	0.00392635	0.00105078	915
S-LDL-PL	family.Christensenellaceae.id.1866	-0.00966522	0.00333155	0.00371833	2309	-0.0118642	0.0153971	0.441107	1394	-0.00955721	0.00341239	0.00520696	915
XS-VLDL-L	genus..Eubacteriumbrachygroup.id.11296	0.0134315	0.00462996	0.00371983	2309	0.00974299	0.0309646	0.753076	1394	0.0135158	0.0046826	0.00398932	915
XL-HDL-C	family.Fusobacteriaceae.id.2208	-0.106052	0.0365663	0.00372858	2309	-0.0886162	0.044788	0.0480629	1394	-0.140905	0.0633243	0.0263172	915
S-LDL-CE	family.Lachnospiraceae.id.1987	-0.0895489	0.0308767	0.0037292	2309	-0.0545158	0.0545418	0.317716	1394	-0.106072	0.0374568	0.00473062	915
M-LDL-TG	genus.Rothia.id.646	0.0727568	0.0250873	0.00372988	2309	0.0246051	0.0626719	0.694674	1394	0.0819447	0.0273763	0.00283492	915
L-LDL-P	family.Methanobacteriaceae.id.121	0.00891147	0.00307285	0.00373087	2309	0.0304759	0.0378277	0.420582	1394	0.00876823	0.00308304	0.00455503	915
L-LDL-PL	genus.Epulopiscium.id.1998	0.030478	0.0105108	0.00373557	2309	0.0977228	0.0461507	0.0343978	1394	0.0267991	0.0107945	0.0132205	915
HDL-C	genus.LachnospiraceaeUCG004.id.11324	0.0141583	0.00488536	0.00375409	2309	0.00681665	0.0164067	0.677856	1394	0.0148726	0.00511749	0.00374711	915
M-VLDL-P	genus.FamilyXIIIAD3011group.id.11293	-0.0418157	0.014429	0.00375508	2309	-0.0594969	0.0266266	0.02561	1394	-0.0344649	0.0171683	0.044996	915
Serum-TG	genus.RuminococcaceaeUCG007.id.11364	-0.0645869	0.0222921	0.00376389	2309	-0.0921802	0.0407867	0.0239729	1394	-0.0528331	0.0266198	0.0474756	915
S-HDL-TG	family.BacteroidalesS247group.id.11173	-0.0124353	0.00429406	0.00378036	2309	-0.028034	0.0120326	0.0199583	1394	-0.0101588	0.00459674	0.0273539	915
S-HDL-TG	genus.unknowngenus.id.1000005479	-0.0124353	0.00429406	0.00378036	2309	-0.028034	0.0120326	0.0199583	1394	-0.0101588	0.00459674	0.0273539	915
L-LDL-P	genus.CandidatusSoleaferrea.id.11350	0.0395548	0.0136587	0.00378036	2309	0.0658969	0.0361786	0.0687571	1394	0.035176	0.0147503	0.017295	915
M-VLDL-TG	genus.Tyzzerella.id.11334	0.060942	0.0210485	0.00378787	2309	0.043584	0.0284205	0.125372	1394	0.0820294	0.0313253	0.00897549	915
XL-HDL-L	family.Lachnospiraceae.id.1987	-0.0852551	0.0294511	0.003794	2309	-0.0665829	0.0497692	0.181171	1394	-0.095317	0.0365345	0.00923127	915
XS-VLDL-P	genus.Campylobacter.id.3275	-0.123402	0.0426337	0.00379791	2309	-0.00831719	0.098663	0.932831	1394	-0.149825	0.0472752	0.00157978	915
IDL-L	genus.Dorea.id.1997	-0.0211264	0.00729968	0.00380189	2309	-0.0284776	0.020569	0.166431	1394	-0.0200671	0.0078079	0.0103256	915
LDL-TG	family.Micrococcaceae.id.636	0.0490432	0.0169489	0.00380856	2309	0.000677991	0.0629598	0.99141	1394	0.0528221	0.0175985	0.0027601	915
XS-VLDL-P	genus.CandidatusSoleaferrea.id.11350	0.0306128	0.010581	0.00381354	2309	0.043434	0.0382818	0.256746	1394	0.0295523	0.0110099	0.00740386	915
S-VLDL-FC	genus.RuminococcaceaeUCG014.id.11371	-0.0115778	0.00400213	0.00381703	2309	-0.0357742	0.0107103	0.000859559	1394	-0.00765087	0.00431468	0.0765281	915
M-HDL-TG	genus.Butyrivibrio.id.1993	-0.0233105	0.0080588	0.00382125	2309	-0.0354306	0.0140769	0.0119503	1394	-0.0174017	0.00982882	0.0769832	915
Cit	genus..Ruminococcustorquesgroup.id.14377	-0.0224648	0.00776674	0.00382269	2309	-0.0358824	0.0209292	0.0866681	1394	-0.0203219	0.00836397	0.0153045	915
LDL-C	genus.Epulopiscium.id.1998	0.0512746	0.0177283	0.00382495	2309	0.110039	0.0468321	0.018931	1394	0.0414451	0.0191537	0.0307388	915
M-HDL-P	genus.RuminococcaceaeUCG002.id.11360	-0.0079834	0.00276141	0.00383943	2309	-0.0356638	0.0141948	0.0121025	1394	-0.00689465	0.00281519	0.0145102	915
IDL-FC	genus.Peptococcus.id.2037	0.0154271	0.00533686	0.00384417	2309	0.0390667	0.0168383	0.0204797	1394	0.0127872	0.00562697	0.0232908	915
VLDL-D	genus.Eggerthella.id.819	0.00166524	0.000576096	0.0038455	2309	0.0629286	0.024097	0.00911295	1394	0.00163021	0.000576261	0.00477322	915
S-VLDL-P	family.Ruminococcaceae.id.2050	-0.0664332	0.0229899	0.00385643	2309	-0.178665	0.0459475	0.00010567	1394	-0.0289526	0.0265526	0.275833	915
S-HDL-PL	genus.Oscillibacter.id.2063	-0.011742	0.0040641	0.00386221	2309	-0.0725796	0.0354518	0.04082	1394	-0.0109319	0.00409107	0.00767246	915
Alb	genus.RuminococcaceaeV9D2013group.id.11372	0.0729294	0.0252491	0.00387206	2309	0.0982836	0.0936166	0.293969	1394	0.0709404	0.0262207	0.00694795	915
S-VLDL-L	genus.Ruminiclostridium6.id.11356	-0.0152605	0.00528468	0.00388081	2309	-0.0437108	0.0138838	0.00167714	1394	-0.0104401	0.00571486	0.0680529	915
S-VLDL-FC	genus.Oxalobacter.id.2978	-0.0437888	0.0151667	0.00388722	2309	-0.0296812	0.038664	0.442813	1394	-0.0463544	0.0164882	0.00503948	915
S-VLDL-P	genus.Tyzzerella.id.11334	0.039532	0.013693	0.00388903	2309	0.055058	0.0289949	0.0577876	1394	0.0350754	0.0155344	0.0241879	915
M-VLDL-L	genus.Coprococcus1.id.11301	-0.0451312	0.0156341	0.0038928	2309	-0.071444	0.0300436	0.0175416	1394	-0.0353598	0.0183083	0.0537502	915
M-LDL-C	genus.Klebsiella.id.3507	-0.0683732	0.0236859	0.00389354	2309	-0.0715541	0.0237687	0.00265598	1394	0.385903	0.284044	0.17461	915
M-LDL-PL	genus.CandidatusSoleaferrea.id.11350	0.032713	0.0113329	0.00389479	2309	0.0600796	0.0376341	0.110625	1394	0.0299839	0.0118845	0.011808	915
Ala	family.Ruminococcaceae.id.2050	-0.0495403	0.0171626	0.00389519	2309	-0.165164	0.0459598	0.000337511	1394	-0.0308042	0.018501	0.0962569	915
XS-VLDL-C	genus.LachnospiraceaeUCG004.id.11324	-0.0158406	0.00548784	0.00389555	2309	-0.0166166	0.0180811	0.358255	1394	-0.0157619	0.00575952	0.00632788	915
HDL-D	genus.Atopobium.id.814	-0.00276837	0.000959291	0.00390361	2309	-0.0907557	0.0687434	0.186983	1394	-0.00275123	0.000959385	0.00423044	915
S-VLDL-FC	genus.Tyzzerella.id.11334	0.0380335	0.0131795	0.00390407	2309	0.0575491	0.0289061	0.0466884	1394	0.0329119	0.0148083	0.0264932	915
M-LDL-CE	genus.Klebsiella.id.3507	-0.0687244	0.0238285	0.00392498	2309	-0.070134	0.0238537	0.00333482	1394	0.595624	0.517843	0.250364	915
L-LDL-TG	genus.Marvinbryantia.id.2005	-0.0255108	0.0088478	0.00393546	2309	-0.0644134	0.0220359	0.00352192	1394	-0.0180336	0.00966074	0.0622673	915
XL-HDL-CE	genus.Coprococcus2.id.11302	0.0155211	0.00538423	0.00394293	2309	0.0223071	0.00990486	0.0244701	1394	0.0126748	0.00641478	0.0484721	915
M-VLDL-PL	genus.Olsenella.id.822	-0.0313909	0.0108929	0.00395444	2309	-0.044433	0.0229953	0.0535305	1394	-0.0276176	0.0123687	0.0258009	915
XS-VLDL-P	genus.ChristensenellaceaeR7group.id.11283	-0.0110528	0.00383585	0.00395863	2309	-0.0341818	0.0143807	0.0175931	1394	-0.00928113	0.00398005	0.0199234	915
M-VLDL-FC	genus.Romboutsia.id.11347	-0.0240193	0.00833734	0.00396501	2309	-0.0397099	0.013864	0.00424323	1394	-0.0151304	0.0104351	0.147416	915
Serum-TG	genus.Olsenella.id.822	-0.0251519	0.0087313	0.00396846	2309	-0.0507603	0.0231003	0.0281579	1394	-0.0208836	0.00943093	0.0270512	915
S-HDL-L	family.Prevotellaceae.id.960	-0.00243564	0.000845556	0.00397018	2309	-0.0110004	0.0100916	0.275882	1394	-0.00237509	0.00084854	0.00523436	915
M-VLDL-PL	genus.Parvibacter.id.824	-0.127634	0.0443176	0.00397701	2309	-0.0244408	0.156145	0.875641	1394	-0.136675	0.0462183	0.00318537	915
L-LDL-CE	genus.CandidatusSoleaferrea.id.11350	0.0495934	0.0172242	0.00398589	2309	0.0670005	0.0362678	0.064905	1394	0.0445238	0.0195723	0.0231487	915
XS-VLDL-TG	genus.Anaerotruncus.id.2054	-0.0221365	0.00769042	0.00399635	2309	-0.0410362	0.0216974	0.0587935	1394	-0.019421	0.00822435	0.0184165	915
LDL-D	genus.Ruminiclostridium9.id.11357	-0.000318689	0.000110729	0.00400087	2309	0.00187426	0.0242624	0.938436	1394	-0.000318734	0.00011073	0.0040899	915
S-LDL-TG	genus.Clostridiumsensustricto1.id.1873	-0.0218712	0.00760303	0.00401934	2309	-0.0353972	0.0133494	0.00810275	1394	-0.0153771	0.00924985	0.0967748	915
XS-VLDL-TG	genus.Ruminiclostridium6.id.11356	-0.016355	0.00568553	0.00401991	2309	-0.0472586	0.0140337	0.00077936	1394	-0.0102866	0.00621874	0.0984458	915
L-LDL-L	genus.CandidatusSoleaferrea.id.11350	0.0392499	0.0136448	0.00402047	2309	0.0675319	0.0360275	0.0610783	1394	0.0345139	0.014743	0.0194466	915
IDL-TG	genus.Ruminococcus1.id.11373	-0.0149123	0.00518581	0.00403255	2309	-0.0470713	0.0156117	0.00261551	1394	-0.0109238	0.005498	0.0472368	915
L-LDL-L	genus.Klebsiella.id.3507	-0.0660908	0.0229857	0.00403645	2309	-0.0708078	0.0231524	0.00226843	1394	0.257976	0.191902	0.179183	915
S-LDL-L	genus.CandidatusSoleaferrea.id.11350	0.0395457	0.0137604	0.00405471	2309	0.0762491	0.0373242	0.0412531	1394	0.0337723	0.0148032	0.0227545	915
ApoA1	genus.Anaerofustis.id.1931	-0.0127562	0.00443877	0.00405559	2309	-0.019745	0.0440871	0.654322	1394	-0.0126846	0.00446144	0.00456718	915
M-VLDL-C	genus.Parvibacter.id.824	-0.13195	0.0459161	0.00405665	2309	-0.0263017	0.158879	0.868538	1394	-0.141578	0.0479628	0.00324026	915
XS-VLDL-L	genus.Campylobacter.id.3275	-0.120034	0.0417779	0.00406412	2309	-0.0171268	0.0976138	0.860748	1394	-0.143111	0.0462256	0.00202223	915
L-LDL-C	genus.Turicibacter.id.2162	0.012945	0.00450588	0.00406721	2309	0.0226817	0.0150805	0.132798	1394	0.0119905	0.00472157	0.0112665	915
M-HDL-TG	family.ClostridialesvadinBB60group.id.11286	-0.0354696	0.0123465	0.0040681	2309	-0.0388378	0.0208246	0.0623943	1394	-0.0336438	0.0153318	0.0284609	915
M-HDL-TG	genus.unknowngenus.id.1000000073	-0.0354696	0.0123465	0.0040681	2309	-0.0388378	0.0208246	0.0623943	1394	-0.0336438	0.0153318	0.0284609	915
M-VLDL-CE	genus.LachnospiraceaeUCG001.id.11321	-0.0352997	0.0122879	0.00406948	2309	-0.0199536	0.0218689	0.361707	1394	-0.0423802	0.0148546	0.00442923	915
S-LDL-C	genus.Klebsiella.id.3507	-0.0679039	0.0236381	0.00407041	2309	-0.071658	0.0237469	0.00259464	1394	0.338781	0.247162	0.170814	915
S-LDL-CE	genus.Romboutsia.id.11347	0.0217284	0.00756559	0.00407879	2309	0.0212517	0.0134199	0.113514	1394	0.0219505	0.00915999	0.0167611	915
IDL-L	genus.Methanosphaera.id.124	0.0165962	0.005779	0.00408133	2309	0.0433271	0.145147	0.765362	1394	0.0165537	0.00578358	0.00430405	915
LDL-C	genus..Ruminococcusgauvreauiigroup.id.11342	-0.0176762	0.00615591	0.00408634	2309	-0.0164929	0.0136729	0.227929	1394	-0.017977	0.00689418	0.00926862	915
S-LDL-P	genus.CandidatusSoleaferrea.id.11350	0.0404365	0.0140858	0.00409533	2309	0.0749367	0.037426	0.0454511	1394	0.0347431	0.0152037	0.0225332	915
S-VLDL-C	genus.Flavonifractor.id.2059	0.0267355	0.00931331	0.00409597	2309	0.0877916	0.0265276	0.000958861	1394	0.0181519	0.00994645	0.0683359	915
Cit	family.Pasteurellaceae.id.3689	0.0199489	0.00695045	0.0041026	2309	0.0450968	0.0220088	0.0406465	1394	0.017163	0.00732533	0.0193462	915
M-VLDL-L	genus.FamilyXIIIAD3011group.id.11293	-0.0410215	0.0142926	0.0041032	2309	-0.0594384	0.0266912	0.0261149	1394	-0.0336177	0.0169234	0.0472831	915
IDL-C	genus.Turicibacter.id.2162	0.0104612	0.00364622	0.00411708	2309	0.0196012	0.014869	0.187635	1394	0.00987639	0.00376106	0.00878608	915
XS-VLDL-C	genus.Blautia.id.1992	-0.0204354	0.00712305	0.00411892	2309	-0.045674	0.0286499	0.111117	1394	-0.0187725	0.00735397	0.0108518	915
L-LDL-TG	genus.RuminococcaceaeUCG007.id.11364	-0.053168	0.0185332	0.00412038	2309	-0.0247099	0.0413478	0.550197	1394	-0.0603229	0.0207325	0.0037076	915
XS-VLDL-TG	genus.Sellimonas.id.14369	0.0284309	0.00991064	0.00412135	2309	0.0262668	0.0250957	0.295437	1394	0.0288307	0.0107875	0.00766139	915
XL-HDL-PL	genus.RuminococcaceaeUCG014.id.11371	0.0234575	0.00818174	0.00414317	2309	0.0199835	0.0100589	0.0471581	1394	0.0302491	0.0140646	0.0317609	915
S-VLDL-C	genus.Sellimonas.id.14369	0.0255045	0.00889592	0.00414396	2309	0.0287046	0.0247688	0.246696	1394	0.0250306	0.00953192	0.0087857	915
XL-HDL-CE	genus.LachnospiraceaeUCG004.id.11324	0.0330038	0.0115221	0.00417803	2309	0.0368996	0.0175713	0.0359104	1394	0.030065	0.0152611	0.0491378	915
M-HDL-TG	genus.Paraprevotella.id.962	-0.01804	0.00630022	0.00419121	2309	-0.0145151	0.0147323	0.324671	1394	-0.018829	0.00696968	0.00703041	915
S-LDL-CE	genus..Ruminococcusgauvreauiigroup.id.11342	-0.0239335	0.00836322	0.00421309	2309	-0.0159796	0.0138785	0.24977	1394	-0.0284685	0.0104797	0.00672226	915
M-VLDL-FC	genus.Tyzzerella.id.11334	0.0613502	0.0214418	0.00421976	2309	0.0445414	0.0288804	0.123237	1394	0.0819949	0.0320065	0.010573	915
S-LDL-L	family.Peptococcaceae.id.2024	0.0143565	0.00501868	0.00422815	2309	0.0520146	0.0188361	0.00583094	1394	0.0114789	0.0052069	0.0277358	915
S-VLDL-TG	genus.Butyrivibrio.id.1993	-0.0235341	0.00822832	0.0042347	2309	-0.0337028	0.0133607	0.0117626	1394	-0.0173205	0.010444	0.0975779	915
VLDL-D	family.Porphyromonadaceae.id.943	-0.00148843	0.000520465	0.00423907	2309	-0.0184582	0.0168982	0.274884	1394	-0.00147231	0.000520712	0.00479457	915
S-VLDL-PL	genus.Parvibacter.id.824	-0.0648362	0.0226789	0.00425146	2309	0.0301501	0.157335	0.848061	1394	-0.0668516	0.0229183	0.00362179	915
M-LDL-CE	genus.Peptococcus.id.2037	0.0305097	0.0106721	0.00425198	2309	0.0364682	0.0177669	0.0403	1394	0.0271463	0.0133485	0.0422766	915
L-LDL-C	genus.CandidatusSoleaferrea.id.11350	0.0440193	0.0154013	0.00426099	2309	0.0703297	0.0359207	0.0504408	1394	0.0380932	0.0170477	0.0256929	915
Ala	genus.Alistipes.id.968	-0.0118213	0.00413628	0.004264	2309	-0.0527871	0.0165314	0.00143909	1394	-0.00908537	0.00427217	0.0337194	915
XL-HDL-C	family.Ruminococcaceae.id.2050	0.0874192	0.0305986	0.00427709	2309	0.0376819	0.041893	0.368554	1394	0.144296	0.0447989	0.00132306	915
M-VLDL-P	genus.RuminococcaceaeUCG009.id.11366	-0.0546742	0.0191377	0.00427812	2309	-0.11134	0.0353283	0.00165871	1394	-0.0311394	0.0227676	0.171742	915
M-VLDL-P	genus.Lactonifactor.id.11332	0.0981235	0.0343496	0.00428192	2309	0.0960839	0.0506519	0.0580435	1394	0.0998601	0.0467391	0.0329021	915
M-VLDL-PL	genus.Coprococcus1.id.11301	-0.0450822	0.015784	0.00428754	2309	-0.0738192	0.0301629	0.0145148	1394	-0.0342455	0.0185225	0.0648028	915
Serum-TG	genus.Megamonas.id.2184	0.0353181	0.0123665	0.00429077	2309	0.0838438	0.0277728	0.00258321	1394	0.0233177	0.0138112	0.0916942	915
Serum-C	genus.Methanosphaera.id.124	0.0122616	0.00429466	0.00430253	2309	0.0107753	0.142836	0.939877	1394	0.012263	0.0042966	0.00441409	915
M-VLDL-FC	family.Peptostreptococcaceae.id.2042	-0.0246143	0.00862268	0.00430911	2309	-0.0328056	0.0135858	0.0158772	1394	-0.0190889	0.0111581	0.0874676	915
M-VLDL-FC	genus.Parvibacter.id.824	-0.142725	0.0500149	0.00432197	2309	-0.0598257	0.155886	0.701201	1394	-0.152238	0.0528067	0.00403298	915
HDL2-C	genus..Ruminococcusgnavusgroup.id.14376	-0.0140703	0.00493074	0.00432283	2309	-0.012869	0.0142607	0.366997	1394	-0.0142334	0.00525484	0.00688337	915
M-LDL-TG	family.Micrococcaceae.id.636	0.0707326	0.0247943	0.00433384	2309	0.0133841	0.0618673	0.828758	1394	0.081706	0.0270626	0.00260586	915
M-VLDL-L	genus.Turicibacter.id.2162	-0.0205756	0.00721339	0.00433873	2309	-0.0436642	0.0159749	0.00635022	1394	-0.0146624	0.00808451	0.0700641	915
XS-VLDL-C	genus.Intestinibacter.id.11345	0.00768126	0.00269306	0.00434121	2309	0.0259309	0.0126367	0.0403547	1394	0.00681297	0.00275638	0.0136296	915
IDL-TG	genus..Ruminococcusgnavusgroup.id.14376	0.0160972	0.00564372	0.0043414	2309	0.0351162	0.0164269	0.0327135	1394	0.0135518	0.00600953	0.0243683	915
Ala	genus.Butyrivibrio.id.1993	-0.0138045	0.00484107	0.00435092	2309	-0.042099	0.0135641	0.00194995	1394	-0.00967423	0.00518237	0.0622579	915
M-LDL-P	family.Peptococcaceae.id.2024	0.0174749	0.00612921	0.00435695	2309	0.0484652	0.0187483	0.00983808	1394	0.0137664	0.00648559	0.0340563	915
S-HDL-P	family.Prevotellaceae.id.960	-0.0024484	0.000858895	0.00436318	2309	-0.0116538	0.0100802	0.247837	1394	-0.00238108	0.00086203	0.00585787	915
L-LDL-PL	genus.Methanobrevibacter.id.123	0.00659696	0.00231424	0.00436381	2309	0.0319661	0.0382782	0.403806	1394	0.00650389	0.00231848	0.00513555	915
S-HDL-L	genus.Erysipelatoclostridium.id.11381	0.00405503	0.00142284	0.00437247	2309	0.0275788	0.0224369	0.219217	1394	0.00396004	0.00142571	0.00558913	915
M-VLDL-FC	genus.FamilyXIIIAD3011group.id.11293	-0.0449962	0.0157896	0.00437547	2309	-0.0601257	0.0267562	0.0247863	1394	-0.036912	0.0195583	0.059441	915
L-LDL-CE	genus.Romboutsia.id.11347	0.015676	0.0055012	0.00437793	2309	0.0191147	0.0131839	0.147327	1394	0.0149511	0.00605336	0.0136988	915
IDL-PL	genus.Klebsiella.id.3507	-0.0640742	0.0224994	0.00440192	2309	-0.0696234	0.0227314	0.00223456	1394	0.203587	0.157873	0.19753	915
Gp	genus.Butyricimonas.id.945	-0.00868829	0.0030534	0.00443495	2309	0.00373835	0.0236053	0.874189	1394	-0.00889975	0.00307927	0.00394163	915
M-VLDL-FC	genus.Megamonas.id.2184	0.047098	0.0165606	0.0044555	2309	0.0759936	0.0276062	0.00598662	1394	0.0308537	0.0206986	0.13641	915
M-HDL-FC	genus.Coprococcus1.id.11301	0.018656	0.00656181	0.00446754	2309	0.0110014	0.027931	0.693733	1394	0.0191031	0.00675075	0.00476087	915
S-HDL-FC	genus.Terrisporobacter.id.11348	-0.00503192	0.00177002	0.00447118	2309	-0.023986	0.015137	0.113286	1394	-0.00476916	0.00178225	0.00758688	915
Phe	family.FamilyXI.id.1732	0.0179088	0.00629961	0.00447133	2309	0.063906	0.0734809	0.384618	1394	0.0175682	0.00632289	0.00557366	915
Phe	genus.Gemella.id.1733	0.0179088	0.00629961	0.00447133	2309	0.063906	0.0734809	0.384618	1394	0.0175682	0.00632289	0.00557366	915
M-LDL-TG	genus.RuminococcaceaeNK4A214group.id.11358	-0.0271164	0.00953957	0.00447593	2309	-0.0246912	0.0161291	0.126035	1394	-0.0284212	0.0118307	0.0164914	915
L-LDL-C	genus..Ruminococcusgauvreauiigroup.id.11342	-0.0156586	0.00551001	0.00448526	2309	-0.0164531	0.0135033	0.223263	1394	-0.0154999	0.00603533	0.0103819	915
Lac	genus.Alistipes.id.968	-0.0126336	0.00444621	0.00449123	2309	-0.0206787	0.0171303	0.227583	1394	-0.0120524	0.004604	0.00899671	915
HDL-TG	family.unknownfamily.id.987	-0.0238286	0.00838652	0.00449303	2309	-0.0144263	0.0242558	0.552104	1394	-0.0251052	0.00893775	0.00507798	915
HDL-TG	genus.unknowngenus.id.1000013899	-0.0238286	0.00838652	0.00449303	2309	-0.0144263	0.0242558	0.552104	1394	-0.0251052	0.00893775	0.00507798	915
XL-HDL-P	family.ClostridialesvadinBB60group.id.11286	0.0376574	0.0132642	0.0045252	2309	0.0440887	0.017597	0.0123434	1394	0.0291953	0.020185	0.148414	915
XL-HDL-P	genus.unknowngenus.id.1000000073	0.0376574	0.0132642	0.0045252	2309	0.0440887	0.017597	0.0123434	1394	0.0291953	0.020185	0.148414	915
Ala	genus.Coprococcus2.id.11302	-0.00785703	0.00276753	0.00452536	2309	-0.0218524	0.0108194	0.0436026	1394	-0.00687721	0.00286276	0.0164927	915
S-LDL-PL	family.Pasteurellaceae.id.3689	-0.0120932	0.00426111	0.00453926	2309	-0.00754769	0.024076	0.753953	1394	-0.0122402	0.00432946	0.00479932	915
S-HDL-FC	genus.Leuconostoc.id.1841	0.00988464	0.00348343	0.00454517	2309	0.0844665	0.0603826	0.162081	1394	0.0096356	0.00348924	0.00586957	915
M-VLDL-PL	genus.Megamonas.id.2184	0.0429999	0.0151542	0.004547	2309	0.0760638	0.027651	0.00602158	1394	0.0288052	0.0181174	0.112202	915
M-VLDL-FC	genus.Anaerotruncus.id.2054	-0.0364412	0.0128432	0.00454831	2309	-0.0494652	0.0213106	0.0204232	1394	-0.0290127	0.0160944	0.0717732	915
L-LDL-TG	genus.Ruminococcus1.id.11373	-0.0165856	0.00584682	0.0045584	2309	-0.0486142	0.0152493	0.00146489	1394	-0.0110657	0.00633063	0.0808089	915
S-HDL-P	genus.Parabacteroides.id.954	-0.00417534	0.00147207	0.00456304	2309	-0.00560555	0.0175416	0.749352	1394	-0.00416519	0.00147728	0.00491475	915
S-HDL-L	genus.unknowngenus.id.1000036183	-0.0320409	0.011297	0.00456509	2309	-0.108206	0.0701598	0.123234	1394	-0.0300136	0.0114464	0.00888548	915
M-VLDL-P	genus.Butyricimonas.id.945	-0.0386859	0.0136426	0.004573	2309	0.00877279	0.0235276	0.709301	1394	-0.0627263	0.0167452	0.000191074	915
XL-HDL-L	family.ClostridialesvadinBB60group.id.11286	0.0379199	0.0133732	0.00457526	2309	0.0440556	0.0176273	0.0125598	1394	0.0295993	0.0205274	0.149666	915
XL-HDL-L	genus.unknowngenus.id.1000000073	0.0379199	0.0133732	0.00457526	2309	0.0440556	0.0176273	0.0125598	1394	0.0295993	0.0205274	0.149666	915
M-VLDL-L	genus.Megamonas.id.2184	0.0425689	0.0150148	0.00458062	2309	0.0780092	0.0275338	0.00467512	1394	0.0275693	0.0179125	0.124126	915
L-LDL-CE	genus..Ruminococcusgauvreauiigroup.id.11342	-0.0175128	0.0061781	0.00458745	2309	-0.0179782	0.0136305	0.187398	1394	-0.0173925	0.00693093	0.012267	915
XL-HDL-P	genus..Eubacteriumhalliigroup.id.11338	-0.0380333	0.0134197	0.00459483	2309	0.0031961	0.0194982	0.86982	1394	-0.0751408	0.0184979	5.28331e-05	915
S-HDL-FC	genus.Roseburia.id.2012	0.00815275	0.00287677	0.00459695	2309	0.0240626	0.0226939	0.289189	1394	0.00789292	0.00290016	0.00662227	915
S-HDL-TG	genus.RuminococcaceaeUCG011.id.11368	-0.0483133	0.0170491	0.00460029	2309	-0.105922	0.0339932	0.00187105	1394	-0.0289514	0.019707	0.142154	915
S-HDL-L	family.Micrococcaceae.id.636	0.0092847	0.00327713	0.0046087	2309	0.0589023	0.0642448	0.359386	1394	0.00915526	0.0032814	0.00538054	915
L-LDL-P	genus.Methanobrevibacter.id.123	0.00879437	0.00310466	0.00461655	2309	0.0351593	0.0386429	0.363059	1394	0.00862308	0.00311473	0.00574651	915
S-HDL-PL	genus.Rothia.id.646	0.0151905	0.00536321	0.00462073	2309	0.083338	0.063094	0.186768	1394	0.0146945	0.00538269	0.00645708	915
M-HDL-P	family.Leuconostocaceae.id.1839	0.01243	0.00438869	0.00462173	2309	0.0461773	0.0446632	0.301364	1394	0.012101	0.00441003	0.00618999	915
Gp	genus.Mobiluncus.id.425	-0.0501339	0.0177017	0.00462364	2309	0.52315	0.679608	0.441561	1394	-0.0505231	0.0177077	0.00442705	915
S-VLDL-L	genus.Tyzzerella.id.11334	0.0378772	0.0133754	0.00462796	2309	0.0549444	0.029044	0.0587312	1394	0.0332833	0.0150684	0.0274369	915
M-VLDL-L	genus.RuminococcaceaeUCG009.id.11366	-0.0536798	0.0189563	0.00462919	2309	-0.111471	0.0354139	0.00168091	1394	-0.0304714	0.0224421	0.174872	915
S-LDL-L	family.Methanobacteriaceae.id.121	0.00873388	0.00308431	0.00462999	2309	0.0357177	0.0390349	0.360341	1394	0.00856435	0.00309399	0.00575394	915
M-VLDL-CE	genus..Eubacteriumbrachygroup.id.11296	0.0342658	0.0121051	0.00464485	2309	0.0278526	0.0320844	0.385488	1394	0.0353302	0.0130711	0.00700189	915
HDL2-C	genus.ChristensenellaceaeR7group.id.11283	0.0127981	0.00452152	0.00464787	2309	0.038062	0.0129732	0.00340259	1394	0.00930489	0.004824	0.0540579	915
S-LDL-TG	genus..Ruminococcustorquesgroup.id.14377	0.0416326	0.0147105	0.00465281	2309	0.0227312	0.0242098	0.347933	1394	0.0526958	0.0185218	0.00454016	915
LDL-TG	genus.RuminococcaceaeUCG010.id.11367	-0.0211192	0.00746389	0.0046619	2309	-0.0101145	0.0160056	0.527533	1394	-0.0241773	0.00843748	0.00426019	915
LDL-TG	genus..Eubacteriumbrachygroup.id.11296	0.0246594	0.0087174	0.00467284	2309	0.019936	0.0320061	0.533466	1394	0.0250379	0.00905992	0.0058327	915
HDL-TG	family.Ruminococcaceae.id.2050	-0.063394	0.0224141	0.00467941	2309	-0.243018	0.0475501	3.65749e-07	1394	-0.0120803	0.0254147	0.634667	915
S-LDL-TG	genus.Lachnoclostridium.id.11308	0.0396311	0.0140183	0.00469736	2309	0.056377	0.0221569	0.0110531	1394	0.0284536	0.018102	0.116334	915
L-LDL-TG	genus.Finegoldia.id.1940	-0.0617774	0.0218521	0.00469756	2309	-0.128744	0.117945	0.275219	1394	-0.059397	0.0222371	0.00769617	915
S-VLDL-PL	family.Corynebacteriaceae.id.448	-0.0418551	0.0148103	0.00471199	2309	0.0906041	0.0856357	0.290232	1394	-0.0459391	0.0150368	0.00231561	915
M-HDL-PL	genus.Erysipelatoclostridium.id.11381	0.00810021	0.0028665	0.00471605	2309	0.0283051	0.0198492	0.154091	1394	0.00766985	0.00289687	0.00824641	915
HDL-TG	genus..Eubacteriumoxidoreducensgroup.id.11339	-0.0393926	0.0139406	0.00471693	2309	-0.059125	0.027312	0.0305734	1394	-0.0324406	0.0162114	0.045679	915
M-VLDL-FC	genus.LachnospiraceaeUCG004.id.11324	-0.0391637	0.0138609	0.00472115	2309	-0.0210714	0.0191347	0.270995	1394	-0.0591396	0.0201061	0.00335063	915
M-LDL-P	family.Methanobacteriaceae.id.121	0.0108322	0.00383438	0.00472759	2309	0.0328904	0.0388414	0.397261	1394	0.0106152	0.0038532	0.00598868	915
IDL-L	genus.Klebsiella.id.3507	-0.0638433	0.0226025	0.00473377	2309	-0.0689723	0.0228203	0.00255382	1394	0.201	0.163984	0.220618	915
S-HDL-TG	genus.Acidaminococcus.id.2167	0.030829	0.0109165	0.00474178	2309	0.0466436	0.0228195	0.0411404	1394	0.0261358	0.0124313	0.0357915	915
XS-VLDL-C	genus.LachnospiraceaeFCS020group.id.11314	-0.0148195	0.00524939	0.00475631	2309	-0.0357507	0.0218477	0.101993	1394	-0.0135371	0.00540781	0.0124806	915
M-HDL-L	genus.Anaerostipes.id.1991	0.0101305	0.00359018	0.00477658	2309	0.044772	0.018869	0.0177906	1394	0.00882931	0.00365699	0.0159597	915
M-VLDL-TG	genus..Bacteroidespectinophilusgroup.id.14371	-0.0629384	0.0223078	0.00478206	2309	-0.068694	0.0303197	0.0236266	1394	-0.0561455	0.0329389	0.0886233	915
M-VLDL-FC	genus.Sellimonas.id.14369	0.0452304	0.0160318	0.00478306	2309	0.0413567	0.0246491	0.093609	1394	0.0480705	0.0211058	0.0229828	915
M-HDL-TG	genus..Eubacteriumrectalegroup.id.14374	0.0213236	0.00755829	0.00478416	2309	0.000566785	0.0150265	0.969917	1394	0.028354	0.00874512	0.00122911	915
HDL-D	genus..Bacteroidespectinophilusgroup.id.14371	0.00244039	0.000865022	0.00478463	2309	0.062598	0.0265049	0.0183269	1394	0.00237624	0.000865483	0.00616006	915
IDL-FC	genus..Ruminococcusgauvreauiigroup.id.11342	-0.01528	0.00541657	0.00478781	2309	-0.00934461	0.0132298	0.480102	1394	-0.0164753	0.00593698	0.00563312	915
S-HDL-P	family.Actinomycetaceae.id.421	0.00643051	0.00227968	0.00479054	2309	0.0251509	0.0357778	0.482189	1394	0.0063542	0.00228432	0.00552048	915
M-HDL-C	genus.unknowngenus.id.1000036183	-0.060184	0.0213419	0.00480247	2309	-0.0883995	0.0624094	0.15687	1394	-0.0564475	0.0227111	0.0131176	915
M-HDL-L	family.Leuconostocaceae.id.1839	0.0124185	0.00440378	0.00480306	2309	0.0425058	0.0445549	0.340246	1394	0.0121216	0.00442545	0.00628213	915
IDL-TG	genus..Eubacteriumxylanophilumgroup.id.14375	-0.0192918	0.00684426	0.004822	2309	-0.0200958	0.0181412	0.268165	1394	-0.0191584	0.0073904	0.00968602	915
S-HDL-FC	family.Leuconostocaceae.id.1839	0.00861065	0.00305497	0.00482371	2309	0.0911476	0.0468527	0.0519285	1394	0.00825825	0.00306148	0.00711654	915
S-HDL-P	genus.unknowngenus.id.1000036183	-0.0323288	0.0114707	0.00482679	2309	-0.104595	0.070088	0.13584	1394	-0.0303398	0.0116275	0.00922175	915
Ala	family.Elusimicrobiaceae.id.1635	0.161505	0.0573097	0.00483076	2309	0.0725457	0.138869	0.601474	1394	0.179766	0.0629174	0.00437208	915
Ala	genus.Elusimicrobium.id.1636	0.161505	0.0573097	0.00483076	2309	0.0725457	0.138869	0.601474	1394	0.179766	0.0629174	0.00437208	915
M-LDL-C	genus.Peptococcus.id.2037	0.019067	0.00676612	0.00483219	2309	0.0386146	0.0177027	0.0293307	1394	0.0157229	0.00732203	0.0320303	915
M-VLDL-CE	genus.Eggerthella.id.819	0.0326698	0.0116038	0.00487118	2309	0.0564858	0.0259786	0.0298501	1394	0.0267339	0.0129695	0.0395604	915
L-LDL-P	genus.Epulopiscium.id.1998	0.0389924	0.0138519	0.00487852	2309	0.101064	0.0465889	0.0302313	1394	0.0329731	0.014508	0.0232743	915
M-VLDL-L	genus.Butyricimonas.id.945	-0.0380617	0.0135233	0.00488496	2309	0.00994346	0.023584	0.673369	1394	-0.0615779	0.0165066	0.000202971	915
LDL-TG	genus.FamilyXIIIUCG002.id.11295	-0.14307	0.0508378	0.00488928	2309	-0.217994	0.296682	0.462603	1394	-0.140803	0.051601	0.00648163	915
XS-VLDL-CE	genus.Clostridiumsensustricto1.id.1873	0.00682943	0.00242747	0.00490211	2309	0.0183499	0.0119945	0.126281	1394	0.00633742	0.00247876	0.0107292	915
M-LDL-CE	genus.Sneathia.id.2218	-0.73059	0.259735	0.00491087	2309	0.262403	0.519346	0.613458	1394	-1.0618	0.299941	0.000420416	915
M-VLDL-L	genus.Lactonifactor.id.11332	0.0959724	0.0341208	0.00491239	2309	0.0951438	0.0507757	0.0611682	1394	0.0966548	0.0460744	0.0361991	915
XL-HDL-CE	family.Fusobacteriaceae.id.2208	-0.100477	0.0357232	0.0049133	2309	-0.0848716	0.0452014	0.0606417	1394	-0.126442	0.0583044	0.0303676	915
Lac	genus..Ruminococcusgnavusgroup.id.14376	0.0130385	0.00463587	0.00491535	2309	0.000205073	0.016367	0.990005	1394	0.0141579	0.00483383	0.00348649	915
M-LDL-TG	genus.Oribacterium.id.2008	-0.153716	0.0546631	0.00492258	2309	-0.23098	0.0699196	0.000979261	1394	-0.0322506	0.0876671	0.713052	915
S-VLDL-PL	genus.Blautia.id.1992	0.0294538	0.0104766	0.00493292	2309	0.0359155	0.0306169	0.240973	1394	0.0285968	0.0111497	0.0104832	915
M-VLDL-TG	genus.Butyricimonas.id.945	-0.0409233	0.0145614	0.00494791	2309	0.0036692	0.0232669	0.874716	1394	-0.0696349	0.0186696	0.000203488	915
S-HDL-TG	genus.Parascardovia.id.439	0.179789	0.0639727	0.00494808	2309	0.198117	0.302854	0.513114	1394	0.178933	0.0654495	0.00638079	915
HDL-D	genus.RikenellaceaeRC9gutgroup.id.11191	0.00104204	0.000370925	0.00496473	2309	-0.00675236	0.0193847	0.727642	1394	0.0010449	0.000370993	0.00496044	915
S-HDL-PL	genus.Ruminococcus1.id.11373	-0.00630277	0.00224403	0.0049745	2309	-0.056593	0.0151461	0.000194225	1394	-0.00517407	0.00226908	0.0228238	915
IDL-FC	genus.PrevotellaceaeNK3B31group.id.11185	0.0207943	0.0074038	0.00497577	2309	0.0294829	0.0167925	0.0793577	1394	0.0186977	0.00824884	0.0236425	915
ApoB	genus..Eubacteriumeligensgroup.id.14372	-0.0118114	0.00420636	0.00498543	2309	-0.0189549	0.0145206	0.191982	1394	-0.011157	0.0043948	0.0112933	915
S-VLDL-TG	genus.LachnospiraceaeUCG001.id.11321	-0.0280482	0.00998901	0.00498655	2309	-0.032471	0.0210359	0.122914	1394	-0.0267605	0.0113503	0.0186007	915
S-LDL-PL	genus.RuminococcaceaeUCG003.id.11361	-0.0110636	0.00394048	0.00498994	2309	-0.0201541	0.0194403	0.300049	1394	-0.0106741	0.00402401	0.00812681	915
Gp	genus..Clostridiuminnocuumgroup.id.14397	0.00927688	0.00330507	0.00500268	2309	0.115355	0.0378111	0.00232552	1394	0.00846015	0.00331777	0.0109373	915
Gp	genus.RikenellaceaeRC9gutgroup.id.11191	-0.00646625	0.00230376	0.00500321	2309	-0.00360942	0.0224945	0.872544	1394	-0.00649653	0.00231594	0.00513696	915
M-HDL-TG	genus.Alloscardovia.id.435	0.0955641	0.034055	0.00501346	2309	-0.0142266	0.0893295	0.873487	1394	0.114234	0.0368369	0.0019878	915
Serum-TG	genus.Odoribacter.id.952	-0.0315107	0.0112291	0.00501372	2309	-0.0138972	0.0216048	0.52017	1394	-0.0380299	0.013144	0.00390306	915
Gp	genus.Intestinimonas.id.2062	-0.00648238	0.00231056	0.00502316	2309	-0.0457626	0.0215394	0.033797	1394	-0.00602511	0.00232397	0.00967877	915
M-VLDL-C	genus.LachnospiraceaeNC2004group.id.11316	-0.0480438	0.0171253	0.00502511	2309	-0.0578831	0.025743	0.0247012	1394	-0.0402326	0.022937	0.0797599	915
M-HDL-C	genus.Blautia.id.1992	0.0161365	0.00575315	0.00503458	2309	0.045523	0.0281767	0.106403	1394	0.0148581	0.00587696	0.0116338	915
S-VLDL-P	genus.FamilyXIIIAD3011group.id.11293	-0.0250671	0.0089387	0.00504207	2309	-0.0584862	0.0268772	0.0297204	1394	-0.0209111	0.00947824	0.0276187	915
HDL-TG	genus.Anaerotruncus.id.2054	-0.0198369	0.0070742	0.00504539	2309	-0.0577599	0.0222272	0.0094595	1394	-0.0155625	0.00746223	0.0373021	915
Cit	genus.Lachnospira.id.2004	0.0184444	0.00657825	0.00504975	2309	0.0536454	0.015674	0.000638437	1394	0.0109184	0.00724743	0.132282	915
Remnant-C	genus..Eubacteriumbrachygroup.id.11296	0.0164513	0.00586754	0.00505069	2309	0.0210514	0.0312723	0.500955	1394	0.0162834	0.00597363	0.00653644	915
M-VLDL-FC	genus.Coprococcus1.id.11301	-0.0485431	0.0173147	0.00505382	2309	-0.0702965	0.0301201	0.0197448	1394	-0.0378065	0.0211605	0.0743267	915
S-VLDL-PL	genus.Corynebacterium.id.449	-0.0520786	0.0185778	0.00505885	2309	0.21327	0.167441	0.202983	1394	-0.0553858	0.0186933	0.00312741	915
Gln	genus.Acidaminococcus.id.2167	0.0132668	0.00473576	0.00508786	2309	0.0552975	0.024217	0.0225568	1394	0.0115956	0.00482899	0.0165398	915
S-LDL-TG	family.Clostridiaceae1.id.1869	-0.0215119	0.00768189	0.00510478	2309	-0.0356523	0.013353	0.00767438	1394	-0.014517	0.00939165	0.122519	915
M-HDL-L	genus.RuminococcaceaeUCG010.id.11367	-0.00823713	0.00294233	0.00511784	2309	-0.0180339	0.0144932	0.2136	1394	-0.007816	0.00300491	0.00944452	915
IDL-L	genus..Ruminococcusgauvreauiigroup.id.11342	-0.0118447	0.00423165	0.00512481	2309	-0.0200741	0.0133429	0.132686	1394	-0.0109245	0.004462	0.0145404	915
L-LDL-L	genus.Turicibacter.id.2162	0.0110329	0.00394333	0.00514431	2309	0.0212573	0.0151251	0.160119	1394	0.0102872	0.00408459	0.0119552	915
XL-HDL-C	genus.Anaerostipes.id.1991	-0.0307254	0.0109853	0.00515866	2309	-0.00829355	0.0185767	0.655343	1394	-0.0427878	0.0136224	0.00173832	915
L-LDL-CE	genus.Epulopiscium.id.1998	0.0497737	0.0177995	0.00516827	2309	0.102725	0.0467031	0.028005	1394	0.0407753	0.0192526	0.0344537	915
IDL-P	genus.Romboutsia.id.11347	0.0102139	0.00365332	0.00517724	2309	0.016712	0.0130109	0.199194	1394	0.00965774	0.00380645	0.0113407	915
IDL-PL	genus.Intestinibacter.id.11345	0.00933379	0.00334065	0.00520596	2309	0.0194068	0.0123859	0.117379	1394	0.00854354	0.00346922	0.0139756	915
Serum-TG	genus.Paraprevotella.id.962	-0.0180721	0.00646928	0.00521364	2309	-0.0223608	0.0142431	0.116658	1394	-0.0169574	0.00726153	0.0197483	915
S-HDL-FC	genus.Odoribacter.id.952	-0.0082978	0.00297131	0.00522789	2309	-0.00964335	0.0209511	0.645389	1394	-0.00827019	0.00300165	0.00598283	915
M-LDL-C	family.Lachnospiraceae.id.1987	-0.0687974	0.0246527	0.00526006	2309	-0.0528252	0.0546343	0.333769	1394	-0.0728809	0.027625	0.00847691	915
S-LDL-PL	genus..Eubacteriumeligensgroup.id.14372	-0.0100105	0.00358718	0.0052603	2309	-0.00610972	0.0140761	0.664321	1394	-0.0102815	0.00370966	0.00569337	915
M-VLDL-PL	genus.RuminococcaceaeUCG009.id.11366	-0.0533979	0.0191352	0.00526176	2309	-0.11366	0.0355548	0.0014212	1394	-0.0288257	0.0227037	0.204537	915
L-LDL-L	genus.Romboutsia.id.11347	0.012017	0.00430711	0.00527034	2309	0.0190751	0.013097	0.145494	1394	0.011161	0.00456079	0.014587	915
M-VLDL-FC	genus.Olsenella.id.822	-0.0335706	0.0120355	0.00528211	2309	-0.044066	0.0229585	0.0551428	1394	-0.0295934	0.0141331	0.036546	915
XL-HDL-C	genus.Turicibacter.id.2162	0.0189553	0.00679598	0.00528394	2309	0.0300355	0.0146074	0.0399517	1394	0.0158945	0.00767749	0.0387097	915
S-LDL-TG	genus.Gardnerella.id.437	-0.269503	0.0966244	0.00528413	2309	-1.15008	0.583167	0.0487942	1394	-0.244646	0.0979787	0.0127036	915
L-LDL-P	genus.Klebsiella.id.3507	-0.0643792	0.0230837	0.00528805	2309	-0.0690393	0.0232524	0.00303787	1394	0.253437	0.192025	0.187231	915
Serum-TG	genus.Turicibacter.id.2162	-0.0162145	0.00581494	0.00529654	2309	-0.0503182	0.0161066	0.00182068	1394	-0.0111032	0.0062355	0.0753065	915
Serum-TG	genus..Eubacteriumhalliigroup.id.11338	0.034202	0.0122713	0.00531745	2309	0.00571652	0.0222976	0.7977	1394	0.046578	0.0146973	0.00158003	915
M-HDL-FC	genus.Erysipelatoclostridium.id.11381	0.0108072	0.00387929	0.00533825	2309	0.0188227	0.0198811	0.343924	1394	0.01049	0.00395532	0.00813843	915
Cit	family.Christensenellaceae.id.1866	0.0148859	0.00534372	0.00534153	2309	0.0300975	0.0140756	0.0326701	1394	0.0123243	0.00577617	0.0331398	915
HDL-D	genus.possiblegenusSk018.id.2019	0.0231437	0.00830921	0.00534777	2309	0.268614	0.339062	0.428364	1394	0.0229962	0.00831171	0.00577751	915
XS-VLDL-TG	genus.LachnospiraceaeNK4A136group.id.11319	-0.0201595	0.00723797	0.00534877	2309	-0.0549375	0.0181541	0.00252239	1394	-0.0135864	0.00789238	0.0855097	915
S-LDL-C	genus.Epulopiscium.id.1998	0.0484388	0.0173916	0.00534966	2309	0.115179	0.0475649	0.0155843	1394	0.0381393	0.0186854	0.0415273	915
S-VLDL-PL	family.Ruminococcaceae.id.2050	-0.0588255	0.0211285	0.00536639	2309	-0.19282	0.0461306	3.09972e-05	1394	-0.0232543	0.0237681	0.328146	915
HDL-D	family.unknownfamily.id.1000000271	0.00559125	0.00200848	0.00537215	2309	0.146377	0.0792925	0.0651011	1394	0.00550087	0.00200912	0.00630349	915
HDL-D	genus.unknowngenus.id.1000000272	0.00559125	0.00200848	0.00537215	2309	0.146377	0.0792925	0.0651011	1394	0.00550087	0.00200912	0.00630349	915
ApoB	genus.Sellimonas.id.14369	0.018137	0.00651771	0.00539041	2309	0.021112	0.025193	0.402171	1394	0.0179236	0.00674743	0.00803758	915
L-LDL-FC	genus.Anaerostipes.id.1991	-0.0172295	0.00619234	0.00539592	2309	-0.00700089	0.0187118	0.708356	1394	-0.0184875	0.00656208	0.00494778	915
VLDL-C	genus..Eubacteriumxylanophilumgroup.id.14375	-0.0197851	0.00711298	0.00540996	2309	-0.0448484	0.0176356	0.0110969	1394	-0.0149158	0.00777328	0.0553157	915
M-VLDL-P	genus..Ruminococcustorquesgroup.id.14377	0.0366444	0.0131747	0.00541225	2309	0.0258632	0.0230058	0.261122	1394	0.0419055	0.016071	0.0092696	915
M-VLDL-PL	genus..Ruminococcustorquesgroup.id.14377	0.0366504	0.0131769	0.00541239	2309	0.0267671	0.023155	0.247883	1394	0.0413839	0.0160247	0.00996423	915
XL-HDL-PL	genus.Acidaminococcus.id.2167	-0.0522791	0.018812	0.00545222	2309	-0.0756276	0.0219768	0.0005963	1394	0.0117304	0.0363879	0.747247	915
S-VLDL-TG	genus.Parvibacter.id.824	-0.0972962	0.0350341	0.00548321	2309	0.015011	0.153971	0.922349	1394	-0.103428	0.0359778	0.0041377	915
M-VLDL-C	genus.Lachnoclostridium.id.11308	0.0360278	0.0129732	0.00548472	2309	0.0644393	0.021547	0.00283321	1394	0.0198716	0.0162484	0.221653	915
L-LDL-FC	genus..Ruminococcusgauvreauiigroup.id.11342	-0.0123306	0.00444051	0.00548887	2309	-0.0114911	0.0131874	0.383704	1394	-0.012438	0.0047159	0.008496	915
ApoB	genus.Campylobacter.id.3275	-0.116579	0.0419936	0.00550118	2309	0.0324956	0.100681	0.746927	1394	-0.147976	0.0462046	0.00140927	915
XL-HDL-L	genus..Eubacteriumhalliigroup.id.11338	-0.0376073	0.0135494	0.00551051	2309	0.00403646	0.0195314	0.836302	1394	-0.0762415	0.0188124	5.49635e-05	915
XS-VLDL-P	family.Campylobacteraceae.id.3273	-0.11652	0.0419955	0.00552737	2309	0.00810367	0.0914487	0.929401	1394	-0.149825	0.0472752	0.00157978	915
XL-HDL-CE	genus.Turicibacter.id.2162	0.0176798	0.00637305	0.00553473	2309	0.0309486	0.0147392	0.0359313	1394	0.0146286	0.00706792	0.038762	915
S-HDL-P	genus.Eggerthella.id.819	0.0047023	0.00169536	0.00554336	2309	0.02341	0.0264578	0.376415	1394	0.00462517	0.00169885	0.00660262	915
M-LDL-P	genus.Methanobrevibacter.id.123	0.0107443	0.003874	0.00554693	2309	0.0376634	0.0396784	0.342676	1394	0.0104852	0.0038926	0.00719858	915
LDL-D	family.Cardiobacteriaceae.id.3410	0.00692894	0.00249862	0.00555241	2309	0.373526	0.545443	0.493577	1394	0.00692125	0.00249865	0.00572018	915
LDL-D	genus.Cardiobacterium.id.3411	0.00692894	0.00249862	0.00555241	2309	0.373526	0.545443	0.493577	1394	0.00692125	0.00249865	0.00572018	915
XL-HDL-FC	genus.LachnospiraceaeNC2004group.id.11316	0.0524674	0.0189204	0.00555328	2309	0.0421946	0.0229753	0.0664946	1394	0.0741149	0.0333519	0.0265152	915
HDL-C	family.Pasteurellaceae.id.3689	0.0110979	0.00400271	0.00556101	2309	0.0214614	0.020848	0.303461	1394	0.0107013	0.00407858	0.00884231	915
IDL-P	genus.Methanosphaera.id.124	0.0156598	0.00564861	0.00556564	2309	0.0384275	0.146278	0.79282	1394	0.0156258	0.00565282	0.00582108	915
XL-HDL-C	family.Pasteurellaceae.id.3689	0.0313904	0.0113239	0.00557037	2309	0.0164955	0.0221647	0.456868	1394	0.0366514	0.0131728	0.00550855	915
[truncated: 48,025 more rows]

## Sheet: Source Data 2
Source Data 2. Results of association analysis between gut microbiota and circulating metabolites after additional adjustment for smoking and alcohol. Combined summary statistic results and results per cohort are shown.
Metabolite	Taxon	Beta	SE	Pmeta	N	Beta_RS	SE_RS	P_RS	N_RS	Beta_LLD	SE_LLD	P_LLD	N_LLD
S-HDL-FC	family.Lachnospiraceae.id.1987	0.0460193	0.0061963	1.11133e-13	2309	0.163746	0.0545275	0.00272154	1394	0.0444792	0.0062367	2.02797e-12	915
S-HDL-FC	genus.Blautia.id.1992	0.0269133	0.00372546	5.04263e-13	2309	0.10913	0.0292583	0.000199341	1394	0.0255583	0.00375603	1.84278e-11	915
VLDL-TG	family.Christensenellaceae.id.1866	-0.0615246	0.0090903	1.30426e-11	2309	-0.0789889	0.015301	2.79593e-07	1394	-0.0519983	0.0113008	4.79822e-06	915
VLDL-TG	genus.ChristensenellaceaeR7group.id.11283	-0.0582402	0.00861838	1.40219e-11	2309	-0.0734734	0.0141458	2.36702e-07	1394	-0.0492481	0.0108684	6.64831e-06	915
M-HDL-TG	genus.ChristensenellaceaeR7group.id.11283	-0.0460822	0.00692548	2.85229e-11	2309	-0.0891749	0.0149184	2.88045e-09	1394	-0.0342443	0.00781907	1.32811e-05	915
Serum-TG	genus.ChristensenellaceaeR7group.id.11283	-0.0469003	0.00707257	3.32769e-11	2309	-0.0763107	0.0143892	1.32297e-07	1394	-0.0375315	0.00812131	4.36611e-06	915
Serum-TG	family.Christensenellaceae.id.1866	-0.0490967	0.00742267	3.73008e-11	2309	-0.081379	0.0155669	1.9807e-07	1394	-0.039597	0.00844446	3.167e-06	915
M-HDL-TG	family.Christensenellaceae.id.1866	-0.0477994	0.00726187	4.63413e-11	2309	-0.0940402	0.0161451	7.11048e-09	1394	-0.0360718	0.00813076	1.02716e-05	915
S-HDL-PL	genus.Blautia.id.1992	0.0299884	0.00459268	6.59468e-11	2309	0.103665	0.0304128	0.000671771	1394	0.028269	0.00464596	1.72251e-09	915
M-VLDL-TG	family.Christensenellaceae.id.1866	-0.0625397	0.00962985	8.33879e-11	2309	-0.0740781	0.0152709	1.36829e-06	1394	-0.0549221	0.0124079	1.07527e-05	915
L-VLDL-L	genus.ChristensenellaceaeR7group.id.11283	-0.0787736	0.0122003	1.07018e-10	2294	-0.0678302	0.0144209	2.81242e-06	1394	-0.106329	0.0228833	3.88501e-06	900
M-VLDL-TG	genus.ChristensenellaceaeR7group.id.11283	-0.0587579	0.0091143	1.14253e-10	2309	-0.0682806	0.0141203	1.47606e-06	1394	-0.0519568	0.0119331	1.48957e-05	915
L-VLDL-P	genus.ChristensenellaceaeR7group.id.11283	-0.0785422	0.0121951	1.19093e-10	2294	-0.0674848	0.0144255	3.17866e-06	1394	-0.106239	0.0228305	3.76229e-06	900
S-HDL-P	genus.Blautia.id.1992	0.018669	0.00290364	1.28022e-10	2309	0.105865	0.0314472	0.000782434	1394	0.0179192	0.0029161	1.19819e-09	915
S-HDL-PL	family.Lachnospiraceae.id.1987	0.0491973	0.00766126	1.34871e-10	2309	0.15971	0.0566542	0.0048858	1394	0.0471388	0.00773228	1.60547e-09	915
S-HDL-L	genus.Blautia.id.1992	0.0183201	0.00285707	1.43425e-10	2309	0.105225	0.0314809	0.000852523	1394	0.0175984	0.0028689	1.27855e-09	915
L-VLDL-L	family.Christensenellaceae.id.1866	-0.0829373	0.0130563	2.12162e-10	2294	-0.0712026	0.015604	5.48835e-06	1394	-0.110334	0.0238422	4.24802e-06	900
L-VLDL-P	family.Christensenellaceae.id.1866	-0.082653	0.0130503	2.39783e-10	2294	-0.0708004	0.015609	6.23492e-06	1394	-0.11018	0.0237876	4.16527e-06	900
M-VLDL-P	family.Christensenellaceae.id.1866	-0.0567823	0.00903522	3.28815e-10	2309	-0.0735158	0.0154565	2.17841e-06	1394	-0.0480961	0.011136	1.74111e-05	915
M-VLDL-P	genus.ChristensenellaceaeR7group.id.11283	-0.0538079	0.00856958	3.40887e-10	2309	-0.0682491	0.0142902	1.97956e-06	1394	-0.0456982	0.0107088	2.18672e-05	915
M-VLDL-PL	family.Christensenellaceae.id.1866	-0.0563602	0.00903846	4.5005e-10	2309	-0.0729446	0.0155603	3.03402e-06	1394	-0.0479151	0.0111038	1.77033e-05	915
M-VLDL-PL	genus.ChristensenellaceaeR7group.id.11283	-0.0534203	0.00857436	4.65716e-10	2309	-0.068153	0.0143848	2.38298e-06	1394	-0.045301	0.0106788	2.44223e-05	915
M-VLDL-L	genus.ChristensenellaceaeR7group.id.11283	-0.0529204	0.00849928	4.77093e-10	2309	-0.0681433	0.0143272	2.17934e-06	1394	-0.0446541	0.0105577	2.58008e-05	915
M-VLDL-L	family.Christensenellaceae.id.1866	-0.0557452	0.00895867	4.89344e-10	2309	-0.0733001	0.0154968	2.47524e-06	1394	-0.0469335	0.0109792	2.1167e-05	915
S-VLDL-TG	family.Christensenellaceae.id.1866	-0.0458914	0.00751767	1.03138e-09	2309	-0.0747921	0.015312	1.15777e-06	1394	-0.0367124	0.0086293	2.31465e-05	915
S-VLDL-TG	genus.ChristensenellaceaeR7group.id.11283	-0.0434942	0.00715957	1.24009e-09	2309	-0.0689794	0.0141582	1.23219e-06	1394	-0.0347382	0.00829885	3.11783e-05	915
L-VLDL-TG	genus.ChristensenellaceaeR7group.id.11283	-0.0776752	0.0128584	1.53359e-09	2294	-0.0653962	0.0144649	6.68176e-06	1394	-0.123927	0.0280737	1.13764e-05	900
M-VLDL-FC	genus.ChristensenellaceaeR7group.id.11283	-0.0559085	0.00930472	1.87109e-09	2309	-0.0666451	0.0143635	3.81697e-06	1394	-0.0481449	0.012214	8.71229e-05	915
S-HDL-L	family.Lachnospiraceae.id.1987	0.0285497	0.00476959	2.15365e-09	2309	0.15297	0.0586589	0.00921149	1394	0.0277216	0.00478544	9.54477e-09	915
VLDL-TG	genus.RuminococcaceaeUCG005.id.11363	-0.0590431	0.00987682	2.25961e-09	2309	-0.0864026	0.0176064	1.03242e-06	1394	-0.0464793	0.011931	0.000105142	915
M-VLDL-FC	family.Christensenellaceae.id.1866	-0.0587426	0.00983471	2.32951e-09	2309	-0.0716061	0.0155362	4.42106e-06	1394	-0.0501414	0.0127041	8.53188e-05	915
S-HDL-P	family.Lachnospiraceae.id.1987	0.028891	0.00484884	2.54804e-09	2309	0.155218	0.0585948	0.00816494	1394	0.02802	0.00486552	1.15989e-08	915
XL-HDL-CE	genus.Megamonas.id.2184	-0.0779237	0.0131017	2.72074e-09	2309	-0.0138582	0.0252412	0.583074	1394	-0.10155	0.0153283	5.95649e-11	915
L-VLDL-TG	family.Christensenellaceae.id.1866	-0.0815304	0.0138009	3.47112e-09	2294	-0.0684209	0.0156518	1.32699e-05	1394	-0.127333	0.029256	1.50324e-05	900
S-HDL-TG	family.Christensenellaceae.id.1866	-0.0353259	0.00599992	3.91534e-09	2309	-0.0722949	0.0149689	1.5201e-06	1394	-0.0282495	0.00654904	1.78351e-05	915
L-VLDL-PL	genus.ChristensenellaceaeR7group.id.11283	-0.0795495	0.0135618	4.47195e-09	2294	-0.0670288	0.0144924	4.09514e-06	1394	-0.167758	0.0384662	1.44509e-05	900
S-HDL-TG	genus.ChristensenellaceaeR7group.id.11283	-0.0336046	0.00573257	4.57224e-09	2309	-0.0666627	0.013841	1.6236e-06	1394	-0.0267596	0.00629816	2.3721e-05	915
Serum-TG	genus.RuminococcaceaeUCG002.id.11360	-0.0435164	0.00742916	4.69845e-09	2309	-0.0487587	0.0152718	0.00144122	1394	-0.0418913	0.00850309	9.94862e-07	915
M-VLDL-TG	genus.RuminococcaceaeUCG005.id.11363	-0.061488	0.0104985	4.71824e-09	2309	-0.0839935	0.0175596	1.90926e-06	1394	-0.0489677	0.0130972	0.000196532	915
XL-HDL-L	genus.Clostridiumsensustricto1.id.1873	0.0372289	0.00637953	5.35734e-09	2309	0.0354643	0.0111367	0.00148267	1394	0.0380907	0.00778308	1.16946e-06	915
XL-HDL-P	genus.Clostridiumsensustricto1.id.1873	0.0367644	0.00630306	5.45089e-09	2309	0.0349492	0.0111171	0.00170367	1394	0.0376243	0.00765176	1.04313e-06	915
VLDL-TG	genus.RuminococcaceaeUCG002.id.11360	-0.0527551	0.009067	5.94263e-09	2309	-0.0486421	0.0150057	0.00121712	1394	-0.0551203	0.0113792	1.49705e-06	915
XL-HDL-P	family.Clostridiaceae1.id.1869	0.0369893	0.00636685	6.25983e-09	2309	0.0351013	0.0111201	0.00163091	1394	0.03791	0.00776572	1.24302e-06	915
XL-HDL-L	family.Clostridiaceae1.id.1869	0.0374285	0.00644354	6.29683e-09	2309	0.0355829	0.0111397	0.00143366	1394	0.0383564	0.0078991	1.41244e-06	915
XL-HDL-C	genus.Megamonas.id.2184	-0.0803616	0.0138614	6.73054e-09	2309	-0.013262	0.0249994	0.595855	1394	-0.110148	0.0166562	6.43528e-11	915
M-HDL-TG	genus.RuminococcaceaeUCG002.id.11360	-0.042135	0.007274	6.93299e-09	2309	-0.0545237	0.015867	0.00060724	1394	-0.0388385	0.00818475	2.41985e-06	915
Gp	family.Christensenellaceae.id.1866	-0.0116501	0.00201297	7.14406e-09	2309	-0.0894463	0.0153698	7.32519e-09	1394	-0.0102924	0.00203046	4.85102e-07	915
Serum-TG	genus.RuminococcaceaeUCG005.id.11363	-0.0461379	0.00798092	7.42482e-09	2309	-0.0871473	0.0179193	1.28682e-06	1394	-0.0359901	0.00891384	5.85892e-05	915
Gp	genus.ChristensenellaceaeR7group.id.11283	-0.0111451	0.00193449	8.34807e-09	2309	-0.0827636	0.0142108	7.14006e-09	1394	-0.0097929	0.00195266	6.37778e-07	915
L-VLDL-PL	family.Christensenellaceae.id.1866	-0.0837463	0.0146042	9.78634e-09	2294	-0.0699584	0.0156824	8.82286e-06	1394	-0.173801	0.040079	1.61373e-05	900
XL-HDL-CE	genus.Clostridiumsensustricto1.id.1873	0.0338558	0.00592233	1.08656e-08	2309	0.0375085	0.0116445	0.00130664	1394	0.0325813	0.00687839	2.52056e-06	915
MUFA	genus.ChristensenellaceaeR7group.id.11283	-0.0279	0.00488668	1.13375e-08	2303	-0.0785587	0.0148379	1.38786e-07	1392	-0.0217369	0.0051754	2.93403e-05	911
XL-HDL-C	genus.Clostridiumsensustricto1.id.1873	0.0357286	0.00627293	1.22886e-08	2309	0.0373909	0.0115323	0.00121412	1394	0.0350301	0.00747561	3.2156e-06	915
M-HDL-TG	genus.RuminococcaceaeUCG005.id.11363	-0.0443029	0.00778153	1.24576e-08	2309	-0.0788868	0.018667	2.53517e-05	1394	-0.0370293	0.00856082	1.69175e-05	915
XL-HDL-CE	family.Clostridiaceae1.id.1869	0.0340165	0.00598835	1.34341e-08	2309	0.0379507	0.0116469	0.00114759	1394	0.0326027	0.0069819	3.47516e-06	915
Gp	genus.Clostridiumsensustricto1.id.1873	-0.00821867	0.00144783	1.37445e-08	2309	-0.0463495	0.0126099	0.000246346	1394	-0.00770928	0.00145747	1.53933e-07	915
L-VLDL-L	genus.RuminococcaceaeUCG005.id.11363	-0.0828147	0.014627	1.49813e-08	2294	-0.0800145	0.0179445	8.90287e-06	1394	-0.0883588	0.0252498	0.000489485	900
XL-HDL-C	family.Clostridiaceae1.id.1869	0.0358802	0.00633926	1.51374e-08	2309	0.0377086	0.0115349	0.00110558	1394	0.035089	0.00758787	4.30498e-06	915
L-VLDL-P	genus.RuminococcaceaeUCG005.id.11363	-0.0825935	0.0146186	1.60545e-08	2294	-0.0795908	0.0179502	9.98479e-06	1394	-0.0885072	0.0251911	0.000464663	900
VLDL-TG	family.unknownfamily.id.1000005471	-0.038946	0.00691216	1.75654e-08	2309	-0.0654357	0.0154873	2.54491e-05	1394	-0.0323569	0.00772414	3.07569e-05	915
VLDL-TG	genus.unknowngenus.id.1000005472	-0.038946	0.00691216	1.75654e-08	2309	-0.0654357	0.0154873	2.54491e-05	1394	-0.0323569	0.00772414	3.07569e-05	915
VLDL-TG	genus.RuminococcaceaeUCG010.id.11367	-0.0537768	0.00954463	1.75826e-08	2309	-0.0654808	0.0152712	1.92957e-05	1394	-0.0462739	0.012227	0.000164122	915
L-VLDL-C	genus.ChristensenellaceaeR7group.id.11283	-0.0736028	0.0130933	1.89411e-08	2294	-0.0613091	0.0145634	2.72137e-05	1394	-0.125439	0.0299046	3.0071e-05	900
MUFA	family.Christensenellaceae.id.1866	-0.0285972	0.00509212	1.95466e-08	2303	-0.0809283	0.0160652	5.34233e-07	1392	-0.0227524	0.00536896	2.49016e-05	911
L-VLDL-FC	genus.ChristensenellaceaeR7group.id.11283	-0.0762445	0.0135832	1.98681e-08	2294	-0.0644524	0.014511	9.64168e-06	1394	-0.159711	0.0386065	3.85437e-05	900
S-HDL-TG	genus.RuminococcaceaeUCG002.id.11360	-0.0336975	0.0060104	2.06425e-08	2309	-0.0462145	0.0146656	0.00166093	1394	-0.0311707	0.00658917	2.59642e-06	915
VLDL-TG	genus.LachnospiraceaeFCS020group.id.11314	-0.0755464	0.0134924	2.15394e-08	2309	-0.0958862	0.0226267	2.40776e-05	1394	-0.0643231	0.0168076	0.000138629	915
S-VLDL-TG	genus.RuminococcaceaeUCG002.id.11360	-0.0420037	0.007513	2.26017e-08	2309	-0.0437216	0.0150125	0.00364498	1394	-0.0414297	0.00867786	2.10384e-06	915
M-VLDL-TG	genus.RuminococcaceaeUCG010.id.11367	-0.056105	0.0100666	2.49861e-08	2309	-0.0635492	0.0152295	3.1974e-05	1394	-0.0503289	0.0134152	0.000186881	915
M-VLDL-PL	genus.RuminococcaceaeUCG005.id.11363	-0.0545111	0.00980301	2.68769e-08	2309	-0.0807087	0.0178988	7.06027e-06	1394	-0.0432854	0.0117165	0.000233655	915
M-VLDL-P	genus.RuminococcaceaeUCG005.id.11363	-0.0544446	0.00980524	2.81453e-08	2309	-0.0820642	0.0177773	4.27121e-06	1394	-0.0423683	0.011755	0.000330117	915
Gp	genus.Blautia.id.1992	0.0223523	0.00404096	3.17618e-08	2309	0.0397513	0.0300046	0.185444	1394	0.0220309	0.00407811	8.41968e-08	915
Gp	genus..Ruminococcusgnavusgroup.id.14376	0.0115584	0.00209198	3.29243e-08	2309	0.0637702	0.0155304	4.25911e-05	1394	0.0105936	0.00211122	6.29451e-07	915
L-VLDL-P	family.unknownfamily.id.1000005471	-0.0623868	0.01133	3.66342e-08	2294	-0.0644589	0.0157713	4.61996e-05	1394	-0.060177	0.0162871	0.00023355	900
L-VLDL-P	genus.unknowngenus.id.1000005472	-0.0623868	0.01133	3.66342e-08	2294	-0.0644589	0.0157713	4.61996e-05	1394	-0.060177	0.0162871	0.00023355	900
L-VLDL-L	family.unknownfamily.id.1000005471	-0.0624043	0.0113412	3.74588e-08	2294	-0.0645373	0.0157673	4.50344e-05	1394	-0.0601177	0.016325	0.000244838	900
L-VLDL-L	genus.unknowngenus.id.1000005472	-0.0624043	0.0113412	3.74588e-08	2294	-0.0645373	0.0157673	4.50344e-05	1394	-0.0601177	0.016325	0.000244838	900
S-HDL-P	genus.RuminococcaceaeUCG002.id.11360	-0.0080512	0.0014636	3.77753e-08	2309	-0.0647891	0.0158579	4.64961e-05	1394	-0.00756374	0.00146988	3.26745e-07	915
Gp	family.Clostridiaceae1.id.1869	-0.00808729	0.00147032	3.78994e-08	2309	-0.0463772	0.0126135	0.000245268	1394	-0.00755985	0.00148041	4.00054e-07	915
M-VLDL-TG	genus.RuminococcaceaeUCG002.id.11360	-0.0527425	0.00959403	3.8537e-08	2309	-0.0468252	0.0149633	0.00178879	1394	-0.0568732	0.012502	6.12109e-06	915
M-VLDL-TG	family.unknownfamily.id.1000005471	-0.0408564	0.007434	3.88753e-08	2309	-0.0644038	0.0154421	3.22671e-05	1394	-0.0337528	0.0084815	7.45666e-05	915
M-VLDL-TG	genus.unknowngenus.id.1000005472	-0.0408564	0.007434	3.88753e-08	2309	-0.0644038	0.0154421	3.22671e-05	1394	-0.0337528	0.0084815	7.45666e-05	915
M-VLDL-C	genus.ChristensenellaceaeR7group.id.11283	-0.0486636	0.00886319	4.00745e-08	2309	-0.0633551	0.0146822	1.7091e-05	1394	-0.0402401	0.0111174	0.000311498	915
L-VLDL-L	genus.Marvinbryantia.id.2005	-0.100657	0.0183439	4.08381e-08	2294	-0.0894282	0.0215999	3.68016e-05	1394	-0.129709	0.0347442	0.000201039	900
M-HDL-TG	genus.RuminococcaceaeNK4A214group.id.11358	-0.0394144	0.0071892	4.19493e-08	2309	-0.0710838	0.0166315	2.05134e-05	1394	-0.0321371	0.00797253	6.02246e-05	915
L-VLDL-C	family.Christensenellaceae.id.1866	-0.0770169	0.0140628	4.3345e-08	2294	-0.0637795	0.0157585	5.46862e-05	1394	-0.128787	0.0311637	3.92609e-05	900
L-VLDL-FC	family.Christensenellaceae.id.1866	-0.0801062	0.0146273	4.33884e-08	2294	-0.0672122	0.0157021	1.99396e-05	1394	-0.164737	0.0402281	4.60508e-05	900
M-VLDL-L	genus.RuminococcaceaeUCG005.id.11363	-0.0531715	0.00971612	4.43736e-08	2309	-0.0814002	0.0178249	5.39773e-06	1394	-0.0412387	0.0115892	0.000392556	915
L-VLDL-P	genus.Marvinbryantia.id.2005	-0.100026	0.018337	4.90017e-08	2294	-0.0883157	0.0216083	4.61951e-05	1394	-0.13016	0.0346622	0.000184541	900
Serum-TG	genus.LachnospiraceaeFCS020group.id.11314	-0.0600933	0.0110294	5.08036e-08	2309	-0.101892	0.0230118	1.02707e-05	1394	-0.0476277	0.0125669	0.000160671	915
M-VLDL-TG	genus.LachnospiraceaeFCS020group.id.11314	-0.0777589	0.0142813	5.18617e-08	2309	-0.0886553	0.0225775	9.0374e-05	1394	-0.0704912	0.0184388	0.000140881	915
XS-VLDL-TG	genus.ChristensenellaceaeR7group.id.11283	-0.0311789	0.00573169	5.33579e-08	2309	-0.0641748	0.0145814	1.15984e-05	1394	-0.0251489	0.00623346	5.93444e-05	915
XS-VLDL-TG	family.Christensenellaceae.id.1866	-0.0324345	0.00599601	6.3258e-08	2309	-0.0681098	0.0157745	1.68914e-05	1394	-0.0264095	0.00648258	5.02887e-05	915
M-VLDL-TG	genus.Clostridiumsensustricto1.id.1873	-0.0392466	0.00726509	6.58706e-08	2309	-0.0457758	0.0124831	0.000254703	1394	-0.0359023	0.00893405	6.34205e-05	915
M-VLDL-TG	family.Clostridiaceae1.id.1869	-0.0395848	0.00733627	6.82307e-08	2309	-0.0458584	0.0124865	0.000249248	1394	-0.0362775	0.00906608	6.81071e-05	915
S-HDL-L	genus.RuminococcaceaeUCG002.id.11360	-0.00777364	0.00144071	6.82563e-08	2309	-0.0626353	0.0158805	8.41056e-05	1394	-0.00731836	0.00144668	5.11115e-07	915
M-VLDL-P	genus.LachnospiraceaeFCS020group.id.11314	-0.0721682	0.0133972	7.17252e-08	2309	-0.0886554	0.0228475	0.000109248	1394	-0.0635287	0.016539	0.000131012	915
M-VLDL-C	family.Christensenellaceae.id.1866	-0.0503194	0.00934953	7.36515e-08	2309	-0.0669884	0.0158841	2.6334e-05	1394	-0.0414827	0.0115652	0.00035264	915
M-VLDL-PL	genus.RuminococcaceaeUCG002.id.11360	-0.0484923	0.00901765	7.55325e-08	2309	-0.0448529	0.0152447	0.00331345	1394	-0.0504511	0.0111842	7.30438e-06	915
Serum-TG	family.unknownfamily.id.1000005471	-0.0291488	0.00542072	7.56086e-08	2309	-0.0630549	0.0157707	6.71993e-05	1394	-0.0246064	0.00577242	2.23129e-05	915
Serum-TG	genus.unknowngenus.id.1000005472	-0.0291488	0.00542072	7.56086e-08	2309	-0.0630549	0.0157707	6.71993e-05	1394	-0.0246064	0.00577242	2.23129e-05	915
M-VLDL-L	genus.LachnospiraceaeFCS020group.id.11314	-0.0712778	0.0132823	8.0344e-08	2309	-0.0884788	0.0229062	0.00011736	1394	-0.0625645	0.016303	0.000132885	915
Serum-TG	genus.RuminococcaceaeUCG010.id.11367	-0.0421299	0.00787989	8.96682e-08	2309	-0.0640611	0.0155481	4.01116e-05	1394	-0.0345498	0.00914076	0.000167278	915
S-HDL-FC	genus.RuminococcaceaeUCG005.id.11363	-0.0105526	0.00197386	8.98214e-08	2309	-0.0572649	0.0174487	0.00105692	1394	-0.00994712	0.00198661	6.64358e-07	915
S-HDL-TG	genus.RuminococcaceaeUCG005.id.11363	-0.0342252	0.0064037	9.06162e-08	2309	-0.0681731	0.0172559	8.18641e-05	1394	-0.0288034	0.00689614	3.24361e-05	915
M-VLDL-P	genus.RuminococcaceaeUCG002.id.11360	-0.0480134	0.00901671	1.0099e-07	2309	-0.0453741	0.0151447	0.00278405	1394	-0.0494626	0.0112225	1.17135e-05	915
M-HDL-TG	genus.RuminococcaceaeUCG010.id.11367	-0.0410761	0.00771586	1.01732e-07	2309	-0.0573841	0.016189	0.000406314	1394	-0.0362829	0.00877684	3.89781e-05	915
VLDL-TG	genus.Marvinbryantia.id.2005	-0.0693792	0.0130334	1.01968e-07	2309	-0.0965144	0.0211973	5.75101e-06	1394	-0.0528849	0.0165265	0.00142218	915
L-VLDL-TG	genus.RuminococcaceaeUCG005.id.11363	-0.0826834	0.0155621	1.07761e-07	2294	-0.0770525	0.0179986	1.98886e-05	1394	-0.0993601	0.0309748	0.00138552	900
S-HDL-FC	genus.Anaerostipes.id.1991	0.0129444	0.00243925	1.11612e-07	2309	0.0309653	0.0198195	0.118431	1394	0.0126673	0.00245794	3.13832e-07	915
S-VLDL-TG	genus.RuminococcaceaeUCG005.id.11363	-0.0429148	0.00808879	1.12388e-07	2309	-0.0784702	0.0176283	9.21966e-06	1394	-0.0334322	0.00910374	0.00025443	915
M-VLDL-FC	genus.RuminococcaceaeUCG005.id.11363	-0.0568395	0.0107221	1.15073e-07	2309	-0.0781915	0.0178741	1.30828e-05	1394	-0.0448372	0.013401	0.00085418	915
S-LDL-TG	genus.ChristensenellaceaeR7group.id.11283	-0.0504085	0.00951662	1.17791e-07	2309	-0.0549376	0.0149891	0.000256548	1394	-0.0473499	0.0123178	0.000129507	915
VLDL-TG	genus.Clostridiumsensustricto1.id.1873	-0.036041	0.00682964	1.31215e-07	2309	-0.0465935	0.0125198	0.000205945	1394	-0.0315705	0.00814889	0.000114692	915
M-VLDL-PL	family.unknownfamily.id.1000005471	-0.0360293	0.00683338	1.34548e-07	2309	-0.0606044	0.0157406	0.000123424	1394	-0.0303221	0.00758546	6.92627e-05	915
M-VLDL-PL	genus.unknowngenus.id.1000005472	-0.0360293	0.00683338	1.34548e-07	2309	-0.0606044	0.0157406	0.000123424	1394	-0.0303221	0.00758546	6.92627e-05	915
M-VLDL-L	genus.RuminococcaceaeUCG002.id.11360	-0.0470672	0.00894244	1.41451e-07	2309	-0.0449666	0.015184	0.00311436	1394	-0.0481827	0.0110649	1.48592e-05	915
VLDL-TG	family.Clostridiaceae1.id.1869	-0.0362682	0.00690106	1.4766e-07	2309	-0.0466817	0.0125233	0.000201142	1394	-0.031727	0.00827002	0.000133533	915
L-VLDL-PL	genus.RuminococcaceaeUCG005.id.11363	-0.0871698	0.0165978	1.50546e-07	2294	-0.0786154	0.0180345	1.40242e-05	1394	-0.134534	0.042436	0.00157504	900
S-HDL-P	genus.RuminococcaceaeUCG005.id.11363	-0.00803627	0.00153043	1.51285e-07	2309	-0.0639328	0.0187308	0.00066054	1394	-0.0076606	0.00153556	7.28593e-07	915
L-VLDL-PL	family.unknownfamily.id.1000005471	-0.0719991	0.0137193	1.53746e-07	2294	-0.0626677	0.0158477	8.06313e-05	1394	-0.099908	0.0274073	0.000282574	900
L-VLDL-PL	genus.unknowngenus.id.1000005472	-0.0719991	0.0137193	1.53746e-07	2294	-0.0626677	0.0158477	8.06313e-05	1394	-0.099908	0.0274073	0.000282574	900
L-VLDL-L	genus.RuminococcaceaeUCG014.id.11371	-0.0478299	0.00911872	1.56076e-07	2294	-0.0435164	0.0106794	4.86836e-05	1394	-0.0594376	0.0175189	0.000722442	900
S-VLDL-P	genus.ChristensenellaceaeR7group.id.11283	-0.0286952	0.00547628	1.60652e-07	2309	-0.063993	0.0144489	1.02184e-05	1394	-0.0227742	0.00591779	0.000127239	915
S-VLDL-TG	genus.LachnospiraceaeFCS020group.id.11314	-0.058443	0.0111552	1.61387e-07	2309	-0.0946959	0.022624	3.02358e-05	1394	-0.0467981	0.0128222	0.000277528	915
XL-VLDL-L	genus.ChristensenellaceaeR7group.id.11283	-0.0737131	0.0140883	1.67487e-07	2300	-0.0650985	0.0146382	9.39957e-06	1394	-0.181955	0.0518881	0.000476286	906
L-VLDL-P	genus.RuminococcaceaeUCG014.id.11371	-0.0476784	0.009115	1.68811e-07	2294	-0.0433383	0.0106825	5.25063e-05	1394	-0.0592982	0.0174792	0.000723132	900
VLDL-TG	genus.RuminococcaceaeUCG014.id.11371	-0.0340056	0.00650752	1.73601e-07	2309	-0.0449285	0.0104873	1.96219e-05	1394	-0.0271667	0.00829833	0.00110158	915
XL-HDL-L	genus.Megamonas.id.2184	-0.0737773	0.0141289	1.77264e-07	2309	-0.0131447	0.0241384	0.586148	1394	-0.105377	0.017426	2.1556e-09	915
M-VLDL-FC	genus.Marvinbryantia.id.2005	-0.0732453	0.0140325	1.79231e-07	2309	-0.0905498	0.0215048	2.711e-05	1394	-0.0604134	0.0185184	0.00114632	915
L-VLDL-TG	family.unknownfamily.id.1000005471	-0.0647532	0.0124102	1.81111e-07	2294	-0.063385	0.0158099	6.41864e-05	1394	-0.0669497	0.0200312	0.000865656	900
L-VLDL-TG	genus.unknowngenus.id.1000005472	-0.0647532	0.0124102	1.81111e-07	2294	-0.063385	0.0158099	6.41864e-05	1394	-0.0669497	0.0200312	0.000865656	900
M-VLDL-PL	genus.Marvinbryantia.id.2005	-0.0675528	0.0129519	1.83149e-07	2309	-0.0922375	0.021539	1.97732e-05	1394	-0.0535717	0.01621	0.000987596	915
M-VLDL-PL	genus.LachnospiraceaeFCS020group.id.11314	-0.0699127	0.0134089	1.84902e-07	2309	-0.089719	0.0229943	0.000100087	1394	-0.0597071	0.0165058	0.000314141	915
M-VLDL-FC	genus.LachnospiraceaeFCS020group.id.11314	-0.0758458	0.0145685	1.92808e-07	2309	-0.0838556	0.0229684	0.000271077	1394	-0.0704542	0.0188443	0.000196571	915
Gp	genus.RuminococcaceaeUCG005.id.11363	-0.0110655	0.00212616	1.94564e-07	2309	-0.0897114	0.0177211	4.69909e-07	1394	-0.00991688	0.00214163	4.18168e-06	915
S-HDL-TG	family.unknownfamily.id.1000005471	-0.0222773	0.00428107	1.95397e-07	2309	-0.0443133	0.015184	0.00357509	1394	-0.0203742	0.0044621	5.65719e-06	915
S-HDL-TG	genus.unknowngenus.id.1000005472	-0.0222773	0.00428107	1.95397e-07	2309	-0.0443133	0.015184	0.00357509	1394	-0.0203742	0.0044621	5.65719e-06	915
S-HDL-L	genus.RuminococcaceaeUCG005.id.11363	-0.00782818	0.00150598	2.01388e-07	2309	-0.059975	0.0187595	0.00141991	1394	-0.00748993	0.00151086	8.53e-07	915
M-VLDL-P	family.unknownfamily.id.1000005471	-0.035537	0.00684462	2.08087e-07	2309	-0.0625452	0.0156325	6.64328e-05	1394	-0.0291313	0.00761317	0.000138955	915
M-VLDL-P	genus.unknowngenus.id.1000005472	-0.035537	0.00684462	2.08087e-07	2309	-0.0625452	0.0156325	6.64328e-05	1394	-0.0291313	0.00761317	0.000138955	915
XL-VLDL-P	genus.ChristensenellaceaeR7group.id.11283	-0.0731984	0.0141138	2.14503e-07	2300	-0.0645908	0.0146436	1.10971e-05	1394	-0.185725	0.0529464	0.000474336	906
VLDL-TG	genus.RuminococcaceaeUCG003.id.11361	-0.0565875	0.0109136	2.15983e-07	2309	-0.0544066	0.0192898	0.00486379	1394	-0.0576142	0.0132357	1.49651e-05	915
S-LDL-TG	family.Christensenellaceae.id.1866	-0.0520187	0.0100531	2.28652e-07	2309	-0.0554864	0.0162214	0.000643152	1394	-0.0498563	0.0128097	0.000106693	915
M-VLDL-P	genus.Marvinbryantia.id.2005	-0.0669254	0.0129475	2.35358e-07	2309	-0.0917822	0.0213998	1.92035e-05	1394	-0.0525722	0.0162615	0.00126966	915
XL-HDL-P	genus.Megamonas.id.2184	-0.0721946	0.0139676	2.35716e-07	2309	-0.0124743	0.0240941	0.604729	1394	-0.102423	0.0171419	3.30613e-09	915
M-VLDL-L	genus.Marvinbryantia.id.2005	-0.0663393	0.0128405	2.38655e-07	2309	-0.0920005	0.0214537	1.92552e-05	1394	-0.0520155	0.0160285	0.00121688	915
S-HDL-FC	genus.RuminococcaceaeUCG002.id.11360	-0.00976857	0.00189081	2.38725e-07	2309	-0.0604632	0.0147675	4.47936e-05	1394	-0.00892363	0.0019065	3.2977e-06	915
XS-VLDL-TG	genus.RuminococcaceaeUCG002.id.11360	-0.0310315	0.0060068	2.39075e-07	2309	-0.0369272	0.0154526	0.0169952	1394	-0.029982	0.00651953	4.85452e-06	915
S-VLDL-P	family.Christensenellaceae.id.1866	-0.0295578	0.00572764	2.46224e-07	2309	-0.0681201	0.0156305	1.40888e-05	1394	-0.0235766	0.00615583	0.000137014	915
S-VLDL-PL	genus.ChristensenellaceaeR7group.id.11283	-0.0256293	0.00497325	2.55771e-07	2309	-0.0654072	0.0145165	7.17413e-06	1394	-0.0203397	0.0052936	0.000130396	915
M-VLDL-TG	genus.RuminococcaceaeUCG014.id.11371	-0.0353481	0.00686759	2.64564e-07	2309	-0.0431896	0.0104599	3.86101e-05	1394	-0.0294065	0.00910495	0.00128378	915
XL-HDL-L	family.unknownfamily.id.1000005471	0.0335272	0.00652647	2.78994e-07	2309	0.0363793	0.013812	0.00853576	1394	0.0327073	0.00740534	1.12335e-05	915
XL-HDL-L	genus.unknowngenus.id.1000005472	0.0335272	0.00652647	2.78994e-07	2309	0.0363793	0.013812	0.00853576	1394	0.0327073	0.00740534	1.12335e-05	915
HDL-D	genus.Clostridiumsensustricto1.id.1873	0.00119836	0.0002334	2.83087e-07	2309	0.0297218	0.0108362	0.00617011	1394	0.00118512	0.000233454	4.6687e-07	915
MUFA	genus.RuminococcaceaeUCG002.id.11360	-0.0263062	0.00513289	2.97497e-07	2303	-0.052887	0.0157197	0.000788262	1392	-0.0231339	0.00543055	2.25974e-05	911
XL-HDL-CE	genus.Romboutsia.id.11347	0.0344088	0.00672027	3.0528e-07	2309	0.043396	0.012711	0.000658623	1394	0.0309222	0.00791727	0.000100967	915
L-VLDL-PL	genus.Marvinbryantia.id.2005	-0.104093	0.0203422	3.10263e-07	2294	-0.0886819	0.0217047	4.645e-05	1394	-0.215401	0.0583313	0.000235406	900
L-VLDL-FC	genus.RuminococcaceaeUCG005.id.11363	-0.0849461	0.0166188	3.19724e-07	2294	-0.0774212	0.0180509	1.91929e-05	1394	-0.126805	0.042574	0.00297572	900
XL-VLDL-L	family.Christensenellaceae.id.1866	-0.0776387	0.0151984	3.25002e-07	2300	-0.0680888	0.0158391	1.83815e-05	1394	-0.188569	0.0539829	0.000500783	906
XL-HDL-P	family.unknownfamily.id.1000005471	0.0328819	0.00643933	3.28329e-07	2309	0.0363934	0.0137864	0.00838872	1394	0.031902	0.00728253	1.32199e-05	915
XL-HDL-P	genus.unknowngenus.id.1000005472	0.0328819	0.00643933	3.28329e-07	2309	0.0363934	0.0137864	0.00838872	1394	0.031902	0.00728253	1.32199e-05	915
L-VLDL-TG	genus.Marvinbryantia.id.2005	-0.0985799	0.0193135	3.32213e-07	2294	-0.0838324	0.0216697	0.000114551	1394	-0.155547	0.0425897	0.000275188	900
M-VLDL-P	genus.RuminococcaceaeUCG010.id.11367	-0.0484587	0.0094952	3.33428e-07	2309	-0.0611325	0.0154189	7.72358e-05	1394	-0.0407164	0.0120514	0.00075979	915
M-VLDL-TG	genus.Marvinbryantia.id.2005	-0.0702185	0.013769	3.40123e-07	2309	-0.0902338	0.0211512	2.12447e-05	1394	-0.0554985	0.0181388	0.00228135	915
M-VLDL-L	family.unknownfamily.id.1000005471	-0.0344984	0.00677023	3.47631e-07	2309	-0.0619909	0.0156739	8.04105e-05	1394	-0.0281925	0.00750661	0.000183929	915
M-VLDL-L	genus.unknowngenus.id.1000005472	-0.0344984	0.00677023	3.47631e-07	2309	-0.0619909	0.0156739	8.04105e-05	1394	-0.0281925	0.00750661	0.000183929	915
HDL-D	family.Clostridiaceae1.id.1869	0.0012069	0.000236883	3.48881e-07	2309	0.0299288	0.010839	0.00583489	1394	0.00119317	0.000236939	5.74457e-07	915
L-VLDL-P	genus..Eubacteriumxylanophilumgroup.id.14375	-0.0768124	0.0151187	3.76169e-07	2294	-0.0696726	0.017377	6.41123e-05	1394	-0.0990507	0.0306677	0.00128422	900
M-VLDL-C	genus.Marvinbryantia.id.2005	-0.0678685	0.0133621	3.79048e-07	2309	-0.0916583	0.0219616	3.18633e-05	1394	-0.0538856	0.0168371	0.00142018	915
VLDL-D	genus.RuminococcaceaeUCG002.id.11360	-0.00257386	0.00050706	3.85369e-07	2309	-0.0527696	0.0144405	0.000267573	1394	-0.00251189	0.000507373	8.81712e-07	915
M-VLDL-FC	genus.RuminococcaceaeUCG002.id.11360	-0.0497059	0.0097934	3.86585e-07	2309	-0.044388	0.015218	0.00359356	1394	-0.0534651	0.0127949	3.21751e-05	915
XL-HDL-C	genus.Romboutsia.id.11347	0.0360548	0.00710419	3.8719e-07	2309	0.0425461	0.0125902	0.000746988	1394	0.0330226	0.00860493	0.000132864	915
S-VLDL-L	genus.ChristensenellaceaeR7group.id.11283	-0.027071	0.00533818	3.95296e-07	2309	-0.0624723	0.0144827	1.72062e-05	1394	-0.0215053	0.0057425	0.000191861	915
S-VLDL-PL	family.Christensenellaceae.id.1866	-0.0263358	0.00519629	4.01618e-07	2309	-0.0690091	0.0157057	1.1987e-05	1394	-0.0210904	0.00550639	0.000136896	915
SFA	family.Christensenellaceae.id.1866	-0.0189446	0.00373813	4.02141e-07	2303	-0.0646754	0.0160168	5.68862e-05	1392	-0.0163102	0.0038443	2.43724e-05	911
L-VLDL-L	genus..Eubacteriumxylanophilumgroup.id.14375	-0.0765846	0.0151247	4.1155e-07	2294	-0.069675	0.0173729	6.38201e-05	1394	-0.0982193	0.0307413	0.00144744	900
XL-VLDL-P	family.Christensenellaceae.id.1866	-0.0770736	0.0152276	4.16068e-07	2300	-0.0675087	0.0158451	2.17756e-05	1394	-0.192667	0.0550831	0.000492303	906
S-VLDL-TG	family.unknownfamily.id.1000005471	-0.0278328	0.00550919	4.37063e-07	2309	-0.0581302	0.0155041	0.000184625	1394	-0.0234544	0.00589384	7.45978e-05	915
S-VLDL-TG	genus.unknowngenus.id.1000005472	-0.0278328	0.00550919	4.37063e-07	2309	-0.0581302	0.0155041	0.000184625	1394	-0.0234544	0.00589384	7.45978e-05	915
M-VLDL-C	genus.LachnospiraceaeFCS020group.id.11314	-0.0698633	0.013837	4.44069e-07	2309	-0.0829507	0.0234607	0.000420106	1394	-0.0628824	0.0171345	0.000256815	915
Serum-TG	genus.Marvinbryantia.id.2005	-0.0540257	0.0107215	4.67968e-07	2309	-0.100036	0.0215647	3.83572e-06	1394	-0.0389182	0.012357	0.00168925	915
L-VLDL-C	genus.Marvinbryantia.id.2005	-0.0987948	0.0196422	4.91176e-07	2294	-0.086574	0.0217897	7.45889e-05	1394	-0.151788	0.0453742	0.00085653	900
Ile	family.Clostridiaceae1.id.1869	-0.0186707	0.00371349	4.96113e-07	2307	-0.0342626	0.011368	0.00262574	1393	-0.0168082	0.00392903	2.08741e-05	914
M-VLDL-PL	genus.RuminococcaceaeUCG010.id.11367	-0.0477142	0.00950216	5.12949e-07	2309	-0.0592171	0.0155255	0.000142666	1394	-0.0408245	0.0120154	0.000709285	915
M-VLDL-TG	genus.RuminococcaceaeUCG003.id.11361	-0.058165	0.0115902	5.20882e-07	2309	-0.0496438	0.0192394	0.0099734	1394	-0.063019	0.0145208	1.58626e-05	915
SFA	genus.ChristensenellaceaeR7group.id.11283	-0.0180436	0.00359652	5.2498e-07	2303	-0.0643344	0.0147933	1.46912e-05	1392	-0.0151356	0.00370777	4.85908e-05	911
XL-VLDL-L	genus.Marvinbryantia.id.2005	-0.10552	0.021089	5.62837e-07	2300	-0.0977068	0.0218852	8.67905e-06	1394	-0.207073	0.0789024	0.00882769	906
S-VLDL-P	genus.LachnospiraceaeFCS020group.id.11314	-0.0424202	0.0084849	5.74824e-07	2309	-0.0924252	0.0230666	6.48107e-05	1394	-0.0345953	0.00912465	0.000159739	915
L-HDL-FC	family.unknownfamily.id.1000005471	0.0417803	0.00836347	5.86619e-07	2308	0.0370382	0.0143047	0.00972011	1393	0.0442432	0.0103091	1.96455e-05	915
L-HDL-FC	genus.unknowngenus.id.1000005472	0.0417803	0.00836347	5.86619e-07	2308	0.0370382	0.0143047	0.00972011	1393	0.0442432	0.0103091	1.96455e-05	915
S-HDL-PL	genus.Dorea.id.1997	0.0187276	0.00375415	6.08507e-07	2309	0.0241143	0.0222955	0.27963	1394	0.0185704	0.00380853	1.2786e-06	915
Ile	genus.Clostridiumsensustricto1.id.1873	-0.0182851	0.00366597	6.10689e-07	2307	-0.0347524	0.0113639	0.00227007	1393	-0.0163723	0.00387304	2.60613e-05	914
S-HDL-TG	genus.LachnospiraceaeFCS020group.id.11314	-0.0444157	0.0089116	6.22748e-07	2309	-0.0958821	0.0221025	1.5421e-05	1394	-0.0344248	0.00973824	0.000428437	915
XL-HDL-FC	genus.Clostridiumsensustricto1.id.1873	0.0415035	0.00832879	6.25626e-07	2309	0.033717	0.0115137	0.00346276	1394	0.0500505	0.0120629	3.6523e-05	915
L-VLDL-TG	genus..Eubacteriumxylanophilumgroup.id.14375	-0.0787529	0.0158083	6.30159e-07	2294	-0.0693683	0.0174169	7.16553e-05	1394	-0.122635	0.0376622	0.00117194	900
M-VLDL-L	genus.RuminococcaceaeUCG010.id.11367	-0.0469127	0.0094219	6.38775e-07	2309	-0.0604524	0.0154602	9.67009e-05	1394	-0.0389127	0.0118838	0.00109891	915
L-VLDL-PL	genus.RuminococcaceaeUCG014.id.11371	-0.0501921	0.0100807	6.38989e-07	2294	-0.0430037	0.0107317	6.47324e-05	1394	-0.104107	0.0293903	0.00041743	900
S-VLDL-TG	genus.Clostridiumsensustricto1.id.1873	-0.0277115	0.00556635	6.41133e-07	2309	-0.0442894	0.0125224	0.000418392	1394	-0.0236292	0.00621402	0.000152818	915
VLDL-TG	genus.Coprococcus2.id.11302	-0.0305714	0.00614139	6.42671e-07	2309	-0.0433034	0.0105971	4.63449e-05	1394	-0.0241327	0.00753594	0.0014108	915
L-VLDL-FC	genus.Marvinbryantia.id.2005	-0.101363	0.0203633	6.43312e-07	2294	-0.0897811	0.0217167	3.77679e-05	1394	-0.185694	0.0585994	0.00158261	900
XL-VLDL-C	genus.Marvinbryantia.id.2005	-0.104747	0.0210588	6.55795e-07	2300	-0.0976535	0.021996	9.73163e-06	1394	-0.182696	0.0729174	0.012404	906
S-VLDL-L	family.Christensenellaceae.id.1866	-0.0277454	0.00558194	6.67595e-07	2309	-0.0662155	0.0156678	2.53266e-05	1394	-0.0221526	0.00597393	0.000221447	915
L-VLDL-TG	genus.RuminococcaceaeUCG014.id.11371	-0.0474759	0.0095847	7.29659e-07	2294	-0.0423001	0.0107095	8.21769e-05	1394	-0.0683055	0.0214844	0.00152738	900
XL-VLDL-P	genus.Marvinbryantia.id.2005	-0.104595	0.021127	7.39205e-07	2300	-0.0966552	0.0218942	1.09068e-05	1394	-0.211952	0.08051	0.00861892	906
S-HDL-P	genus.RuminococcaceaeUCG010.id.11367	-0.0077595	0.00156821	7.49768e-07	2309	-0.0511798	0.0162234	0.00164142	1394	-0.00734997	0.00157559	3.55356e-06	915
XL-VLDL-FC	genus.Marvinbryantia.id.2005	-0.105421	0.0213063	7.50327e-07	2300	-0.0981285	0.0221052	9.75099e-06	1394	-0.20087	0.0799751	0.0121915	906
L-VLDL-P	genus.RuminococcaceaeUCG002.id.11360	-0.063733	0.0128852	7.56686e-07	2294	-0.0499248	0.0152737	0.00110711	1394	-0.0978196	0.0239975	4.98691e-05	900
S-VLDL-TG	genus.RuminococcaceaeUCG010.id.11367	-0.0393987	0.00796595	7.58e-07	2309	-0.0586761	0.015287	0.000129495	1394	-0.0322129	0.00933329	0.000583527	915
S-VLDL-L	genus.LachnospiraceaeFCS020group.id.11314	-0.0408813	0.00826574	7.58044e-07	2309	-0.0914089	0.0231157	8.0619e-05	1394	-0.0334734	0.00885094	0.000165866	915
XL-HDL-C	family.unknownfamily.id.1000005471	0.0314769	0.00636474	7.59419e-07	2309	0.0324791	0.0143138	0.0234177	1394	0.03123	0.00710588	1.23945e-05	915
XL-HDL-C	genus.unknowngenus.id.1000005472	0.0314769	0.00636474	7.59419e-07	2309	0.0324791	0.0143138	0.0234177	1394	0.03123	0.00710588	1.23945e-05	915
VLDL-D	family.Christensenellaceae.id.1866	-0.00248919	0.00050345	7.64291e-07	2309	-0.0783799	0.0147311	1.20482e-07	1394	-0.00240045	0.000503744	2.19722e-06	915
S-VLDL-TG	family.Clostridiaceae1.id.1869	-0.027814	0.00563318	7.91166e-07	2309	-0.0444737	0.0125256	0.000397238	1394	-0.0235901	0.006307	0.000195376	915
XL-HDL-FC	family.Clostridiaceae1.id.1869	0.0413968	0.00838871	8.02258e-07	2309	0.0335367	0.0115175	0.00365116	1394	0.0502776	0.0122426	4.37561e-05	915
M-VLDL-FC	family.unknownfamily.id.1000005471	-0.0374843	0.00759861	8.09587e-07	2309	-0.059993	0.0157135	0.000140548	1394	-0.0306143	0.0086811	0.000442183	915
M-VLDL-FC	genus.unknowngenus.id.1000005472	-0.0374843	0.00759861	8.09587e-07	2309	-0.059993	0.0157135	0.000140548	1394	-0.0306143	0.0086811	0.000442183	915
Serum-TG	genus.Coprococcus2.id.11302	-0.0245929	0.0049898	8.2804e-07	2309	-0.0432894	0.010786	6.30501e-05	1394	-0.0195021	0.00562829	0.00055512	915
L-VLDL-L	genus.RuminococcaceaeUCG002.id.11360	-0.0634252	0.0128922	8.66998e-07	2294	-0.0499003	0.0152701	0.0011104	1394	-0.0969934	0.0240569	6.00895e-05	900
Serum-TG	genus.RuminococcaceaeUCG014.id.11371	-0.0263381	0.00536371	9.08756e-07	2309	-0.043761	0.010678	4.40614e-05	1394	-0.0204585	0.00620307	0.0010113	915
S-VLDL-FC	genus.ChristensenellaceaeR7group.id.11283	-0.0258047	0.00525687	9.16582e-07	2309	-0.0602303	0.0144198	3.1404e-05	1394	-0.0205281	0.00564538	0.000292252	915
XL-HDL-FC	genus.Megamonas.id.2184	-0.0890974	0.0182546	1.0564e-06	2309	-0.0102315	0.0249427	0.681723	1394	-0.180062	0.0267876	3.17524e-11	915
M-VLDL-P	genus.Clostridiumsensustricto1.id.1873	-0.0329811	0.00677663	1.13373e-06	2309	-0.0431491	0.0126388	0.000658686	1394	-0.0288785	0.00802818	0.000339185	915
M-VLDL-P	family.Clostridiaceae1.id.1869	-0.0333215	0.00684795	1.1393e-06	2309	-0.0432072	0.0126424	0.000650051	1394	-0.0292167	0.00814656	0.000353271	915
L-HDL-L	genus.Clostridiumsensustricto1.id.1873	0.0294914	0.00606138	1.14187e-06	2308	0.0183006	0.0114215	0.109318	1393	0.033879	0.00715157	2.51431e-06	915
L-HDL-P	genus.Clostridiumsensustricto1.id.1873	0.0284606	0.00585348	1.16107e-06	2308	0.017995	0.0114257	0.115496	1393	0.0321849	0.00681587	2.70519e-06	915
M-VLDL-P	genus.RuminococcaceaeUCG014.id.11371	-0.0314268	0.00646934	1.18691e-06	2309	-0.0421752	0.0105881	7.15215e-05	1394	-0.0250238	0.00817218	0.00226318	915
L-VLDL-P	genus.RuminococcaceaeUCG010.id.11367	-0.0646221	0.0133201	1.22542e-06	2294	-0.0568924	0.015573	0.000268627	1394	-0.0856909	0.0257104	0.000894857	900
XL-VLDL-FC	genus.ChristensenellaceaeR7group.id.11283	-0.0691034	0.0142474	1.23312e-06	2300	-0.0603766	0.0148008	4.776e-05	1394	-0.179306	0.0525962	0.000680895	906
L-VLDL-L	genus.RuminococcaceaeUCG010.id.11367	-0.0645879	0.0133259	1.25473e-06	2294	-0.0572299	0.0155684	0.00024599	1394	-0.0847531	0.0257731	0.00104701	900
XL-VLDL-C	genus.ChristensenellaceaeR7group.id.11283	-0.0682192	0.0140804	1.26617e-06	2300	-0.0595577	0.0147293	5.55727e-05	1394	-0.160076	0.0479667	0.000881049	906
HDL-TG	genus.ChristensenellaceaeR7group.id.11283	-0.0257229	0.00532005	1.33091e-06	2309	-0.073919	0.0149864	9.1091e-07	1394	-0.0187735	0.00569068	0.00100827	915
XL-HDL-CE	family.unknownfamily.id.1000005471	0.0288166	0.00595992	1.33101e-06	2309	0.0311679	0.014455	0.0312409	1394	0.028335	0.00654186	1.64786e-05	915
XL-HDL-CE	genus.unknowngenus.id.1000005472	0.0288166	0.00595992	1.33101e-06	2309	0.0311679	0.014455	0.0312409	1394	0.028335	0.00654186	1.64786e-05	915
S-HDL-L	genus.RuminococcaceaeUCG010.id.11367	-0.00746011	0.00154367	1.34699e-06	2309	-0.0480088	0.0162471	0.00318058	1394	-0.00709072	0.00155069	5.48686e-06	915
S-HDL-FC	genus.Dorea.id.1997	0.0148138	0.00306551	1.34891e-06	2309	0.0300603	0.0214607	0.161525	1394	0.0144962	0.00309728	3.30247e-06	915
L-HDL-C	family.unknownfamily.id.1000005471	0.0368919	0.00763569	1.35507e-06	2308	0.0362471	0.0142258	0.0109428	1393	0.0371528	0.00904979	4.40191e-05	915
L-HDL-C	genus.unknowngenus.id.1000005472	0.0368919	0.00763569	1.35507e-06	2308	0.0362471	0.0142258	0.0109428	1393	0.0371528	0.00904979	4.40191e-05	915
S-VLDL-FC	genus.LachnospiraceaeFCS020group.id.11314	-0.0393015	0.00813842	1.37135e-06	2309	-0.0899469	0.0230087	9.70778e-05	1394	-0.032059	0.00870089	0.00024271	915
S-VLDL-PL	genus.RuminococcaceaeUCG002.id.11360	-0.0251612	0.00521362	1.39263e-06	2309	-0.0378826	0.0153869	0.0139382	1394	-0.0235113	0.00554142	2.43476e-05	915
Serum-TG	genus.RuminococcaceaeUCG003.id.11361	-0.042678	0.0088461	1.40361e-06	2309	-0.0530945	0.0196342	0.00693149	1394	-0.040025	0.00990878	5.81538e-05	915
VLDL-D	genus.ChristensenellaceaeR7group.id.11283	-0.00233431	0.000484313	1.43669e-06	2309	-0.0715723	0.0136239	1.72758e-07	1394	-0.0022467	0.000484619	4.07452e-06	915
VLDL-C	genus.LachnospiraceaeFCS020group.id.11314	-0.0403115	0.00836648	1.44845e-06	2309	-0.0839768	0.0233618	0.000336321	1394	-0.0338873	0.00896082	0.00016598	915
L-HDL-L	family.Clostridiaceae1.id.1869	0.0295148	0.00612587	1.44958e-06	2308	0.0176468	0.0114255	0.122695	1393	0.0343028	0.00725711	2.64445e-06	915
L-HDL-P	family.Clostridiaceae1.id.1869	0.0284985	0.00591737	1.46407e-06	2308	0.0173202	0.0114298	0.129911	1393	0.0325917	0.00691643	2.83578e-06	915
M-HDL-TG	family.unknownfamily.id.1000005471	-0.0253427	0.00526689	1.49652e-06	2309	-0.059313	0.016412	0.000312355	1394	-0.0214425	0.00556102	0.000123497	915
M-HDL-TG	genus.unknowngenus.id.1000005472	-0.0253427	0.00526689	1.49652e-06	2309	-0.059313	0.016412	0.000312355	1394	-0.0214425	0.00556102	0.000123497	915
MUFA	genus.RuminococcaceaeUCG005.id.11363	-0.0260718	0.00542064	1.51131e-06	2303	-0.0875977	0.0184813	2.36087e-06	1392	-0.0202807	0.00567001	0.000366311	911
M-VLDL-CE	genus.Marvinbryantia.id.2005	-0.0637286	0.0132663	1.55681e-06	2309	-0.0877184	0.0221618	7.94007e-05	1394	-0.0503316	0.0165613	0.00244109	915
M-HDL-TG	genus.LachnospiraceaeFCS020group.id.11314	-0.0519192	0.0108089	1.56001e-06	2309	-0.109134	0.023912	5.46546e-06	1394	-0.0372264	0.0121175	0.00218911	915
M-VLDL-CE	genus.ChristensenellaceaeR7group.id.11283	-0.0422961	0.0088067	1.56523e-06	2309	-0.0544574	0.0148341	0.000250724	1394	-0.0356768	0.0109441	0.00115608	915
S-LDL-TG	genus.Flavonifractor.id.2059	0.0825761	0.0171989	1.5769e-06	2309	0.0990446	0.0273043	0.000296689	1394	0.071744	0.0221443	0.0012396	915
M-VLDL-PL	genus.RuminococcaceaeUCG014.id.11371	-0.0310795	0.00647349	1.57837e-06	2309	-0.0413859	0.0106598	0.000108308	1394	-0.0250579	0.00814801	0.00216583	915
S-LDL-TG	genus.RuminococcaceaeUCG005.id.11363	-0.0524156	0.0109349	1.63954e-06	2309	-0.0591456	0.0186594	0.00155924	1394	-0.0488954	0.013495	0.000307168	915
XS-VLDL-TG	genus.LachnospiraceaeFCS020group.id.11314	-0.0426234	0.00890033	1.67638e-06	2309	-0.100036	0.0232558	1.81531e-05	1394	-0.032771	0.00963378	0.00069911	915
S-VLDL-TG	genus.RuminococcaceaeUCG003.id.11361	-0.0428079	0.00895115	1.73218e-06	2309	-0.0502016	0.0192927	0.00936461	1394	-0.0407798	0.0101046	5.90268e-05	915
HDL-TG	family.Christensenellaceae.id.1866	-0.026586	0.00555957	1.7354e-06	2309	-0.0778086	0.0162159	1.77423e-06	1394	-0.0197631	0.00591827	0.000874129	915
M-VLDL-L	genus.RuminococcaceaeUCG014.id.11371	-0.0306882	0.00641785	1.73832e-06	2309	-0.0419051	0.0106158	8.298e-05	1394	-0.024227	0.00805693	0.00271159	915
M-VLDL-P	genus.RuminococcaceaeUCG003.id.11361	-0.051801	0.0108333	1.73862e-06	2309	-0.0465196	0.0194736	0.0170348	1394	-0.0541681	0.0130368	3.56148e-05	915
L-VLDL-L	genus.Ruminiclostridium6.id.11356	-0.0562489	0.0117892	1.83101e-06	2294	-0.0498214	0.0137896	0.000313576	1394	-0.073708	0.0227268	0.00122592	900
L-VLDL-CE	genus.ChristensenellaceaeR7group.id.11283	-0.0650581	0.0136417	1.8508e-06	2294	-0.0535525	0.0146974	0.000278749	1394	-0.136626	0.0366558	0.000205811	900
L-VLDL-FC	family.unknownfamily.id.1000005471	-0.0655675	0.0137487	1.85133e-06	2294	-0.0597993	0.0158668	0.000170944	1394	-0.0829486	0.0275428	0.00267211	900
L-VLDL-FC	genus.unknowngenus.id.1000005472	-0.0655675	0.0137487	1.85133e-06	2294	-0.0597993	0.0158668	0.000170944	1394	-0.0829486	0.0275428	0.00267211	900
M-VLDL-FC	genus.RuminococcaceaeUCG014.id.11371	-0.0333295	0.00700722	1.9703e-06	2309	-0.040946	0.0106415	0.000124654	1394	-0.0274989	0.00931068	0.00322353	915
Ace	genus.RuminococcaceaeUCG005.id.11363	0.0335361	0.00705416	1.99345e-06	1810	-0.0152479	0.0224923	0.498003	895	0.038858	0.00742897	2.10036e-07	915
S-VLDL-FC	family.Christensenellaceae.id.1866	-0.0261254	0.0054972	2.00934e-06	2309	-0.0631391	0.0156016	5.47639e-05	1394	-0.0208787	0.0058739	0.000398338	915
M-HDL-TG	genus.Marvinbryantia.id.2005	-0.0498718	0.0105072	2.07041e-06	2309	-0.109482	0.0223992	1.13938e-06	1394	-0.0330543	0.0118974	0.00557811	915
S-VLDL-TG	genus.Marvinbryantia.id.2005	-0.0514229	0.0108384	2.09022e-06	2309	-0.0923244	0.0212049	1.43598e-05	1394	-0.0369584	0.0126101	0.0034654	915
L-HDL-C	genus.Clostridiumsensustricto1.id.1873	0.03476	0.0073267	2.09236e-06	2308	0.0186737	0.0115068	0.104851	1393	0.0457289	0.00950179	1.74483e-06	915
L-VLDL-P	genus.Ruminiclostridium6.id.11356	-0.0559076	0.0117847	2.09457e-06	2294	-0.049368	0.013794	0.000356937	1394	-0.0735789	0.0226751	0.0012187	900
L-HDL-L	family.unknownfamily.id.1000005471	0.0290975	0.0061336	2.09591e-06	2308	0.0346151	0.0141225	0.0143672	1393	0.0278148	0.00680935	4.80318e-05	915
L-HDL-L	genus.unknowngenus.id.1000005472	0.0290975	0.0061336	2.09591e-06	2308	0.0346151	0.0141225	0.0143672	1393	0.0278148	0.00680935	4.80318e-05	915
VLDL-TG	genus..Eubacteriumxylanophilumgroup.id.14375	-0.0525934	0.0110872	2.09942e-06	2309	-0.066553	0.0170765	0.000101919	1394	-0.0424203	0.0145777	0.00370359	915
L-VLDL-C	genus.RuminococcaceaeUCG014.id.11371	-0.0462391	0.00974814	2.10182e-06	2294	-0.0413259	0.0107754	0.000131116	1394	-0.0683852	0.0228768	0.0028733	900
MUFA	genus.Coprococcus2.id.11302	-0.0160965	0.0033963	2.14332e-06	2303	-0.046889	0.0111132	2.61179e-05	1392	-0.0129243	0.00356696	0.000307115	911
XS-VLDL-TG	genus.RuminococcaceaeUCG005.id.11363	-0.0302962	0.00639481	2.16234e-06	2309	-0.0640144	0.0181751	0.000442136	1394	-0.0255324	0.00683163	0.000197625	915
M-VLDL-TG	genus.Terrisporobacter.id.11348	-0.0432487	0.00914103	2.23121e-06	2309	-0.0553086	0.0151447	0.000269929	1394	-0.0363372	0.011465	0.00157881	915
L-HDL-CE	family.unknownfamily.id.1000005471	0.0353635	0.00748298	2.2915e-06	2308	0.0356216	0.0142522	0.012557	1393	0.0352652	0.00879235	6.54848e-05	915
L-HDL-CE	genus.unknowngenus.id.1000005472	0.0353635	0.00748298	2.2915e-06	2308	0.0356216	0.0142522	0.012557	1393	0.0352652	0.00879235	6.54848e-05	915
L-VLDL-C	genus.RuminococcaceaeUCG005.id.11363	-0.0750589	0.0158882	2.3104e-06	2294	-0.0693661	0.0181274	0.000135747	1394	-0.0939258	0.0330008	0.00452668	900
L-VLDL-FC	genus.RuminococcaceaeUCG014.id.11371	-0.0476805	0.0100948	2.32072e-06	2294	-0.0417173	0.0107429	0.000107949	1394	-0.0926787	0.0295105	0.00174217	900
Ile	genus.RuminococcaceaeUCG014.id.11371	-0.0172287	0.00364994	2.35541e-06	2307	-0.0413677	0.00949244	1.41017e-05	1393	-0.0130406	0.00395391	0.0010113	914
XL-VLDL-C	family.Christensenellaceae.id.1866	-0.0716346	0.0151814	2.37506e-06	2300	-0.0622329	0.0159365	9.87657e-05	1394	-0.16385	0.0499105	0.00106733	906
M-VLDL-L	genus.RuminococcaceaeUCG003.id.11361	-0.0506564	0.0107358	2.37657e-06	2309	-0.0458104	0.019524	0.0190988	1394	-0.0527568	0.0128535	4.41904e-05	915
M-VLDL-L	family.Clostridiaceae1.id.1869	-0.0320032	0.00678599	2.40455e-06	2309	-0.0425179	0.0126762	0.000817692	1394	-0.0277793	0.00803418	0.00057033	915
M-VLDL-L	genus.Clostridiumsensustricto1.id.1873	-0.0316634	0.0067147	2.41072e-06	2309	-0.0424627	0.0126726	0.000827704	1394	-0.027448	0.00791749	0.000551593	915
XL-VLDL-FC	family.Christensenellaceae.id.1866	-0.0723809	0.0153702	2.48716e-06	2300	-0.062844	0.0160147	9.13325e-05	1394	-0.183753	0.0547272	0.000819342	906
S-VLDL-TG	genus.RuminococcaceaeUCG014.id.11371	-0.025504	0.00542105	2.54345e-06	2309	-0.0439092	0.0104875	3.00824e-05	1394	-0.0187932	0.0063327	0.00308005	915
S-VLDL-PL	genus.LachnospiraceaeFCS020group.id.11314	-0.0362395	0.00770511	2.55989e-06	2309	-0.0943639	0.0231759	4.93358e-05	1394	-0.0290165	0.00816985	0.00040258	915
VLDL-D	genus.Clostridiumsensustricto1.id.1873	-0.00170291	0.000362216	2.58435e-06	2309	-0.0513535	0.0120418	2.139e-05	1394	-0.00165794	0.00036238	5.42254e-06	915
M-VLDL-TG	genus.Coprococcus2.id.11302	-0.0306134	0.00651576	2.6225e-06	2309	-0.0409521	0.0105708	0.000112052	1394	-0.0242785	0.00827461	0.00342982	915
L-HDL-CE	genus.Clostridiumsensustricto1.id.1873	0.0338422	0.00720513	2.64063e-06	2308	0.0180974	0.0115278	0.116669	1393	0.0439361	0.00923016	2.25262e-06	915
L-HDL-P	family.unknownfamily.id.1000005471	0.0276894	0.00589759	2.66551e-06	2308	0.0342354	0.014128	0.0155111	1393	0.026308	0.0064901	5.47875e-05	915
L-HDL-P	genus.unknowngenus.id.1000005472	0.0276894	0.00589759	2.66551e-06	2308	0.0342354	0.014128	0.0155111	1393	0.026308	0.0064901	5.47875e-05	915
L-HDL-C	family.Clostridiaceae1.id.1869	0.0346834	0.00739143	2.70044e-06	2308	0.0180892	0.0115108	0.116298	1393	0.0463266	0.00964189	1.81371e-06	915
XL-VLDL-TG	genus.ChristensenellaceaeR7group.id.11283	-0.0676037	0.0144106	2.71549e-06	2300	-0.0602387	0.0147223	4.53114e-05	1394	-0.236027	0.070403	0.000834397	906
L-VLDL-P	genus.RuminococcaceaeUCG003.id.11361	-0.0752947	0.0160532	2.72789e-06	2294	-0.0538705	0.0196385	0.006165	1394	-0.11844	0.0278692	2.36493e-05	900
XL-HDL-FC	family.unknownfamily.id.1000005471	0.0418393	0.00893158	2.80745e-06	2309	0.0317013	0.0142819	0.0266027	1394	0.0483509	0.011446	2.64011e-05	915
XL-HDL-FC	genus.unknowngenus.id.1000005472	0.0418393	0.00893158	2.80745e-06	2309	0.0317013	0.0142819	0.0266027	1394	0.0483509	0.011446	2.64011e-05	915
VLDL-D	family.Clostridiaceae1.id.1869	-0.0017206	0.000367576	2.85569e-06	2309	-0.0512077	0.0120458	2.27061e-05	1394	-0.00167448	0.000367748	6.0026e-06	915
XL-HDL-L	family.Christensenellaceae.id.1866	0.0399066	0.00852556	2.85727e-06	2309	0.047425	0.0136637	0.000534756	1394	0.0351134	0.0109098	0.00133446	915
VLDL-TG	genus..Ruminococcusgnavusgroup.id.14376	0.0439002	0.00938083	2.87189e-06	2309	0.0463425	0.015465	0.00277884	1394	0.0424784	0.0117995	0.0003355	915
L-HDL-FC	genus.Clostridiumsensustricto1.id.1873	0.0370015	0.0079073	2.87699e-06	2308	0.0192735	0.0115708	0.0960013	1393	0.052535	0.010831	1.45022e-06	915
S-HDL-P	family.Christensenellaceae.id.1866	-0.00681754	0.00145793	2.92265e-06	2309	-0.0600399	0.0162817	0.000235204	1394	-0.00638735	0.00146381	1.42745e-05	915
L-VLDL-L	genus.RuminococcaceaeUCG003.id.11361	-0.0750642	0.0160634	2.96846e-06	2294	-0.0538254	0.019634	0.00619609	1394	-0.11806	0.0279357	2.6227e-05	900
XL-HDL-L	genus.Romboutsia.id.11347	0.0337326	0.00722607	3.03878e-06	2309	0.0399345	0.0121594	0.00104824	1394	0.0303465	0.00898474	0.000762549	915
SFA	genus.RuminococcaceaeUCG002.id.11360	-0.0176137	0.00377463	3.06606e-06	2303	-0.03781	0.0156525	0.0158391	1392	-0.0163667	0.00388942	2.83456e-05	911
XL-VLDL-L	genus.RuminococcaceaeUCG005.id.11363	-0.0809707	0.0173539	3.07336e-06	2300	-0.0764241	0.0182146	2.89326e-05	1394	-0.125698	0.0571295	0.0280454	906
MUFA	genus.LachnospiraceaeFCS020group.id.11314	-0.0352008	0.0075513	3.13821e-06	2303	-0.109606	0.023685	4.04636e-06	1392	-0.026782	0.00796706	0.000807603	911
L-HDL-FC	family.Christensenellaceae.id.1866	0.0482148	0.0103515	3.19677e-06	2308	0.0479244	0.0141526	0.000728471	1393	0.048549	0.0151798	0.00143072	915
M-VLDL-PL	genus.Clostridiumsensustricto1.id.1873	-0.0315689	0.00677861	3.20641e-06	2309	-0.0417668	0.0127248	0.00105536	1394	-0.0275283	0.00800972	0.000615309	915
S-HDL-TG	genus.RuminococcaceaeUCG003.id.11361	-0.0330624	0.00710832	3.29979e-06	2309	-0.051273	0.0188525	0.00661635	1394	-0.0300444	0.00767477	9.73207e-05	915
M-VLDL-CE	genus.LachnospiraceaeFCS020group.id.11314	-0.0638702	0.0137332	3.30682e-06	2309	-0.0739594	0.0236831	0.00182816	1394	-0.0587589	0.0168567	0.000514271	915
S-VLDL-P	genus.RuminococcaceaeUCG002.id.11360	-0.0267268	0.00574744	3.31605e-06	2309	-0.037197	0.0153124	0.0152591	1394	-0.0250098	0.00620082	5.96399e-05	915
XL-HDL-C	family.Christensenellaceae.id.1866	0.0391235	0.00841392	3.32163e-06	2309	0.046125	0.0141582	0.00115003	1394	0.0353008	0.0104617	0.000771539	915
M-VLDL-PL	family.Clostridiaceae1.id.1869	-0.0318377	0.00685051	3.35983e-06	2309	-0.0418404	0.0127284	0.00103749	1394	-0.0277588	0.00812814	0.000665862	915
XL-VLDL-P	genus.RuminococcaceaeUCG005.id.11363	-0.0808214	0.0173907	3.36173e-06	2300	-0.0760164	0.0182205	3.20783e-05	1394	-0.129999	0.0582906	0.0259817	906
L-VLDL-FC	genus..Eubacteriumxylanophilumgroup.id.14375	-0.0769026	0.0165529	3.38639e-06	2294	-0.0694108	0.0174684	7.44817e-05	1394	-0.142809	0.0518114	0.00596506	900
L-HDL-CE	family.Clostridiaceae1.id.1869	0.0337728	0.0072703	3.39581e-06	2308	0.0174865	0.0115319	0.129657	1393	0.0445164	0.00936621	2.33228e-06	915
M-HDL-TG	genus.RuminococcaceaeUCG003.id.11361	-0.040113	0.00863643	3.40694e-06	2309	-0.0494641	0.0204219	0.0155588	1394	-0.0380764	0.00953064	6.99113e-05	915
M-VLDL-CE	family.Christensenellaceae.id.1866	-0.043118	0.00928654	3.43286e-06	2309	-0.056522	0.0160498	0.000442836	1394	-0.036372	0.0113861	0.00144956	915
LDL-D	genus.Sneathia.id.2218	0.0066012	0.0014218	3.43627e-06	2309	0.407266	0.522384	0.435743	1394	0.00659823	0.0014218	3.98451e-06	915
IDL-FC	family.Lachnospiraceae.id.1987	-0.0907369	0.0195531	3.47488e-06	2309	-0.0664782	0.0513426	0.195607	1394	-0.0948521	0.0211466	8.21274e-06	915
XL-HDL-FC	genus.Romboutsia.id.11347	0.0431998	0.00931299	3.5068e-06	2309	0.037956	0.0125716	0.00258106	1394	0.0495774	0.0138642	0.000367495	915
Serum-TG	genus.Clostridiumsensustricto1.id.1873	-0.0255314	0.00550437	3.51131e-06	2309	-0.0458921	0.0127444	0.000328301	1394	-0.0208623	0.00610295	0.00065803	915
L-VLDL-PL	genus..Eubacteriumxylanophilumgroup.id.14375	-0.0766469	0.0165392	3.58219e-06	2294	-0.0688555	0.0174577	8.4117e-05	1394	-0.144899	0.0516697	0.005152	900
L-HDL-FC	genus.Terrisporobacter.id.11348	0.0457267	0.00987496	3.64668e-06	2308	0.0407196	0.0140003	0.00369002	1393	0.0506841	0.0139306	0.000289963	915
VLDL-TG	genus.Ruminiclostridium6.id.11356	-0.0390968	0.00844903	3.70334e-06	2309	-0.0545873	0.0135344	5.80282e-05	1394	-0.0292053	0.0108153	0.00705567	915
XL-HDL-TG	genus.Megamonas.id.2184	-0.0818637	0.0176953	3.72251e-06	2309	0.0275439	0.0270308	0.308391	1394	-0.16391	0.0234081	4.91086e-12	915
XL-HDL-CE	family.Peptostreptococcaceae.id.2042	0.0324465	0.00701382	3.72657e-06	2309	0.03799	0.0124351	0.0022933	1394	0.02986	0.00849386	0.000460756	915
XL-HDL-P	family.Christensenellaceae.id.1866	0.0389884	0.00843263	3.77281e-06	2309	0.0471088	0.013639	0.000569114	1394	0.0339635	0.010729	0.00159965	915
S-HDL-PL	genus.Anaerostipes.id.1991	0.0138842	0.00300355	3.78993e-06	2309	0.0268568	0.02059	0.192328	1394	0.0136021	0.00303603	8.41168e-06	915
L-HDL-FC	family.Clostridiaceae1.id.1869	0.0368293	0.00797021	3.82135e-06	2308	0.0186906	0.0115749	0.106593	1393	0.0531839	0.0109909	1.53468e-06	915
XL-HDL-C	family.Peptostreptococcaceae.id.2042	0.0340384	0.00738619	4.05812e-06	2309	0.0374782	0.0123162	0.00238658	1394	0.0321064	0.00923026	0.000528519	915
L-VLDL-TG	genus.RuminococcaceaeUCG002.id.11360	-0.0626196	0.0135893	4.06547e-06	2294	-0.0494142	0.015309	0.00127685	1394	-0.11169	0.0295109	0.000164203	900
M-VLDL-PL	genus.RuminococcaceaeUCG003.id.11361	-0.049922	0.0108393	4.11212e-06	2309	-0.0460093	0.0196013	0.0190529	1394	-0.0516455	0.0130095	7.76277e-05	915
XL-VLDL-PL	genus.ChristensenellaceaeR7group.id.11283	-0.0663249	0.0144009	4.11269e-06	2300	-0.0571519	0.0148565	0.000125066	1394	-0.209052	0.058602	0.000379793	906
S-HDL-TG	genus.LachnospiraceaeNC2004group.id.11316	-0.0527685	0.0114591	4.12537e-06	2309	-0.0676671	0.02428	0.00539375	1394	-0.048499	0.0129977	0.000202331	915
M-VLDL-FC	genus.RuminococcaceaeUCG010.id.11367	-0.0473243	0.0102867	4.21436e-06	2309	-0.0586103	0.0154988	0.000162484	1394	-0.0384382	0.0137525	0.00529985	915
S-VLDL-PL	genus.RuminococcaceaeUCG005.id.11363	-0.0253961	0.00552231	4.24881e-06	2309	-0.0671259	0.0180914	0.000215175	1394	-0.0211085	0.00579907	0.000288139	915
XL-HDL-CE	family.Christensenellaceae.id.1866	0.036724	0.00798557	4.24953e-06	2309	0.0451041	0.0142987	0.00164294	1394	0.0329254	0.00962677	0.000653774	915
Serum-TG	genus..Ruminococcusgnavusgroup.id.14376	0.035383	0.00769567	4.27018e-06	2309	0.0485284	0.0157345	0.00208148	1394	0.0312497	0.00882299	0.000417644	915
L-VLDL-C	family.unknownfamily.id.1000005471	-0.05865	0.0127626	4.31815e-06	2294	-0.0572461	0.01592	0.000334732	1394	-0.0611751	0.0213506	0.00426486	900
L-VLDL-C	genus.unknowngenus.id.1000005472	-0.05865	0.0127626	4.31815e-06	2294	-0.0572461	0.01592	0.000334732	1394	-0.0611751	0.0213506	0.00426486	900
TotFA	genus.ChristensenellaceaeR7group.id.11283	-0.0162822	0.00354454	4.35668e-06	2306	-0.0616673	0.0147876	3.2334e-05	1392	-0.0135157	0.00365098	0.000226929	914
XL-HDL-P	genus.Romboutsia.id.11347	0.0328161	0.0071439	4.35684e-06	2309	0.0397067	0.0121374	0.00109644	1394	0.0291637	0.00883672	0.00100367	915
Serum-TG	family.Clostridiaceae1.id.1869	-0.0255662	0.00557137	4.45688e-06	2309	-0.0459492	0.0127481	0.000324004	1394	-0.0207538	0.00619423	0.000840033	915
L-VLDL-CE	family.Christensenellaceae.id.1866	-0.0673073	0.014682	4.55443e-06	2294	-0.0550848	0.0159031	0.000548969	1394	-0.137854	0.0382067	0.000325661	900
S-HDL-P	genus.ChristensenellaceaeR7group.id.11283	-0.00641807	0.00140206	4.70363e-06	2309	-0.0591768	0.0150441	8.78628e-05	1394	-0.00595581	0.00140819	2.58165e-05	915
M-VLDL-PL	genus..Ruminococcusgnavusgroup.id.14376	0.0426545	0.00931942	4.71815e-06	2309	0.0444277	0.0157064	0.00474237	1394	0.041691	0.0115777	0.000334302	915
M-VLDL-C	genus.RuminococcaceaeUCG005.id.11363	-0.046404	0.0101473	4.80691e-06	2309	-0.0710249	0.0182782	0.000106844	1394	-0.0354352	0.0122	0.00376773	915
S-HDL-TG	genus..Ruminococcusgnavusgroup.id.14376	0.0284112	0.00622227	4.97012e-06	2309	0.0468219	0.015108	0.00198001	1394	0.0246504	0.00682828	0.000322978	915
TotFA	family.Christensenellaceae.id.1866	-0.0168249	0.0036853	4.98555e-06	2306	-0.0619711	0.0160094	0.000113509	1392	-0.0142987	0.003787	0.000169972	914
L-VLDL-TG	genus.RuminococcaceaeUCG010.id.11367	-0.0638737	0.0139972	5.03524e-06	2294	-0.0548722	0.0156131	0.000454859	1394	-0.100732	0.0315938	0.00148085	900
L-HDL-FC	genus.ChristensenellaceaeR7group.id.11283	0.0444502	0.00974428	5.07475e-06	2308	0.0424886	0.01309	0.001199	1393	0.0468882	0.0145932	0.00135997	915
S-HDL-L	family.Christensenellaceae.id.1866	-0.00654313	0.00143504	5.12646e-06	2309	-0.0562107	0.0163084	0.000584448	1394	-0.00615555	0.00144063	2.13473e-05	915
XL-HDL-FC	family.Christensenellaceae.id.1866	0.0493523	0.0108243	5.12959e-06	2309	0.0453724	0.0141271	0.00134981	1394	0.0550107	0.0168447	0.00113274	915
L-HDL-PL	family.unknownfamily.id.1000005471	0.0292987	0.00642873	5.17728e-06	2308	0.0320278	0.0142418	0.0246789	1393	0.0286004	0.00720449	7.76408e-05	915
L-HDL-PL	genus.unknowngenus.id.1000005472	0.0292987	0.00642873	5.17728e-06	2308	0.0320278	0.0142418	0.0246789	1393	0.0286004	0.00720449	7.76408e-05	915
XL-VLDL-TG	genus.Marvinbryantia.id.2005	-0.0981828	0.0215592	5.26109e-06	2300	-0.0905806	0.0220106	4.09562e-05	1394	-0.277849	0.107003	0.00956812	906
XL-VLDL-TG	family.Christensenellaceae.id.1866	-0.0708691	0.0155661	5.29387e-06	2300	-0.062677	0.01593	8.75074e-05	1394	-0.244068	0.0732469	0.000897158	906
M-VLDL-P	genus.Coprococcus2.id.11302	-0.0277594	0.00609866	5.32103e-06	2309	-0.0400624	0.0106996	0.000188357	1394	-0.0218387	0.00742243	0.00334147	915
VLDL-TG	genus.RuminococcaceaeNK4A214group.id.11358	-0.041337	0.00908415	5.35297e-06	2309	-0.0438716	0.015781	0.00550929	1394	-0.040081	0.0111093	0.000325661	915
Serum-TG	genus..Eubacteriumxylanophilumgroup.id.14375	-0.041974	0.00923121	5.44234e-06	2309	-0.0649136	0.0173851	0.000196247	1394	-0.0329669	0.0108938	0.00254657	915
Ace	genus.Blautia.id.1992	-0.060531	0.0133462	5.74823e-06	1810	-0.0292746	0.037967	0.440883	895	-0.0649378	0.014256	5.95325e-06	915
MUFA	genus.Flavonifractor.id.2059	0.0399297	0.00881784	5.94628e-06	2303	0.128759	0.0271362	2.30296e-06	1392	0.0294429	0.00932382	0.00164256	911
XL-VLDL-PL	genus.Marvinbryantia.id.2005	-0.0974861	0.0215434	6.03697e-06	2300	-0.0894092	0.0222014	5.95241e-05	1394	-0.227722	0.0891508	0.0108034	906
S-LDL-TG	genus.RuminococcaceaeUCG002.id.11360	-0.0452975	0.0100113	6.05053e-06	2309	-0.0369536	0.0158524	0.0198914	1394	-0.0508331	0.0129121	8.88919e-05	915
M-VLDL-L	genus.Coprococcus2.id.11302	-0.0273458	0.0060444	6.06363e-06	2309	-0.0397989	0.0107275	0.00021552	1394	-0.0215534	0.00731633	0.00330247	915
XL-VLDL-CE	genus.Marvinbryantia.id.2005	-0.0970174	0.0214499	6.09778e-06	2300	-0.0900914	0.022081	4.76069e-05	1394	-0.213024	0.0903686	0.0186237	906
Lac	genus.RuminococcaceaeUCG005.id.11363	-0.0212953	0.00470948	6.13155e-06	2309	-0.028898	0.0187754	0.124	1394	-0.0207849	0.00486501	2.13948e-05	915
XL-HDL-PL	genus.Clostridiumsensustricto1.id.1873	0.0406892	0.00899938	6.14525e-06	2309	0.0255275	0.0119211	0.0324191	1394	0.0607784	0.0137222	1.0616e-05	915
S-HDL-PL	genus.RuminococcaceaeUCG010.id.11367	-0.0112343	0.00248548	6.18545e-06	2309	-0.0586692	0.0156685	0.000188265	1394	-0.0100098	0.00251736	7.5578e-05	915
M-VLDL-FC	genus.Coprococcus2.id.11302	-0.0300386	0.00664585	6.18665e-06	2309	-0.0378792	0.0107558	0.000442699	1394	-0.0251967	0.00845239	0.00294998	915
L-HDL-PL	genus.Clostridiumsensustricto1.id.1873	0.0285992	0.00632857	6.21151e-06	2308	0.0175969	0.0115149	0.126699	1393	0.0333608	0.00757523	1.19021e-05	915
Gp	genus.RuminococcaceaeUCG002.id.11360	-0.00920875	0.00203805	6.23024e-06	2309	-0.0500358	0.0151093	0.000951708	1394	-0.00845216	0.00205684	4.32937e-05	915
VLDL-D	family.unknownfamily.id.1000005471	-0.00155424	0.000344167	6.30319e-06	2309	-0.075734	0.0148763	4.05568e-07	1394	-0.00151452	0.000344259	1.21506e-05	915
VLDL-D	genus.unknowngenus.id.1000005472	-0.00155424	0.000344167	6.30319e-06	2309	-0.075734	0.0148763	4.05568e-07	1394	-0.00151452	0.000344259	1.21506e-05	915
M-VLDL-PL	genus.Coprococcus2.id.11302	-0.0275436	0.00609952	6.31105e-06	2309	-0.0395163	0.0107712	0.000253068	1394	-0.0218919	0.00740043	0.00317517	915
S-LDL-TG	genus.Marvinbryantia.id.2005	-0.0647715	0.0143565	6.43205e-06	2309	-0.0832903	0.0224079	0.000209669	1394	-0.051877	0.0186981	0.00564349	915
S-HDL-PL	family.ClostridialesvadinBB60group.id.11286	-0.0193188	0.00428271	6.45596e-06	2309	-0.0605717	0.0201212	0.00265693	1394	-0.0173612	0.00438315	8.05406e-05	915
S-HDL-PL	genus.unknowngenus.id.1000000073	-0.0193188	0.00428271	6.45596e-06	2309	-0.0605717	0.0201212	0.00265693	1394	-0.0173612	0.00438315	8.05406e-05	915
Gp	genus..Eubacteriumbrachygroup.id.11296	0.0105154	0.00233122	6.46133e-06	2309	0.0832768	0.0308452	0.0070223	1394	0.0100974	0.0023379	1.74075e-05	915
XL-HDL-L	genus.ChristensenellaceaeR7group.id.11283	0.0363916	0.00807248	6.54093e-06	2309	0.0406485	0.0126413	0.00133218	1394	0.0334603	0.0104898	0.00147277	915
VLDL-TG	genus..Eubacteriumeligensgroup.id.14372	-0.0414977	0.00921649	6.7143e-06	2309	-0.0360942	0.0139943	0.0100057	1394	-0.0456366	0.0122477	0.000206519	915
VLDL-TG	genus.Flavonifractor.id.2059	0.0704295	0.0156429	6.72159e-06	2309	0.114406	0.0258334	1.02337e-05	1394	0.0449693	0.0196563	0.0223807	915
Ile	family.Christensenellaceae.id.1866	-0.02273	0.00504909	6.73797e-06	2307	-0.0653936	0.013885	2.73174e-06	1393	-0.0162289	0.00542015	0.00282693	914
L-HDL-C	family.Christensenellaceae.id.1866	0.0435011	0.00967533	6.9217e-06	2308	0.0469641	0.0140752	0.000870536	1393	0.0403989	0.0133218	0.0024943	915
M-VLDL-TG	genus..Ruminococcusgnavusgroup.id.14376	0.0445194	0.00991768	7.15931e-06	2309	0.0438154	0.0154224	0.00456314	1394	0.0450159	0.0129506	0.000533229	915
L-VLDL-C	genus..Eubacteriumxylanophilumgroup.id.14375	-0.0721001	0.0160661	7.19943e-06	2294	-0.0654811	0.0175304	0.000195148	1394	-0.106829	0.0401555	0.00794556	900
Ace	genus.LachnospiraceaeUCG008.id.11328	-0.0592432	0.0132385	7.63855e-06	1810	0.00670967	0.0366174	0.854654	895	-0.0691599	0.0141989	1.31191e-06	915
M-VLDL-TG	genus.Ruminiclostridium6.id.11356	-0.0398728	0.00891309	7.69462e-06	2309	-0.0486117	0.0135087	0.000331336	1394	-0.0331353	0.0118614	0.00532342	915
Serum-TG	genus.Flavonifractor.id.2059	0.0573349	0.0128176	7.70752e-06	2309	0.118288	0.0262825	7.34549e-06	1394	0.0383143	0.0146819	0.0092137	915
AcAce	genus..Eubacteriumeligensgroup.id.14372	0.0469174	0.010489	7.71238e-06	2305	0.0480233	0.0148149	0.00121729	1390	0.0458059	0.0148525	0.00210405	915
XL-VLDL-PL	family.Christensenellaceae.id.1866	-0.0694303	0.015544	7.94331e-06	2300	-0.0590852	0.0160753	0.000246461	1394	-0.218206	0.0609618	0.000362919	906
L-HDL-PL	family.Clostridiaceae1.id.1869	0.0285222	0.00639413	8.16979e-06	2308	0.0168182	0.0115192	0.144512	1393	0.0337345	0.00768718	1.27648e-05	915
XL-HDL-P	genus.ChristensenellaceaeR7group.id.11283	0.0355986	0.00798658	8.29985e-06	2309	0.0403852	0.0126184	0.00140313	1394	0.0323995	0.0103158	0.0017399	915
VLDL-D	genus.RuminococcaceaeUCG003.id.11361	-0.00262971	0.000590144	8.34879e-06	2309	-0.0532803	0.0185804	0.00419947	1394	-0.00257856	0.000590442	1.40428e-05	915
XL-HDL-PL	family.Clostridiaceae1.id.1869	0.0403459	0.00905781	8.41824e-06	2309	0.0248214	0.0119257	0.0375872	1394	0.0615112	0.0139248	1.11991e-05	915
S-VLDL-TG	genus..Ruminococcusgnavusgroup.id.14376	0.0346263	0.00777878	8.53185e-06	2309	0.0454364	0.0154626	0.00335333	1394	0.0309636	0.00900065	0.000607995	915
MUFA	genus..Eubacteriumxylanophilumgroup.id.14375	-0.0286334	0.00643533	8.61068e-06	2303	-0.063886	0.0179194	0.000376034	1392	-0.0234136	0.00689532	0.000714797	911
L-VLDL-CE	genus.Marvinbryantia.id.2005	-0.0909299	0.0204381	8.62557e-06	2294	-0.0782783	0.0219796	0.000381412	1394	-0.171754	0.0555545	0.00205262	900
S-HDL-PL	family.Methanobacteriaceae.id.121	-0.00571695	0.00128516	8.64939e-06	2309	-0.0725208	0.0401547	0.0711312	1394	-0.00564845	0.00128582	1.25096e-05	915
S-HDL-L	genus.ChristensenellaceaeR7group.id.11283	-0.00613747	0.00138012	8.70583e-06	2309	-0.0555745	0.0150695	0.000234921	1394	-0.00571931	0.00138595	4.021e-05	915
M-VLDL-TG	genus..Eubacteriumxylanophilumgroup.id.14375	-0.0518707	0.0116642	8.70784e-06	2309	-0.0634565	0.0170319	0.000202598	1394	-0.041637	0.0160071	0.00944278	915
XL-HDL-C	genus.ChristensenellaceaeR7group.id.11283	0.0354666	0.00797847	8.77717e-06	2309	0.0388636	0.0130994	0.00306068	1394	0.0334633	0.0100597	0.000914958	915
IDL-FC	family.Methanobacteriaceae.id.121	0.015418	0.00346991	8.85731e-06	2309	0.0577547	0.0363173	0.112	1394	0.015028	0.00348586	1.80273e-05	915
XS-VLDL-TG	family.unknownfamily.id.1000005471	-0.018946	0.00426492	8.90105e-06	2309	-0.0402697	0.0159869	0.0118842	1394	-0.0173121	0.00442529	9.83636e-05	915
XS-VLDL-TG	genus.unknowngenus.id.1000005472	-0.018946	0.00426492	8.90105e-06	2309	-0.0402697	0.0159869	0.0118842	1394	-0.0173121	0.00442529	9.83636e-05	915
S-HDL-TG	genus.RuminococcaceaeNK4A214group.id.11358	-0.0263464	0.0059327	8.9593e-06	2309	-0.0418537	0.0154221	0.00673305	1394	-0.023653	0.0064273	0.000246959	915
VLDL-TG	genus.Terrisporobacter.id.11348	-0.0382621	0.00861602	8.96211e-06	2309	-0.0559729	0.0151902	0.000237736	1394	-0.0298613	0.0104618	0.0044114	915
M-HDL-TG	genus.RuminococcaceaeUCG014.id.11371	-0.0233669	0.0052622	8.97393e-06	2309	-0.0503879	0.0110853	5.96104e-06	1394	-0.0155068	0.00597877	0.00965023	915
XL-HDL-L	family.Peptostreptococcaceae.id.2042	0.0332218	0.00748289	9.00816e-06	2309	0.0357122	0.0118931	0.00272363	1394	0.03159	0.00962724	0.0010728	915
L-HDL-L	genus.Terrisporobacter.id.11348	0.0339926	0.00765721	9.02573e-06	2308	0.0376687	0.0138236	0.00651254	1393	0.0323653	0.00919709	0.000454634	915
L-VLDL-TG	genus.Ruminiclostridium6.id.11356	-0.0549942	0.0123881	9.02581e-06	2294	-0.0473736	0.01383	0.00063184	1394	-0.0859304	0.0278651	0.00210688	900
M-VLDL-TG	genus..Eubacteriumeligensgroup.id.14372	-0.0429505	0.00967737	9.06968e-06	2309	-0.0342744	0.0139543	0.0141649	1394	-0.0509896	0.0134323	0.000156829	915
M-VLDL-TG	genus.RuminococcaceaeNK4A214group.id.11358	-0.0427239	0.00963807	9.30045e-06	2309	-0.0435937	0.0157327	0.00566511	1394	-0.0422014	0.0121942	0.000563839	915
L-HDL-P	genus.Terrisporobacter.id.11348	0.0327617	0.00740303	9.62436e-06	2308	0.0375981	0.0138285	0.00663246	1393	0.0308188	0.00876479	0.000459528	915
S-VLDL-L	genus.RuminococcaceaeUCG002.id.11360	-0.0247978	0.0056038	9.63621e-06	2309	-0.0356771	0.0153455	0.0202204	1394	-0.0231238	0.00601952	0.00013084	915
S-HDL-PL	genus..Ruminococcustorquesgroup.id.14377	0.0147693	0.00334057	9.8159e-06	2309	0.0648566	0.0232549	0.00536073	1394	0.0137139	0.00337558	5.27234e-05	915
XXL-VLDL-C	genus.ChristensenellaceaeR7group.id.11283	-0.0619998	0.0140265	9.86125e-06	2303	-0.0500005	0.0149962	0.000878104	1394	-0.145883	0.0396498	0.000247815	909
L-VLDL-L	genus.LachnospiraceaeFCS020group.id.11314	-0.0856613	0.0194048	1.0127e-05	2294	-0.082986	0.0230683	0.000332763	1394	-0.0921355	0.0358856	0.0104065	900
S-VLDL-TG	genus.Coprococcus2.id.11302	-0.0223032	0.00505438	1.02113e-05	2309	-0.0405536	0.010602	0.000136554	1394	-0.0169352	0.00574986	0.00330892	915
XL-HDL-CE	genus.ChristensenellaceaeR7group.id.11283	0.0334592	0.00758431	1.02593e-05	2309	0.0379063	0.013229	0.00422807	1394	0.0312818	0.00925662	0.000757507	915
L-VLDL-L	genus.Coprococcus2.id.11302	-0.0394341	0.00893882	1.0263e-05	2294	-0.0374877	0.0108025	0.000535937	1394	-0.0436614	0.0159196	0.00621784	900
L-HDL-CE	family.Christensenellaceae.id.1866	0.0420582	0.00953429	1.02774e-05	2308	0.046327	0.0141018	0.00104481	1393	0.0384638	0.01294	0.00303248	915
M-VLDL-FC	genus.RuminococcaceaeUCG003.id.11361	-0.0522261	0.0118403	1.02954e-05	2309	-0.045624	0.0195664	0.019857	1394	-0.0560405	0.0148725	0.000175175	915
Gp	genus.LachnospiraceaeFCS020group.id.11314	-0.0132309	0.00300082	1.03802e-05	2309	-0.106079	0.022756	3.44138e-06	1394	-0.0115877	0.00302725	0.000138196	915
Ile	genus.Terrisporobacter.id.11348	-0.0206197	0.00467665	1.03807e-05	2307	-0.0485589	0.0137482	0.000426007	1393	-0.0169638	0.00497322	0.000675872	914
SFA	genus.Coprococcus2.id.11302	-0.0109638	0.00248689	1.04033e-05	2303	-0.0338375	0.0110775	0.00229671	1392	-0.00974973	0.00255203	0.000142399	911
L-HDL-C	genus.ChristensenellaceaeR7group.id.11283	0.0402316	0.00912983	1.05001e-05	2308	0.0414274	0.0130188	0.00149465	1393	0.0390744	0.0128068	0.00234697	915
S-VLDL-P	genus.RuminococcaceaeUCG005.id.11363	-0.0268927	0.00610624	1.06205e-05	2309	-0.0687449	0.0179974	0.000139542	1394	-0.0214482	0.00649128	0.00099006	915
L-VLDL-P	genus.Coprococcus2.id.11302	-0.0393405	0.008934	1.06536e-05	2294	-0.0373837	0.0108053	0.000557141	1394	-0.0435689	0.0158835	0.00620999	900
M-HDL-TG	family.Ruminococcaceae.id.2050	-0.124424	0.0282628	1.07057e-05	2309	-0.269411	0.0473688	1.57163e-08	1394	-0.0442777	0.0352185	0.208996	915
Ile	genus.ChristensenellaceaeR7group.id.11283	-0.0212691	0.0048314	1.07127e-05	2307	-0.0603177	0.0128365	2.87671e-06	1393	-0.0148244	0.00521488	0.00457405	914
XL-HDL-C	genus.Eggerthella.id.819	-0.0464134	0.0105442	1.07361e-05	2309	-0.0474136	0.0229163	0.0387329	1394	-0.0461448	0.011876	0.000109553	915
L-VLDL-P	genus.LachnospiraceaeNC2004group.id.11316	-0.0980961	0.0222864	1.0745e-05	2294	-0.087127	0.0252559	0.000578003	1394	-0.136687	0.0473719	0.00400361	900
XL-HDL-P	family.Peptostreptococcaceae.id.2042	0.0325418	0.00740184	1.1004e-05	2309	0.0354801	0.0118715	0.00285147	1394	0.030673	0.00946736	0.00123951	915
M-VLDL-P	genus..Ruminococcusgnavusgroup.id.14376	0.0409436	0.00932073	1.11925e-05	2309	0.0438671	0.0156058	0.00500934	1394	0.0393225	0.0116212	0.000745926	915
L-VLDL-TG	genus.RuminococcaceaeUCG003.id.11361	-0.0749038	0.0170664	1.13893e-05	2294	-0.0535863	0.0196829	0.00656105	1394	-0.139476	0.0342567	5.08738e-05	900
S-HDL-TG	genus.RuminococcaceaeUCG014.id.11371	-0.0190918	0.00435298	1.15494e-05	2309	-0.0412347	0.0102555	6.11586e-05	1394	-0.014226	0.00480753	0.00316587	915
L-HDL-C	genus.Terrisporobacter.id.11348	0.0402851	0.0091888	1.16437e-05	2308	0.0379202	0.0139273	0.00655631	1393	0.0421081	0.0122278	0.000600303	915
L-VLDL-PL	genus.Ruminiclostridium6.id.11356	-0.0570992	0.0130255	1.16711e-05	2294	-0.0486855	0.0138578	0.000457029	1394	-0.120896	0.0381594	0.00158637	900
L-VLDL-PL	genus.RuminococcaceaeUCG010.id.11367	-0.0645024	0.0147151	1.1683e-05	2294	-0.0556482	0.0156464	0.000388374	1394	-0.132307	0.0432982	0.00231227	900
L-VLDL-P	genus.LachnospiraceaeFCS020group.id.11314	-0.0849744	0.0193964	1.18171e-05	2294	-0.0823321	0.0230754	0.000372101	1394	-0.0913362	0.0358058	0.0109119	900
XL-HDL-CE	genus.Eggerthella.id.819	-0.0432741	0.00988238	1.19272e-05	2309	-0.0458065	0.0231412	0.0479655	1394	-0.0427092	0.0109291	0.000100066	915
XXL-VLDL-FC	genus.ChristensenellaceaeR7group.id.11283	-0.0625478	0.0142896	1.20245e-05	2303	-0.0517205	0.0150063	0.000584786	1394	-0.167849	0.0467984	0.000353057	909
M-VLDL-PL	genus..Eubacteriumeligensgroup.id.14372	-0.040156	0.00917646	1.20887e-05	2309	-0.0331791	0.0142139	0.0197248	1394	-0.0451421	0.0120161	0.000183125	915
L-VLDL-L	genus.LachnospiraceaeNC2004group.id.11316	-0.0975317	0.0222948	1.2163e-05	2294	-0.0864522	0.0252516	0.000636032	1394	-0.136703	0.0474806	0.00408324	900
HDL-D	family.unknownfamily.id.1000005471	0.000972177	0.00022241	1.23623e-05	2309	0.0399757	0.0134173	0.00293851	1394	0.000961457	0.000222441	1.71546e-05	915
HDL-D	genus.unknowngenus.id.1000005472	0.000972177	0.00022241	1.23623e-05	2309	0.0399757	0.0134173	0.00293851	1394	0.000961457	0.000222441	1.71546e-05	915
XL-HDL-PL	genus..Eubacteriumeligensgroup.id.14372	0.0488143	0.0111715	1.24507e-05	2309	0.0421968	0.0132641	0.00149898	1394	0.064965	0.0207219	0.00177348	915
Lac	family.Porphyromonadaceae.id.943	-0.0201044	0.0046017	1.24866e-05	2309	-0.0214987	0.0184543	0.244234	1394	-0.020012	0.00475181	2.79131e-05	915
L-VLDL-FC	genus.Ruminiclostridium6.id.11356	-0.05682	0.0130379	1.31214e-05	2294	-0.0486298	0.0138677	0.000468252	1394	-0.11918	0.0382655	0.00190131	900
S-VLDL-P	genus.Marvinbryantia.id.2005	-0.0361229	0.00829133	1.32032e-05	2309	-0.0915757	0.0216162	2.42156e-05	1394	-0.026557	0.00897805	0.0031772	915
XL-HDL-L	genus.Eggerthella.id.819	-0.0470502	0.0108071	1.33901e-05	2309	-0.0498419	0.0221208	0.0244053	1394	-0.046175	0.0123859	0.000204977	915
S-HDL-FC	genus.RuminococcaceaeUCG010.id.11367	-0.00882227	0.00202659	1.34125e-05	2309	-0.0450713	0.015114	0.00291312	1394	-0.00815861	0.00204506	7.15894e-05	915
IDL-FC	genus.Methanobrevibacter.id.123	0.0152661	0.00350703	1.34282e-05	2309	0.0614362	0.0371017	0.097972	1394	0.0148499	0.0035228	2.74434e-05	915
VLDL-D	genus.RuminococcaceaeUCG010.id.11367	-0.00236809	0.000544226	1.35331e-05	2309	-0.0772804	0.0146618	1.57433e-07	1394	-0.00226474	0.000544602	3.50813e-05	915
M-VLDL-PL	genus.RuminococcaceaeNK4A214group.id.11358	-0.0392313	0.00901834	1.36029e-05	2309	-0.0450334	0.0160207	0.00500934	1394	-0.03654	0.0109113	0.000845129	915
M-VLDL-L	genus..Ruminococcusgnavusgroup.id.14376	0.0401565	0.00924371	1.39784e-05	2309	0.0437878	0.0156455	0.00520144	1394	0.0382091	0.0114572	0.000887909	915
S-HDL-PL	genus.Methanobrevibacter.id.123	-0.00563717	0.00129882	1.42338e-05	2309	-0.0628362	0.0410388	0.125964	1394	-0.00557982	0.00129947	1.94527e-05	915
IDL-FC	genus.Romboutsia.id.11347	0.0209426	0.00482641	1.43025e-05	2309	0.0252605	0.0127099	0.0470673	1394	0.020215	0.0052172	0.000114472	915
Serum-TG	genus.RuminococcaceaeNK4A214group.id.11358	-0.0320023	0.00737962	1.4472e-05	2309	-0.0427608	0.0160627	0.00785552	1394	-0.0291239	0.00830836	0.000478362	915
HDL-TG	genus.RuminococcaceaeUCG005.id.11363	-0.0256287	0.00591034	1.44932e-05	2309	-0.0740325	0.018691	7.84913e-05	1394	-0.0202511	0.00623001	0.00119434	915
XS-VLDL-CE	family.Lachnospiraceae.id.1987	-0.0489347	0.0112918	1.46657e-05	2309	-0.1139	0.052531	0.0303102	1394	-0.0457875	0.0115621	8.07909e-05	915
S-VLDL-P	genus.RuminococcaceaeUCG003.id.11361	-0.02929	0.00676282	1.48415e-05	2309	-0.0429829	0.019674	0.0290747	1394	-0.0274552	0.00720167	0.000146989	915
bOHBut	family.Paenibacillaceae.id.1740	-0.263587	0.0609099	1.50824e-05	1806	-0.27743	0.0619056	8.38916e-06	895	0.15641	0.340987	0.646561	911
L-HDL-CE	genus.ChristensenellaceaeR7group.id.11283	0.0389471	0.00900204	1.51517e-05	2308	0.0408143	0.0130434	0.00179005	1393	0.0372487	0.0124397	0.00282533	915
LDL-TG	genus.ChristensenellaceaeR7group.id.11283	-0.0289904	0.00670133	1.51798e-05	2309	-0.0342978	0.0146333	0.0192288	1394	-0.0275819	0.00753824	0.000267926	915
S-VLDL-PL	genus.RuminococcaceaeUCG003.id.11361	-0.0264959	0.00612513	1.52001e-05	2309	-0.0454116	0.0197673	0.0217502	1394	-0.0244868	0.0064422	0.000153773	915
M-VLDL-FC	genus..Eubacteriumxylanophilumgroup.id.14375	-0.0514294	0.0118912	1.52528e-05	2309	-0.0606952	0.0173237	0.000473711	1394	-0.0431742	0.0163517	0.00842467	915
S-HDL-TG	genus.RuminococcaceaeUCG010.id.11367	-0.0276993	0.00640692	1.53682e-05	2309	-0.0468344	0.0149681	0.00179112	1394	-0.023407	0.00708917	0.000998309	915
VLDL-TG	genus.LachnospiraceaeNC2004group.id.11316	-0.0720523	0.016677	1.55709e-05	2309	-0.0693547	0.024848	0.00532448	1394	-0.0742635	0.0224966	0.0010008	915
XL-HDL-P	genus.Eggerthella.id.819	-0.0460608	0.0106651	1.56842e-05	2309	-0.0495985	0.0220802	0.0248432	1394	-0.0449843	0.0121801	0.000234679	915
S-HDL-P	genus.RuminococcaceaeUCG003.id.11361	-0.00737522	0.00170902	1.59274e-05	2309	-0.075606	0.0203881	0.000216898	1394	-0.0068924	0.00171506	6.33782e-05	915
M-VLDL-P	genus..Eubacteriumeligensgroup.id.14372	-0.0395662	0.00916902	1.59451e-05	2309	-0.0332501	0.0141219	0.0186865	1394	-0.0441694	0.0120558	0.000262998	915
M-HDL-TG	genus.Coprococcus2.id.11302	-0.0210582	0.00488206	1.60772e-05	2309	-0.0429648	0.0112187	0.000134026	1394	-0.0159405	0.00542242	0.00336855	915
M-VLDL-PL	genus..Eubacteriumxylanophilumgroup.id.14375	-0.0475535	0.0110421	1.65806e-05	2309	-0.0598409	0.0173575	0.000582714	1394	-0.0392003	0.0143113	0.00628183	915
L-VLDL-P	genus.RuminococcaceaeNK4A214group.id.11358	-0.056993	0.0132354	1.66168e-05	2294	-0.0525763	0.0160464	0.00107708	1394	-0.0663927	0.0234094	0.00466968	900
M-VLDL-PL	genus.Flavonifractor.id.2059	0.0668936	0.0155425	1.67807e-05	2309	0.108513	0.0262511	3.78554e-05	1394	0.0444291	0.0192862	0.0214673	915
L-HDL-PL	genus.Terrisporobacter.id.11348	0.0343089	0.0079795	1.71085e-05	2308	0.0385754	0.0139344	0.0057096	1393	0.0322272	0.00973344	0.000966545	915
S-VLDL-L	genus.Marvinbryantia.id.2005	-0.0347216	0.00808021	1.73037e-05	2309	-0.0909258	0.0216615	2.87051e-05	1394	-0.0256369	0.00870879	0.00332506	915
L-VLDL-L	genus.RuminococcaceaeNK4A214group.id.11358	-0.0568852	0.0132432	1.74351e-05	2294	-0.0525679	0.0160426	0.00107617	1394	-0.0661207	0.023464	0.00494005	900
M-HDL-TG	genus..Ruminococcusgnavusgroup.id.14376	0.032385	0.00753968	1.74477e-05	2309	0.0534611	0.0163502	0.00110299	1394	0.0266928	0.00849705	0.00173601	915
S-HDL-PL	genus.RuminococcaceaeUCG002.id.11360	-0.0100081	0.00233021	1.74752e-05	2309	-0.0694286	0.0153168	6.32321e-06	1394	-0.00860021	0.00235765	0.000279645	915
HDL-D	family.Pasteurellaceae.id.3689	0.00176232	0.000410426	1.75577e-05	2309	0.0396919	0.0206377	0.0546523	1394	0.00174731	0.000410507	2.29359e-05	915
Ile	genus..Ruminococcusgnavusgroup.id.14376	0.0223848	0.00521454	1.76459e-05	2307	0.0364332	0.0140074	0.00939497	1393	0.0201247	0.00561836	0.000359252	914
L-HDL-CE	genus.Terrisporobacter.id.11348	0.0387816	0.00904506	1.80613e-05	2308	0.0373347	0.0139532	0.00754541	1393	0.0398303	0.011879	0.000832597	915
M-VLDL-P	genus..Eubacteriumxylanophilumgroup.id.14375	-0.0472926	0.0110333	1.8162e-05	2309	-0.0613944	0.0172407	0.000381991	1394	-0.0375116	0.0143585	0.00913738	915
Serum-TG	genus..Eubacteriumeligensgroup.id.14372	-0.0330294	0.00770767	1.82522e-05	2309	-0.0365597	0.0142412	0.0103579	1394	-0.0315669	0.00916621	0.000599866	915
XL-HDL-P	genus..Eubacteriumeligensgroup.id.14372	0.0362752	0.00846706	1.8334e-05	2309	0.0425755	0.0123857	0.000604648	1394	0.0307477	0.0116012	0.00818059	915
HDL-TG	genus.RuminococcaceaeUCG002.id.11360	-0.0239077	0.00558133	1.83964e-05	2309	-0.0405195	0.0159054	0.0109566	1394	-0.021575	0.00596035	0.00031127	915
XL-HDL-PL	family.unknownfamily.id.1000005471	0.0418727	0.00977697	1.8457e-05	2309	0.0254403	0.0147765	0.0853535	1394	0.0546684	0.0130393	3.02917e-05	915
XL-HDL-PL	genus.unknowngenus.id.1000005472	0.0418727	0.00977697	1.8457e-05	2309	0.0254403	0.0147765	0.0853535	1394	0.0546684	0.0130393	3.02917e-05	915
S-VLDL-TG	genus.LachnospiraceaeNC2004group.id.11316	-0.0604096	0.014113	1.86531e-05	2309	-0.0673884	0.024845	0.00676382	1394	-0.0570849	0.0171482	0.000907058	915
S-HDL-FC	family.Methanobacteriaceae.id.121	-0.00447267	0.00104497	1.86735e-05	2309	-0.0513963	0.0386833	0.184185	1394	-0.0044384	0.00104535	2.40282e-05	915
XXL-VLDL-L	genus.ChristensenellaceaeR7group.id.11283	-0.0603267	0.0140968	1.87356e-05	2303	-0.0468502	0.0150703	0.00191707	1394	-0.154647	0.0398691	0.000112603	909
XL-HDL-FC	genus.ChristensenellaceaeR7group.id.11283	0.0435095	0.0101721	1.89128e-05	2309	0.0382084	0.0130703	0.00352004	1394	0.0516523	0.0161989	0.0014787	915
MUFA	genus.RuminococcaceaeUCG010.id.11367	-0.0233917	0.00546877	1.89153e-05	2303	-0.0643966	0.0160242	6.16868e-05	1392	-0.0179862	0.00581808	0.00205333	911
S-HDL-PL	genus.RuminococcaceaeUCG005.id.11363	-0.0104215	0.00243733	1.90444e-05	2309	-0.0734581	0.0180851	5.14348e-05	1394	-0.00925543	0.00245977	0.000178903	915
S-HDL-TG	genus.Marvinbryantia.id.2005	-0.0371796	0.00869564	1.90569e-05	2309	-0.0898402	0.020727	1.56729e-05	1394	-0.0259312	0.00957943	0.00691816	915
S-VLDL-TG	genus.RuminococcaceaeNK4A214group.id.11358	-0.0318988	0.00746259	1.91564e-05	2309	-0.0354446	0.0157919	0.0249598	1394	-0.0308794	0.0084677	0.00028078	915
M-VLDL-C	genus.RuminococcaceaeUCG002.id.11360	-0.0398323	0.00933158	1.9675e-05	2309	-0.03826	0.0155533	0.0140184	1394	-0.0407165	0.0116642	0.000504992	915
S-HDL-P	genus..Ruminococcustorquesgroup.id.14377	0.00900831	0.00211183	1.99331e-05	2309	0.0738344	0.024029	0.00216272	1394	0.00850369	0.00212003	6.54278e-05	915
Gp	family.unknownfamily.id.1000005471	-0.00591863	0.0013876	1.99565e-05	2309	-0.0711246	0.0155802	5.43778e-06	1394	-0.00539728	0.00139314	0.000114696	915
Gp	genus.unknowngenus.id.1000005472	-0.00591863	0.0013876	1.99565e-05	2309	-0.0711246	0.0155802	5.43778e-06	1394	-0.00539728	0.00139314	0.000114696	915
M-VLDL-L	genus..Eubacteriumeligensgroup.id.14372	-0.038823	0.0091033	2.00154e-05	2309	-0.0330029	0.014158	0.0198946	1394	-0.0429251	0.011886	0.000321321	915
L-VLDL-TG	genus.LachnospiraceaeNC2004group.id.11316	-0.0989782	0.0232096	2.00319e-05	2294	-0.0898203	0.0253056	0.000399051	1394	-0.147492	0.0582438	0.0115022	900
XL-VLDL-TG	genus.RuminococcaceaeUCG005.id.11363	-0.0759583	0.017825	2.03198e-05	2300	-0.0710222	0.0183162	0.000110476	1394	-0.164296	0.0774843	0.0342487	906
LDL-TG	family.Christensenellaceae.id.1866	-0.0299194	0.00702516	2.05446e-05	2309	-0.0331478	0.0158328	0.0364766	1394	-0.0291279	0.00783908	0.000215055	915
M-VLDL-TG	genus.Flavonifractor.id.2059	0.0704548	0.0165441	2.05702e-05	2309	0.105652	0.0257798	4.4058e-05	1394	0.0458095	0.0215722	0.0339794	915
XS-VLDL-TG	genus.Coprococcus2.id.11302	-0.0170727	0.00400912	2.05828e-05	2309	-0.0342023	0.0109208	0.00177358	1394	-0.0144046	0.00431005	0.000865605	915
XL-HDL-FC	family.Peptostreptococcaceae.id.2042	0.0403348	0.00947367	2.06658e-05	2309	0.0335562	0.0122958	0.0064318	1394	0.0502375	0.0148615	0.00075486	915
S-HDL-TG	genus..Eubacteriumeligensgroup.id.14372	-0.0267961	0.00630227	2.1205e-05	2309	-0.0438679	0.0136563	0.00134725	1394	-0.0221763	0.007104	0.00185549	915
L-HDL-TG	genus.Terrisporobacter.id.11348	0.0335164	0.00788342	2.12341e-05	2308	0.0336807	0.0144918	0.0202641	1393	0.0334473	0.00939518	0.000390112	915
M-VLDL-L	genus..Eubacteriumxylanophilumgroup.id.14375	-0.0465389	0.010951	2.14016e-05	2309	-0.061005	0.0172855	0.000430434	1394	-0.0368398	0.0141538	0.00939754	915
AcAce	genus.Barnesiella.id.944	0.0451655	0.0106307	2.15115e-05	2305	0.0323162	0.017951	0.0720408	1390	0.0521058	0.0131929	8.43951e-05	915
S-HDL-P	genus.RuminococcaceaeNK4A214group.id.11358	-0.00607055	0.00143041	2.19639e-05	2309	-0.0721018	0.0166482	1.59245e-05	1394	-0.00557947	0.00143572	0.000109266	915
XL-HDL-L	genus..Eubacteriumeligensgroup.id.14372	0.0362623	0.00855131	2.22967e-05	2309	0.0423736	0.0124093	0.000657137	1394	0.030736	0.0118004	0.00934778	915
Gp	genus.Coprococcus2.id.11302	-0.00569717	0.00134389	2.24198e-05	2309	-0.046831	0.0106621	1.20736e-05	1394	-0.00503313	0.00135469	0.000215394	915
XXL-VLDL-C	genus.Marvinbryantia.id.2005	-0.0891196	0.021023	2.24359e-05	2303	-0.0777781	0.0224142	0.000536424	1394	-0.172067	0.0606162	0.00463287	909
MUFA	genus.Marvinbryantia.id.2005	-0.0313362	0.00739232	2.24501e-05	2303	-0.0995668	0.0222221	8.06227e-06	1392	-0.0228462	0.00783875	0.00365058	911
VLDL-C	genus.ChristensenellaceaeR7group.id.11283	-0.0229379	0.0054151	2.2763e-05	2309	-0.0538415	0.0146494	0.000246643	1394	-0.018047	0.00582788	0.00201752	915
XL-HDL-P	genus.Blautia.id.1992	-0.0706018	0.0166779	2.30326e-05	2309	-0.0443777	0.026408	0.0930937	1394	-0.088001	0.0215104	4.677e-05	915
XL-HDL-PL	family.Christensenellaceae.id.1866	0.0491995	0.011627	2.32171e-05	2309	0.0395802	0.0146216	0.00687412	1394	0.0657433	0.0191753	0.000634252	915
L-VLDL-PL	genus.RuminococcaceaeUCG002.id.11360	-0.0606691	0.0143469	2.3502e-05	2294	-0.050203	0.0153416	0.00109301	1394	-0.133614	0.0405023	0.00100909	900
S-VLDL-PL	family.unknownfamily.id.1000005471	-0.0154676	0.00365873	2.36217e-05	2309	-0.0492136	0.0159025	0.00200968	1394	-0.0135814	0.00375958	0.000319992	915
S-VLDL-PL	genus.unknowngenus.id.1000005472	-0.0154676	0.00365873	2.36217e-05	2309	-0.0492136	0.0159025	0.00200968	1394	-0.0135814	0.00375958	0.000319992	915
M-HDL-TG	genus.Flavonifractor.id.2059	0.0530525	0.0125503	2.36624e-05	2309	0.138438	0.0272689	4.36389e-07	1394	0.0301053	0.0141365	0.0334731	915
S-VLDL-FC	genus.Marvinbryantia.id.2005	-0.0335867	0.00795517	2.42148e-05	2309	-0.0892134	0.0215624	3.72417e-05	1394	-0.0248221	0.00855896	0.00382052	915
S-VLDL-L	genus.RuminococcaceaeUCG005.id.11363	-0.0251056	0.0059468	2.42462e-05	2309	-0.0662234	0.0180402	0.000250946	1394	-0.020093	0.00629887	0.0014721	915
XXL-VLDL-P	genus.ChristensenellaceaeR7group.id.11283	-0.059561	0.0141158	2.44885e-05	2303	-0.0458911	0.0150826	0.00238936	1394	-0.156048	0.0400708	0.000105778	909
S-VLDL-L	genus.RuminococcaceaeUCG003.id.11361	-0.0277745	0.00658628	2.47541e-05	2309	-0.0413865	0.0197155	0.035982	1394	-0.0260646	0.00698773	0.000203367	915
S-VLDL-C	genus.LachnospiraceaeFCS020group.id.11314	-0.0337475	0.00800526	2.49039e-05	2309	-0.0725877	0.023153	0.00175402	1394	-0.0284739	0.00853144	0.000879781	915
L-HDL-TG	family.Clostridiaceae1.id.1869	0.0265784	0.00631162	2.54222e-05	2308	0.010839	0.0119759	0.365586	1393	0.0326314	0.00742677	1.24612e-05	915
Lac	family.Christensenellaceae.id.1866	-0.0187408	0.00445112	2.54978e-05	2309	-0.0141314	0.0163416	0.387326	1394	-0.0191101	0.00462603	3.94688e-05	915
Gp	genus..Eubacteriumeligensgroup.id.14372	-0.0091612	0.00217762	2.58815e-05	2309	-0.0290931	0.0141055	0.0393438	1394	-0.00867455	0.00220405	8.93042e-05	915
VLDL-TG	genus.Lachnoclostridium.id.11308	0.0532206	0.0126534	2.59892e-05	2309	0.0773061	0.0207298	0.000199854	1394	0.0389177	0.0159746	0.0150335	915
M-VLDL-P	genus.RuminococcaceaeNK4A214group.id.11358	-0.0379337	0.00902143	2.61265e-05	2309	-0.0444923	0.0159179	0.00526018	1394	-0.0348302	0.0109498	0.00151819	915
M-HDL-TG	genus.Ruminococcus1.id.11373	-0.0292615	0.0069595	2.61622e-05	2309	-0.0589468	0.0155645	0.000158861	1394	-0.0218431	0.00778065	0.00510227	915
S-VLDL-TG	genus..Eubacteriumxylanophilumgroup.id.14375	-0.0391555	0.00932008	2.65507e-05	2309	-0.0599535	0.0170894	0.000465608	1394	-0.0303508	0.0111192	0.00646492	915
VLDL-C	genus.Marvinbryantia.id.2005	-0.0343537	0.00817884	2.66543e-05	2309	-0.0880989	0.0218819	5.97927e-05	1394	-0.0256259	0.00881796	0.00374898	915
S-HDL-FC	genus.Methanobrevibacter.id.123	-0.00443283	0.00105595	2.69327e-05	2309	-0.04324	0.03953	0.27421	1394	-0.00440512	0.00105633	3.33588e-05	915
S-HDL-L	genus.RuminococcaceaeUCG003.id.11361	-0.00705879	0.00168222	2.7153e-05	2309	-0.0736907	0.0204141	0.000317414	1394	-0.00660323	0.00168796	9.84113e-05	915
M-HDL-TG	genus.RuminococcaceaeUCG011.id.11368	-0.0850481	0.0202788	2.74147e-05	2309	-0.138695	0.0363097	0.000139501	1394	-0.0607291	0.0244468	0.0131668	915
Gp	genus.RuminococcaceaeNK4A214group.id.11358	-0.00831689	0.00198339	2.74959e-05	2309	-0.0485648	0.0158833	0.00227408	1394	-0.00767935	0.00199904	0.000130808	915
S-HDL-FC	genus.RikenellaceaeRC9gutgroup.id.11191	-0.00891498	0.00212747	2.78456e-05	2309	-0.00566605	0.0218033	0.795002	1394	-0.00894621	0.00213768	3.12983e-05	915
Lac	genus.RuminococcaceaeUCG002.id.11360	-0.018762	0.00447927	2.80661e-05	2309	-0.0227826	0.0159264	0.152801	1394	-0.0184166	0.00466768	8.5784e-05	915
L-HDL-TG	genus.Clostridiumsensustricto1.id.1873	0.026156	0.00624652	2.82297e-05	2308	0.0118493	0.0119717	0.322456	1393	0.0315081	0.00732229	1.86834e-05	915
HDL-TG	genus.LachnospiraceaeFCS020group.id.11314	-0.0345228	0.00824595	2.83115e-05	2309	-0.0975969	0.0239604	4.89982e-05	1394	-0.0260487	0.00878242	0.00309631	915
L-VLDL-CE	genus.RuminococcaceaeUCG014.id.11371	-0.0423896	0.010132	2.86747e-05	2294	-0.0377324	0.0108675	0.000532512	1394	-0.0733423	0.0280165	0.00899977	900
M-VLDL-P	genus.Flavonifractor.id.2059	0.0650158	0.0155403	2.86814e-05	2309	0.106666	0.0260853	4.58035e-05	1394	0.0421004	0.0193487	0.0298226	915
VLDL-D	genus.Terrisporobacter.id.11348	-0.00194251	0.000464412	2.88028e-05	2309	-0.0653144	0.0145992	8.3148e-06	1394	-0.00187832	0.000464647	5.73986e-05	915
XL-VLDL-L	genus.RuminococcaceaeUCG014.id.11371	-0.0437388	0.0104575	2.88261e-05	2300	-0.0405192	0.0108415	0.000193536	1394	-0.0867782	0.0396388	0.0288381	906
XL-VLDL-L	genus.Ruminiclostridium6.id.11356	-0.0564275	0.0134997	2.91629e-05	2300	-0.0509365	0.0139846	0.000280189	1394	-0.131519	0.0517151	0.0111535	906
L-VLDL-C	genus.Ruminiclostridium6.id.11356	-0.052663	0.0125992	2.91657e-05	2294	-0.0453528	0.0139161	0.00114528	1394	-0.0858932	0.0296702	0.00388524	900
XXL-VLDL-PL	genus.ChristensenellaceaeR7group.id.11283	-0.0589611	0.0141163	2.95612e-05	2303	-0.0454228	0.0151009	0.00267772	1394	-0.152743	0.0397446	0.000130034	909
XL-HDL-P	genus.Terrisporobacter.id.11348	0.0332247	0.00796023	2.99514e-05	2309	0.0322205	0.0135074	0.0171949	1394	0.033759	0.00985303	0.000639538	915
S-HDL-P	genus..Eubacteriumeligensgroup.id.14372	-0.0065681	0.00157383	3.0018e-05	2309	-0.0261459	0.014841	0.0783359	1394	-0.00634543	0.00158275	6.59734e-05	915
AcAce	genus.Coprobacillus.id.2154	-0.103977	0.0249329	3.04202e-05	2305	-0.175908	0.041919	2.88594e-05	1390	-0.0645996	0.0310155	0.0375487	915
XL-VLDL-P	genus.RuminococcaceaeUCG014.id.11371	-0.0436794	0.0104747	3.0461e-05	2300	-0.0403892	0.0108447	0.000203741	1394	-0.089444	0.0404452	0.0272542	906
L-VLDL-FC	genus.RuminococcaceaeUCG010.id.11367	-0.0613927	0.0147331	3.08653e-05	2294	-0.0546368	0.0156599	0.000500165	1394	-0.113454	0.0434717	0.0092107	900
Ala	genus.Turicibacter.id.2162	-0.0128511	0.00308517	3.10762e-05	2309	-0.051961	0.0160733	0.00125503	1394	-0.0113551	0.00314362	0.000320473	915
XL-HDL-L	genus.Blautia.id.1992	-0.0702152	0.016861	3.12241e-05	2309	-0.0425833	0.0264591	0.107757	1394	-0.0891083	0.0218787	5.05195e-05	915
S-HDL-L	genus..Eubacteriumeligensgroup.id.14372	-0.0064463	0.0015485	3.14178e-05	2309	-0.0239688	0.0148588	0.106951	1394	-0.00625391	0.00155698	6.39213e-05	915
L-VLDL-TG	genus.Coprococcus2.id.11302	-0.0394005	0.00947144	3.18359e-05	2294	-0.0364265	0.0108318	0.000792383	1394	-0.0490596	0.0195211	0.0121415	900
M-VLDL-P	genus.Ruminiclostridium6.id.11356	-0.0349432	0.00840067	3.18847e-05	2309	-0.0479087	0.0136718	0.000472633	1394	-0.0270788	0.0106479	0.0111525	915
XS-VLDL-C	family.Lachnospiraceae.id.1987	-0.0493846	0.0118799	3.22489e-05	2309	-0.107963	0.0528239	0.0411608	1394	-0.046264	0.0121923	0.000157771	915
Gp	genus.RuminococcaceaeUCG010.id.11367	-0.00907116	0.00218243	3.23246e-05	2309	-0.0762428	0.0153447	7.58455e-07	1394	-0.00768431	0.00220485	0.000515437	915
M-VLDL-C	genus.Coprococcus2.id.11302	-0.0261776	0.00629938	3.24452e-05	2309	-0.0353183	0.0109913	0.0013425	1394	-0.0217065	0.00768716	0.00485109	915
S-VLDL-TG	genus..Eubacteriumeligensgroup.id.14372	-0.0322978	0.00777503	3.26662e-05	2309	-0.0353112	0.0139919	0.0117245	1394	-0.0309516	0.00935179	0.000970906	915
XXL-VLDL-FC	genus.Marvinbryantia.id.2005	-0.0889205	0.0214065	3.26852e-05	2303	-0.0782186	0.0224345	0.000504697	1394	-0.197729	0.0715349	0.00582506	909
M-VLDL-L	genus.Flavonifractor.id.2059	0.0639532	0.01541	3.32302e-05	2309	0.106442	0.0261525	4.96702e-05	1394	0.0413552	0.0190726	0.0303963	915
S-HDL-FC	family.Prevotellaceae.id.960	-0.00450939	0.00108704	3.34907e-05	2309	-0.010136	0.00935259	0.27866	1394	-0.00443234	0.00109445	5.56555e-05	915
XL-VLDL-P	genus.Ruminiclostridium6.id.11356	-0.0560856	0.013522	3.35812e-05	2300	-0.0505924	0.0139891	0.000309314	1394	-0.13425	0.0527699	0.0111239	906
VLDL-TG	genus.Ruminococcus1.id.11373	-0.0361506	0.00871664	3.36403e-05	2309	-0.0355792	0.014758	0.0160459	1394	-0.0364568	0.0108021	0.000769693	915
XS-VLDL-TG	genus..Ruminococcusgnavusgroup.id.14376	0.0257944	0.00622043	3.37267e-05	2309	0.043866	0.0159059	0.00589527	1394	0.0225315	0.0067587	0.000891818	915
Ace	family.Christensenellaceae.id.1866	0.0276325	0.00666866	3.41839e-05	1810	-0.0159948	0.0198531	0.420657	895	0.033181	0.00708003	3.20575e-06	915
VLDL-D	genus.RuminococcaceaeUCG005.id.11363	-0.00220338	0.000531834	3.42824e-05	2309	-0.0918529	0.0169282	6.79835e-08	1394	-0.0021148	0.000532096	7.61583e-05	915
S-HDL-FC	genus.Tyzzerella3.id.11335	0.0099327	0.0023988	3.46245e-05	2309	0.0387496	0.0190367	0.0419894	1394	0.00946775	0.00241807	9.70338e-05	915
Gp	family.Lachnospiraceae.id.1987	0.0280973	0.00678714	3.47633e-05	2309	0.104907	0.0557841	0.0602394	1394	0.0269432	0.00683794	8.76696e-05	915
XL-HDL-L	genus.Terrisporobacter.id.11348	0.0333384	0.00805408	3.48338e-05	2309	0.0323159	0.0135323	0.0170718	1394	0.0338993	0.0100225	0.000749641	915
S-VLDL-FC	genus.RuminococcaceaeUCG002.id.11360	-0.0228391	0.00552129	3.5256e-05	2309	-0.0342629	0.0152745	0.0250464	1394	-0.0211221	0.00592169	0.000380181	915
SFA	genus.RuminococcaceaeUCG003.id.11361	-0.0181667	0.00439342	3.54985e-05	2303	-0.0373335	0.0201287	0.0638465	1392	-0.0172079	0.00450197	0.000141303	911
S-VLDL-P	family.unknownfamily.id.1000005471	-0.0168063	0.00406486	3.55679e-05	2309	-0.0509622	0.01582	0.00130553	1394	-0.0143919	0.00420607	0.00065022	915
S-VLDL-P	genus.unknowngenus.id.1000005472	-0.0168063	0.00406486	3.55679e-05	2309	-0.0509622	0.01582	0.00130553	1394	-0.0143919	0.00420607	0.00065022	915
XL-VLDL-CE	genus.ChristensenellaceaeR7group.id.11283	-0.0593429	0.0143544	3.56309e-05	2300	-0.0518351	0.0147915	0.000472323	1394	-0.180767	0.0594852	0.00244378	906
Gp	genus.Eggerthella.id.819	0.00955365	0.00231258	3.60928e-05	2309	0.0595862	0.0250723	0.0176099	1394	0.00912434	0.00232248	9.19112e-05	915
S-HDL-FC	family.Christensenellaceae.id.1866	-0.00778199	0.00188439	3.63219e-05	2309	-0.0498167	0.0151779	0.00105584	1394	-0.00712392	0.00189908	0.00018717	915
M-VLDL-L	genus.RuminococcaceaeNK4A214group.id.11358	-0.0369115	0.00894234	3.66367e-05	2309	-0.044723	0.0159578	0.00514048	1394	-0.0333357	0.0107968	0.00207971	915
S-HDL-FC	genus..Ruminococcustorquesgroup.id.14377	0.0112465	0.00272537	3.68152e-05	2309	0.0704471	0.0223734	0.00167515	1394	0.0103549	0.00274582	0.000173068	915
XXL-VLDL-C	family.Christensenellaceae.id.1866	-0.0622947	0.0151046	3.72008e-05	2303	-0.0487751	0.0162312	0.0027035	1394	-0.149674	0.041264	0.00030262	909
L-VLDL-PL	genus.LachnospiraceaeNC2004group.id.11316	-0.0996765	0.0241758	3.73989e-05	2294	-0.0864505	0.0253712	0.000674675	1394	-0.230188	0.0796987	0.00396827	900
XL-VLDL-FC	genus.RuminococcaceaeUCG005.id.11363	-0.0723779	0.017555	3.74105e-05	2300	-0.0683862	0.0184214	0.000213555	1394	-0.111844	0.0579234	0.0538112	906
M-VLDL-FC	family.Clostridiaceae1.id.1869	-0.0309437	0.00750683	3.75483e-05	2309	-0.0392409	0.0127112	0.00206149	1394	-0.0265001	0.00930228	0.00448836	915
M-VLDL-FC	genus.Clostridiumsensustricto1.id.1873	-0.0306247	0.00743463	3.80199e-05	2309	-0.0391696	0.0127076	0.00209436	1394	-0.0261778	0.00916729	0.00439435	915
S-HDL-TG	genus..Eubacteriumxylanophilumgroup.id.14375	-0.0310258	0.00753301	3.81097e-05	2309	-0.0628809	0.016692	0.000172091	1394	-0.0228787	0.00844153	0.00685051	915
XL-HDL-FC	genus.Eggerthella.id.819	-0.0603733	0.0146734	3.88062e-05	2309	-0.0471177	0.0228637	0.0395082	1394	-0.0696565	0.0191336	0.000287519	915
M-VLDL-P	genus.Terrisporobacter.id.11348	-0.0351478	0.00855109	3.95096e-05	2309	-0.0534541	0.0153303	0.000504119	1394	-0.0268796	0.0103028	0.00923135	915
[truncated: 49,424 more rows]
